# Supplementary material for: Expression of alternative transcription factor 4 mRNAs and protein isoforms in the developing and adult rodent and human tissues
Source: Front Mol Neurosci. 2022 Nov 2;15:1033224. doi: 10.3389/fnmol.2022.1033224 (PMC9666405; doi:10.3389/fnmol.2022.1033224)
Supplement: Supplementary file 1 [file Data_Sheet_1.xlsx]

## Sheet: Sheet1
chr18	69344092	69683727	fed3bb6e-3519-4868-9018-3d62e247373a	60	+	69344092	69683727	255,0,0	19	933,73,62,97,62,130,50,106,134,133,68,79,77,204,136,151,230,141,651	0,4979,117769,121258,175872,219941,220542,289484,292738,298790,307129,308301,310868,313654,331606,333874,337476,338590,338984
chr18	69344491	69687925	b7bd6d6b-96b6-4c61-91fc-e6d118f32f39	60	+	69344491	69687925	255,0,0	20	534,92,73,62,97,62,130,50,106,134,133,68,79,74,204,136,151,230,141,4849	0,2787,4580,117370,120859,175473,219542,220143,289085,292339,298391,306730,307902,310472,313255,331207,333475,337077,338191,338585
chr18	69344524	69687925	3af94cc8-1100-422d-8052-2313a768c1ce	60	+	69344524	69687925	255,0,0	20	501,92,73,62,97,62,127,50,106,134,133,68,79,77,204,136,163,230,141,4849	0,2754,4547,117337,120826,175440,219512,220110,289052,292306,298358,306697,307869,310436,313222,331174,333442,337044,338158,338552
chr18	69344529	69687398	f43b69f5-92db-4934-a86c-226205f5fbb8	60	+	69344529	69687398	255,0,0	21	496,92,73,62,97,62,130,50,106,134,133,68,79,77,204,136,151,230,141,275,602	0,2749,4542,117332,120821,175435,219504,220105,289047,292301,298353,306692,307864,310431,313217,331169,333437,337039,338153,338547,342267
chr18	69344529	69683771	136564a0-e930-45c3-b9e9-4b1b01b69ae7	60	+	69344529	69683771	255,0,0	20	496,92,73,62,97,62,130,50,106,134,133,68,79,77,204,136,151,230,141,695	0,2749,4542,117332,120821,175435,219504,220105,289047,292301,298353,306692,307864,310431,313217,331169,333437,337039,338153,338547
chr18	69344530	69344769	49b7ef80-73f1-4a88-846c-6db3ff279faf	60	+	69344530	69344769	255,0,0	1	239	0
chr18	69344532	69683473	ad3628c7-0e70-43c8-b1d8-d454b2609c1f	60	+	69344532	69683473	255,0,0	12	493,92,73,62,97,62,127,4,143,230,141,397	0,2746,4539,117329,120818,175432,219504,220102,333454,337036,338150,338544
chr18	69344534	69683493	fafef532-b354-4cea-9764-d2e470ee11f9	60	+	69344534	69683493	255,0,0	20	491,92,73,62,97,62,127,50,106,134,133,68,79,77,204,136,151,230,141,417	0,2744,4537,117327,120816,175430,219502,220100,289042,292296,298348,306687,307859,310426,313212,331164,333432,337034,338148,338542
chr18	69344535	69687924	300e5849-fd30-4b83-a681-fe99e218b0d6	60	+	69344535	69687924	255,0,0	20	490,92,73,62,97,62,130,50,106,134,133,68,79,77,204,136,151,230,141,4848	0,2743,4536,117326,120815,175429,219498,220099,289041,292295,298347,306686,307858,310425,313211,331163,333431,337033,338147,338541
chr18	69344535	69685198	05fcdff2-e72d-49d9-8e9f-e97e8a3f4b90	60	+	69344535	69685198	255,0,0	20	490,92,73,62,97,62,127,50,106,134,133,68,79,77,204,136,163,230,141,2122	0,2743,4536,117326,120815,175429,219501,220099,289041,292295,298347,306686,307858,310425,313211,331163,333431,337033,338147,338541
chr18	69344535	69683773	38170905-db85-4787-94ce-2a59271e9b9a	60	+	69344535	69683773	255,0,0	20	490,92,73,62,97,62,127,50,106,134,133,68,79,77,204,136,151,230,141,697	0,2743,4536,117326,120815,175429,219501,220099,289041,292295,298347,306686,307858,310425,313211,331163,333431,337033,338147,338541
chr18	69344536	69684800	2f607296-fa2f-48ad-b4a0-f3259aa08d04	60	+	69344536	69684800	255,0,0	20	489,92,73,62,97,62,127,50,106,134,133,68,79,74,204,136,151,230,141,1724	0,2742,4535,117325,120814,175428,219500,220098,289040,292294,298346,306685,307857,310427,313210,331162,333430,337032,338146,338540
chr18	69344544	69687925	2a38b0ea-f64f-4520-a974-4e19ec792784	60	+	69344544	69687925	255,0,0	19	481,73,62,97,62,130,50,106,134,133,68,79,77,204,136,163,230,141,4849	0,4527,117317,120806,175420,219489,220090,289032,292286,298338,306677,307849,310416,313202,331154,333422,337024,338138,338532
chr18	69344564	69685275	78f3ed97-da92-4cac-b576-9b562d53af22	60	+	69344564	69685275	255,0,0	20	461,92,73,62,97,62,127,50,106,134,133,68,79,77,204,136,151,230,141,2199	0,2714,4507,117297,120786,175400,219472,220070,289012,292266,298318,306657,307829,310396,313182,331134,333402,337004,338118,338512
chr18	69344564	69687926	c4bb2877-a0ec-4129-ac82-16d8c4823346	60	+	69344564	69687926	255,0,0	20	461,92,73,62,97,62,130,50,106,134,133,68,79,77,204,136,151,230,141,4850	0,2714,4507,117297,120786,175400,219469,220070,289012,292266,298318,306657,307829,310396,313182,331134,333402,337004,338118,338512
chr18	69344565	69683760	580f7b9c-c67c-416a-a1cb-bdae9f13aed5	60	+	69344565	69683760	255,0,0	20	460,92,73,62,97,62,127,50,106,134,133,68,79,77,204,136,151,230,141,684	0,2713,4506,117296,120785,175399,219471,220069,289011,292265,298317,306656,307828,310395,313181,331133,333401,337003,338117,338511
chr18	69344566	69566287	5d52be9c-1f83-41fa-9546-33a7bd71d827	60	+	69344566	69566287	255,0,0	8	459,92,73,62,97,62,130,1653	0,2712,4505,117295,120784,175398,219467,220068
chr18	69344590	69685193	ae1ddac5-4f01-4d77-b678-d1875d243a2e	60	+	69344590	69685193	255,0,0	19	435,73,62,97,62,130,50,106,134,133,68,79,74,204,136,151,230,141,2117	0,4481,117271,120760,175374,219443,220044,288986,292240,298292,306631,307803,310373,313156,331108,333376,336978,338092,338486
chr18	69344593	69685151	19105d6d-5c76-48a8-a708-f4780f8f0aea	60	+	69344593	69685151	255,0,0	19	432,73,62,97,62,130,50,106,134,133,68,79,77,204,136,151,230,141,2075	0,4478,117268,120757,175371,219440,220041,288983,292237,298289,306628,307800,310367,313153,331105,333373,336975,338089,338483
chr18	69344601	69685194	ec93283d-e321-40f6-8188-86c443c11e0a	60	+	69344601	69685194	255,0,0	20	424,92,73,62,97,62,130,50,106,134,133,68,79,77,204,136,151,230,141,2118	0,2677,4470,117260,120749,175363,219432,220033,288975,292229,298281,306620,307792,310359,313145,331097,333365,336967,338081,338475
chr18	69344623	69685195	a66fc50d-2b82-4f47-949f-94b241653daf	60	+	69344623	69685195	255,0,0	20	402,92,73,62,97,62,130,50,106,134,133,68,79,77,204,136,163,230,141,2119	0,2655,4448,117238,120727,175341,219410,220011,288953,292207,298259,306598,307770,310337,313123,331075,333343,336945,338059,338453
chr18	69344651	69689082	7b4f6808-ed66-4d4e-b11d-27d7ac4f8ceb	60	+	69344651	69689082	255,0,0	20	374,92,73,62,97,66,130,50,106,134,133,68,79,77,204,136,151,230,141,6006	0,2627,4420,117210,120699,175313,219382,219983,288925,292179,298231,306570,307742,310309,313095,331047,333315,336917,338031,338425
chr18	69344827	69687923	657f69d0-c251-4896-80cf-8cb18ac508d9	60	+	69344827	69687923	255,0,0	20	198,92,73,62,97,62,130,50,106,134,133,68,79,77,204,136,163,230,141,4847	0,2451,4244,117034,120523,175137,219206,219807,288749,292003,298055,306394,307566,310133,312919,330871,333139,336741,337855,338249
chr18	69345742	69687925	cdfea940-c5ae-4247-8661-cf28531c5909	60	+	69345742	69687925	255,0,0	20	197,92,73,62,97,62,127,50,106,134,133,68,79,77,204,136,163,230,141,4849	0,1536,3329,116119,119608,174222,218294,218892,287834,291088,297140,305479,306651,309218,312004,329956,332224,335826,336940,337334
chr18	69345757	69683770	e9e8e77c-1918-497a-b91e-f4a337bd9b41	60	+	69345757	69683770	255,0,0	20	182,92,73,62,97,62,127,50,106,134,133,68,79,77,204,136,163,230,141,694	0,1521,3314,116104,119593,174207,218279,218877,287819,291073,297125,305464,306636,309203,311989,329941,332209,335811,336925,337319
chr18	69345786	69687925	f8543a9e-4750-4c6a-946f-8b8e0335f835	60	+	69345786	69687925	255,0,0	21	153,92,73,62,97,62,130,50,106,134,133,68,79,77,204,136,151,230,141,275,1129	0,1492,3285,116075,119564,174178,218247,218848,287790,291044,297096,305435,306607,309174,311960,329912,332180,335782,336896,337290,341010
chr18	69345789	69687910	f69b0380-61ff-4cae-bef7-34de3ea58e55	60	+	69345789	69687910	255,0,0	10	9,140,127,16,188,136,151,230,141,4834	0,119561,218247,218845,311973,329909,332177,335779,336893,337287
chr18	69345817	69687930	6de681c9-57e9-4bf9-8e0d-9730f43bdf0d	60	+	69345817	69687930	255,0,0	20	122,92,73,62,97,62,127,50,106,134,133,68,79,77,204,136,151,230,141,1134	0,1461,3254,116044,119533,174147,218219,218817,287759,291013,297065,305404,306576,309143,311929,329881,332149,335751,336865,340979
chr18	69345906	69687925	d985effb-e806-404c-b5a5-088103acf8ec	60	+	69345906	69687925	255,0,0	20	33,92,73,62,97,62,130,50,106,134,133,68,79,77,204,136,151,230,141,4849	0,1372,3165,115955,119444,174058,218127,218728,287670,290924,296976,305315,306487,309054,311840,329792,332060,335662,336776,337170
chr18	69346142	69687925	ee6b49f0-3c8e-4a54-a2c5-3bef9f63a708	60	+	69346142	69687925	255,0,0	20	223,92,73,62,97,62,127,50,106,134,133,68,79,77,204,136,151,230,141,4849	0,1136,2929,115719,119208,173822,217894,218492,287434,290688,296740,305079,306251,308818,311604,329556,331824,335426,336540,336934
chr18	69346159	69687925	17000936-9a54-45ea-8cd9-349fca96896b	60	+	69346159	69687925	255,0,0	21	206,92,73,62,97,62,130,50,106,134,133,68,79,77,204,136,151,230,141,275,1129	0,1119,2912,115702,119191,173805,217874,218475,287417,290671,296723,305062,306234,308801,311587,329539,331807,335409,336523,336917,340637
chr18	69346189	69685145	04817003-6f2d-4c26-aead-cad26c5e51bd	60	+	69346189	69685145	255,0,0	20	176,92,73,62,97,62,127,50,106,134,133,68,79,77,204,136,163,230,141,2069	0,1089,2882,115672,119161,173775,217847,218445,287387,290641,296693,305032,306204,308771,311557,329509,331777,335379,336493,336887
chr18	69346199	69683775	1ddecbd7-d6a5-4701-a081-16f591993ac4	60	+	69346199	69683775	255,0,0	20	166,92,73,62,97,62,127,50,106,134,133,68,79,77,204,136,151,230,141,699	0,1079,2872,115662,119151,173765,217837,218435,287377,290631,296683,305022,306194,308761,311547,329499,331767,335369,336483,336877
chr18	69346199	69685196	bedb3522-3284-4100-ad8a-1edb84bcd2fa	60	+	69346199	69685196	255,0,0	20	166,92,73,62,97,62,130,50,106,134,133,68,79,77,204,136,151,230,141,2120	0,1079,2872,115662,119151,173765,217834,218435,287377,290631,296683,305022,306194,308761,311547,329499,331767,335369,336483,336877
chr18	69346199	69687926	56d27bc3-6af2-490c-8f7c-531f40ebce1b	60	+	69346199	69687926	255,0,0	21	166,92,73,62,97,62,130,50,106,134,133,68,79,77,204,136,151,230,141,275,1130	0,1079,2872,115662,119151,173765,217834,218435,287377,290631,296683,305022,306194,308761,311547,329499,331767,335369,336483,336877,340597
chr18	69346199	69687925	6c9dbb1d-e0d3-4834-9bd6-add6a88ce6ec	60	+	69346199	69687925	255,0,0	20	166,92,73,62,97,62,130,50,106,134,133,68,79,77,204,136,139,230,141,4849	0,1079,2872,115662,119151,173765,217834,218435,287377,290631,296683,305022,306194,308761,311547,329499,331779,335369,336483,336877
chr18	69346199	69685906	84329721-1161-4ae8-8efc-fc84f56bc9f0	60	+	69346199	69685906	255,0,0	20	166,92,73,62,97,62,130,50,106,134,133,68,79,77,204,136,163,230,141,2830	0,1079,2872,115662,119151,173765,217834,218435,287377,290631,296683,305022,306194,308761,311547,329499,331767,335369,336483,336877
chr18	69346201	69687925	f975467e-e157-45f7-8df1-265e90af41fe	60	+	69346201	69687925	255,0,0	21	164,92,73,62,97,62,130,50,106,134,133,68,79,77,204,136,151,230,141,275,1129	0,1077,2870,115660,119149,173763,217832,218433,287375,290629,296681,305020,306192,308759,311545,329497,331765,335367,336481,336875,340595
chr18	69346204	69684367	2452b6a4-1928-4a29-b36e-b9f576af6da4	60	+	69346204	69684367	255,0,0	17	161,92,73,62,140,130,50,106,134,213,109,204,136,163,230,141,1291	0,1074,2867,115657,119146,217829,218430,287372,290626,296678,308724,311542,329494,331762,335364,336478,336872
chr18	69346204	69685198	a4aa56e5-0400-421a-8010-d4bbf5f5ffd2	60	+	69346204	69685198	255,0,0	20	161,92,73,62,97,62,130,50,106,134,133,68,79,74,204,136,151,230,141,2122	0,1074,2867,115657,119146,173760,217829,218430,287372,290626,296678,305017,306189,308759,311542,329494,331762,335364,336478,336872
chr18	69346263	69685249	e15d7d0c-dfd2-4eb8-bf8f-9fb53f127030	60	+	69346263	69685249	255,0,0	20	102,92,73,62,97,62,130,50,106,134,137,68,79,77,204,136,151,230,141,2173	0,1015,2808,115598,119087,173701,217770,218371,287313,290567,296619,304958,306130,308697,311483,329435,331703,335305,336419,336813
chr18	69346308	69685146	67c69e72-4096-4945-a4fb-b698a1be02a7	60	+	69346308	69685146	255,0,0	20	57,92,73,62,97,62,127,50,106,134,133,68,79,77,204,136,151,230,141,2070	0,970,2763,115553,119042,173656,217728,218326,287268,290522,296574,304913,306085,308652,311438,329390,331658,335260,336374,336768
chr18	69346420	69683757	d3cbb59d-6dff-4d50-b309-8e995c63d35b	60	+	69346420	69683757	255,0,0	20	297,92,73,62,97,62,127,50,106,134,133,68,79,77,204,136,163,230,141,681	0,858,2651,115441,118930,173544,217616,218214,287156,290410,296462,304801,305973,308540,311326,329278,331546,335148,336262,336656
chr18	69346883	69683773	2d56b91c-44a7-4834-9ff6-f908ad50e254	60	+	69346883	69683773	255,0,0	19	487,73,62,97,62,130,50,106,134,133,68,79,77,204,136,163,230,141,697	0,2188,114978,118467,173081,217150,217751,286693,289947,295999,304338,305510,308077,310863,328815,331083,334685,335799,336193
chr18	69346971	69683702	7c3d9dd6-e4d3-44d4-8e20-186cb61fa275	60	+	69346971	69683702	255,0,0	14	399,152,90,134,124,68,79,77,208,136,151,230,141,626	0,118318,286621,289859,295911,304250,305422,307989,310775,328727,330995,334597,335711,336105
chr18	69347319	69683474	7b8a0e78-3caf-4268-84f8-cf2a463ca3ae	60	+	69347319	69683474	255,0,0	19	51,73,62,97,62,127,50,106,134,133,68,79,77,204,136,151,230,141,398	0,1752,114542,118031,172645,216717,217315,286257,289511,295563,303902,305074,307641,310427,328379,330647,334249,335363,335757
chr18	69348228	69687925	a86609eb-3dbe-4990-96d1-070ccfee9507	60	+	69348228	69687925	255,0,0	19	172,73,62,97,62,127,50,106,134,133,68,79,77,204,136,163,230,141,4849	0,843,113633,117122,171736,215808,216406,285348,288602,294654,302993,304165,306732,309518,327470,329738,333340,334454,334848
chr18	69348434	69687925	0b5655e3-043e-46e9-89c4-9664dc80a441	60	+	69348434	69687925	255,0,0	19	197,73,62,97,62,127,50,106,134,133,68,79,77,204,136,163,230,141,4849	0,637,113427,116916,171530,215602,216200,285142,288396,294448,302787,303959,306526,309312,327264,329532,333134,334248,334642
chr18	69348539	69689073	49cf4802-5e9a-4344-a208-38e859f30855	60	+	69348539	69689073	255,0,0	19	92,73,62,97,62,130,50,106,134,133,68,79,77,204,136,163,230,141,5997	0,532,113322,116811,171425,215494,216095,285037,288291,294343,302682,303854,306421,309207,327159,329427,333029,334143,334537
chr18	69348541	69684007	2ff90c15-87e1-4222-8a02-e258755b4408	60	+	69348541	69684007	255,0,0	19	90,73,62,97,62,130,50,106,134,133,68,79,77,204,136,151,230,141,931	0,530,113320,116809,171423,215492,216093,285035,288289,294341,302680,303852,306419,309205,327157,329425,333027,334141,334535
chr18	69348572	69683773	9e3d995b-de09-417d-a529-ac28c424c924	60	+	69348572	69683773	255,0,0	19	39,73,62,97,62,127,50,106,134,133,68,79,77,204,136,151,230,141,697	0,499,113289,116778,171392,215464,216062,285004,288258,294310,302649,303821,306388,309174,327126,329394,332996,334110,334504
chr18	69348586	69461923	1f85314a-5cd3-4a45-b039-57a1d4e36fc0	60	+	69348586	69461923	255,0,0	3	45,73,62	0,485,113275
chr18	69348644	69683538	4cb0d075-8248-4c46-903f-366c5742edb4	60	+	69348644	69683538	255,0,0	19	239,77,62,97,62,127,50,106,134,133,68,79,77,204,136,151,230,141,462	0,427,113217,116706,171320,215392,215990,284932,288186,294238,302577,303749,306316,309102,327054,329322,332924,334038,334432
chr18	69348650	69683537	1c78b233-483a-43b8-8743-7d5d6f8a0d59	60	+	69348650	69683537	255,0,0	19	193,73,62,97,62,127,50,106,134,133,68,79,74,204,136,163,230,141,461	0,421,113211,116700,171314,215386,215984,284926,288180,294232,302571,303743,306313,309096,327048,329316,332918,334032,334426
chr18	69348651	69685196	819594ef-f9a1-454b-967a-3be72a295f00	60	+	69348651	69685196	255,0,0	18	493,62,97,62,127,50,106,134,133,68,79,77,204,136,151,230,141,2120	0,113210,116699,171313,215385,215983,284925,288179,294231,302570,303742,306309,309095,327047,329315,332917,334031,334425
chr18	69348702	69685146	6822d9da-1383-4989-9cbc-47cc937d5093	60	+	69348702	69685146	255,0,0	18	442,62,97,62,130,50,106,134,133,68,79,74,204,87,59,230,141,2070	0,113159,116648,171262,215331,215932,284874,288128,294180,302519,303691,306261,309044,326996,329368,332866,333980,334374
chr18	69348935	69687918	42d1a38c-c2d0-463a-a8e8-178b97247505	60	+	69348935	69687918	255,0,0	18	209,62,97,62,127,50,106,134,133,68,79,77,204,136,163,230,141,1122	0,112926,116415,171029,215101,215699,284641,287895,293947,302286,303458,306025,308811,326763,329031,332633,333747,337861
chr18	69348966	69683864	786063e9-2154-4cf1-9a3b-264ff3c6693f	60	+	69348966	69683864	255,0,0	17	182,62,97,130,50,106,134,133,68,79,77,204,136,163,230,141,788	0,112895,116384,215067,215668,284610,287864,293916,302255,303427,305994,308780,326732,329000,332602,333716,334110
chr18	69349069	69683773	a1962c6c-f97d-43e7-bb57-dccc82894b8d	60	+	69349069	69683773	255,0,0	18	75,62,97,62,127,50,106,134,133,68,79,77,204,136,163,230,141,697	0,112792,116281,170895,214967,215565,284507,287761,293813,302152,303324,305891,308677,326629,328897,332499,333613,334007
chr18	69349072	69683740	27af299b-7b02-488b-bf9c-67c1c5249885	60	+	69349072	69683740	255,0,0	18	72,62,97,62,130,50,106,134,133,68,79,77,204,136,151,230,141,664	0,112789,116278,170892,214961,215562,284504,287758,293810,302149,303321,305888,308674,326626,328894,332496,333610,334004
chr18	69349075	69683528	301eab07-da9a-4875-9998-345a2d421159	60	+	69349075	69683528	255,0,0	18	69,62,97,62,127,50,106,134,133,68,79,77,204,136,151,230,141,452	0,112786,116275,170889,214961,215559,284501,287755,293807,302146,303318,305885,308671,326623,328891,332493,333607,334001
chr18	69461856	69685203	32ba4cad-2d24-4e3c-950d-02024af5ce32	60	+	69461856	69685203	255,0,0	13	42,90,134,133,61,79,77,204,136,163,230,141,2127	0,171736,174974,181026,189372,190537,193104,195890,213842,216110,219712,220826,221220
chr18	69461861	69687919	7a572679-c812-4215-8d0f-e8c2e211145e	60	+	69461861	69687919	255,0,0	17	62,97,62,127,50,106,134,133,68,79,77,204,136,151,230,141,4843	0,3489,58103,102175,102773,171715,174969,181021,189360,190532,193099,195885,213837,216105,219707,220821,221215
chr18	69461868	69689082	36d28950-8336-468d-8c9e-0c6b9f818b42	60	+	69461868	69689082	255,0,0	17	55,97,62,127,50,106,134,133,68,79,77,204,136,151,230,141,6006	0,3482,58096,102168,102766,171708,174962,181014,189353,190525,193092,195878,213830,216098,219700,220814,221208
chr18	69516658	69683756	565ae6ae-52d9-43fd-8ab9-df5a68796eec	60	+	69516658	69683756	255,0,0	16	154,62,127,50,106,134,133,68,79,77,204,136,151,230,141,680	0,3306,47378,47976,116918,120172,126224,134563,135735,138302,141088,159040,161308,164910,166024,166418
chr18	69519263	69687919	88f88958-c71a-4d37-ba94-149b3f9a94cf	60	+	69519263	69687919	255,0,0	17	100,66,130,50,106,134,133,68,79,77,204,136,163,230,141,275,1123	0,701,44770,45371,114313,117567,123619,131958,133130,135697,138483,156435,158703,162305,163419,163813,167533
chr18	69519576	69689063	f7806c98-648e-4a65-b785-a52e242ab660	60	+	69519576	69689063	255,0,0	17	284,62,130,54,106,134,133,68,79,77,204,136,151,230,141,275,2267	0,388,44457,45058,114000,117254,123306,131645,132817,135384,138170,156122,158390,161992,163106,163500,167220
chr18	69519792	69689082	a39e16a2-4bd9-488b-be0b-63b83e0d788a	60	+	69519792	69689082	255,0,0	16	68,62,130,50,106,134,133,68,79,77,204,136,151,230,141,6006	0,172,44241,44842,113784,117038,123090,131429,132601,135168,137954,155906,158174,161776,162890,163284
chr18	69519797	69683773	9b830c3b-ae27-45de-b2bf-81f7f71809c3	60	+	69519797	69683773	255,0,0	16	63,62,130,50,106,134,133,68,79,77,204,136,163,230,141,697	0,167,44236,44837,113779,117033,123085,131424,132596,135163,137949,155901,158169,161771,162885,163279
chr18	69519809	69687918	351e1446-6738-4e1f-91e5-28bab3d32ce0	60	+	69519809	69687918	255,0,0	17	51,62,127,50,106,134,133,68,79,77,204,136,151,230,141,385,1122	0,155,44227,44825,113767,117021,123073,131412,132584,135151,137937,155889,158157,161759,162873,163267,166987
chr18	69519817	69685188	21bf65f3-8764-495d-9300-2dfd4d515294	60	+	69519817	69685188	255,0,0	16	43,62,127,50,106,134,133,68,79,77,204,136,151,230,141,2112	0,147,44219,44817,113759,117013,123065,131404,132576,135143,137929,155881,158149,161751,162865,163259
chr18	69519827	69685906	e7446764-229f-441d-b4ab-a4f3f21a7165	60	+	69519827	69685906	255,0,0	16	33,62,130,50,106,134,133,68,79,77,204,136,151,230,141,2830	0,137,44206,44807,113749,117003,123055,131394,132566,135133,137919,155871,158139,161741,162855,163249
chr18	69519836	69687918	b793a531-de10-4d04-aa74-e655fae53cb9	60	+	69519836	69687918	255,0,0	17	24,62,130,50,106,134,133,68,79,77,204,136,163,230,141,275,1122	0,128,44197,44798,113740,116994,123046,131385,132557,135124,137910,155862,158130,161732,162846,163240,166960
chr18	69519836	69687923	076fc4b8-5d40-4f6f-9714-1acba37a2b1a	60	+	69519836	69687923	255,0,0	15	190,127,50,106,134,133,68,79,77,204,136,163,230,141,4847	0,44200,44798,113740,116994,123046,131385,132557,135124,137910,155862,158130,161732,162846,163240
chr18	69519838	69685271	9b4c6c44-5268-4541-8b83-8babb4c3dcda	60	+	69519838	69685271	255,0,0	16	22,62,130,50,106,134,133,68,79,77,204,136,143,237,141,2195	0,126,44195,44796,113738,116992,123044,131383,132555,135122,137908,155860,158128,161723,162844,163238
chr18	69519838	69687923	7c3accbb-2fa2-49ed-9bfd-1567b8cf4dc4	60	+	69519838	69687923	255,0,0	16	22,62,130,50,106,134,133,68,79,77,204,136,151,230,141,4847	0,126,44195,44796,113738,116992,123044,131383,132555,135122,137908,155860,158128,161730,162844,163238
chr18	69519839	69685034	94226feb-f6c9-4579-9ec9-8a52e60f7104	60	+	69519839	69685034	255,0,0	16	21,62,127,50,106,134,133,68,79,77,204,136,151,230,141,1958	0,125,44197,44795,113737,116991,123043,131382,132554,135121,137907,155859,158127,161729,162843,163237
chr18	69519896	69686988	3ce7b337-c47d-4085-80ef-ed9dbd870fd2	60	+	69519896	69686988	255,0,0	16	130,127,50,106,134,133,68,79,77,204,136,151,230,141,275,192	0,44140,44738,113680,116934,122986,131325,132497,135064,137850,155802,158070,161672,162786,163180,166900
chr18	69519896	69685258	82262be2-01a7-409c-b90d-fb62c7a7fdef	60	+	69519896	69685258	255,0,0	15	130,130,50,106,134,133,68,79,77,204,136,163,230,141,2182	0,44137,44738,113680,116934,122986,131325,132497,135064,137850,155802,158070,161672,162786,163180
chr18	69519930	69687925	016defa9-c994-4d86-91be-506791000da7	60	+	69519930	69687925	255,0,0	16	96,127,50,106,134,133,68,79,77,204,136,151,230,141,275,1129	0,44106,44704,113646,116900,122952,131291,132463,135030,137816,155768,158036,161638,162752,163146,166866
chr18	69519934	69687925	82524f34-e6b7-493e-9529-68a453f5cc3e	60	+	69519934	69687925	255,0,0	16	92,130,50,106,134,133,68,79,77,204,136,163,230,141,275,1129	0,44099,44700,113642,116896,122948,131287,132459,135026,137812,155764,158032,161634,162748,163142,166862
chr18	69519952	69683773	86feacec-a74d-4a3f-a6df-58be56de97d8	60	+	69519952	69683773	255,0,0	15	74,127,50,106,134,133,68,79,77,204,136,151,230,141,697	0,44084,44682,113624,116878,122930,131269,132441,135008,137794,155746,158014,161616,162730,163124
chr18	69519957	69683734	c8ad051d-1a1c-4bab-ac38-6577ffa954f7	60	+	69519957	69683734	255,0,0	15	69,127,50,106,134,133,68,79,77,204,136,163,230,141,658	0,44079,44677,113619,116873,122925,131264,132436,135003,137789,155741,158009,161611,162725,163119
chr18	69519962	69685271	a31db4cb-1984-4b59-8708-68174f616fea	60	+	69519962	69685271	255,0,0	15	64,127,50,106,134,133,68,79,77,204,136,151,230,141,2195	0,44074,44672,113614,116868,122920,131259,132431,134998,137784,155736,158004,161606,162720,163114
chr18	69519968	69685188	93392b93-17aa-4034-9672-5376273d0d0e	60	+	69519968	69685188	255,0,0	15	58,130,50,106,134,133,68,79,77,204,136,151,230,141,2112	0,44065,44666,113608,116862,122914,131253,132425,134992,137778,155730,157998,161600,162714,163108
chr18	69519971	69685151	ccf61d23-4a86-4afb-95fe-f63fd2cb9e32	60	+	69519971	69685151	255,0,0	15	55,130,50,106,134,133,68,79,77,204,136,151,230,141,2075	0,44062,44663,113605,116859,122911,131250,132422,134989,137775,155727,157995,161597,162711,163105
chr18	69521169	69685196	fe5fd144-f3b7-48e9-8a65-d209c46f64f7	60	+	69521169	69685196	255,0,0	15	316,130,50,106,134,133,68,79,77,204,136,163,230,141,2120	0,42864,43465,112407,115661,121713,130052,131224,133791,136577,154529,156797,160399,161513,161907
chr18	69521232	69685143	a4061e44-300b-45d9-96a1-f48c94d0baed	60	+	69521232	69685143	255,0,0	15	253,127,50,106,134,133,68,79,77,204,136,151,230,141,2067	0,42804,43402,112344,115598,121650,129989,131161,133728,136514,154466,156734,160336,161450,161844
chr18	69521244	69683673	6ef966cf-99f9-4000-8aea-51a5b0455723	60	+	69521244	69683673	255,0,0	15	241,130,50,106,134,133,68,79,74,204,136,163,230,141,597	0,42789,43390,112332,115586,121638,129977,131149,133719,136502,154454,156722,160324,161438,161832
chr18	69521261	69689075	51b5e53b-0e22-4036-a768-1f538e11b3e5	60	+	69521261	69689075	255,0,0	15	224,130,50,106,134,133,68,79,77,204,136,151,230,141,5999	0,42772,43373,112315,115569,121621,129960,131132,133699,136485,154437,156705,160307,161421,161815
chr18	69521317	69683741	e3bd3d5e-42ef-495c-ab84-0d79a7897c95	60	+	69521317	69683741	255,0,0	15	168,130,50,106,134,133,68,79,77,204,136,151,230,141,665	0,42716,43317,112259,115513,121565,129904,131076,133643,136429,154381,156649,160251,161365,161759
chr18	69521332	69687334	78da7c52-241e-479e-a74b-67508fbcdab5	60	+	69521332	69687334	255,0,0	16	153,130,50,106,134,133,68,79,77,204,136,151,230,141,275,538	0,42701,43302,112244,115498,121550,129889,131061,133628,136414,154366,156634,160236,161350,161744,165464
chr18	69521333	69683772	6457222f-1edc-4137-9e21-4d398c692fe8	60	+	69521333	69683772	255,0,0	15	156,114,50,106,134,133,68,79,77,204,136,151,230,141,696	0,42716,43301,112243,115497,121549,129888,131060,133627,136413,154365,156633,160235,161349,161743
chr18	69521333	69685190	975c0e43-b306-4b95-8b2d-dc0cc8bb45c9	60	+	69521333	69685190	255,0,0	15	152,130,50,106,134,133,68,79,77,204,136,163,230,141,2114	0,42700,43301,112243,115497,121549,129888,131060,133627,136413,154365,156633,160235,161349,161743
chr18	69521338	69683739	7b2743fc-675d-4bf6-afee-cbe0998d4e44	60	+	69521338	69683739	255,0,0	15	147,130,50,106,134,133,68,79,77,204,136,151,230,141,663	0,42695,43296,112238,115492,121544,129883,131055,133622,136408,154360,156628,160230,161344,161738
chr18	69521341	69687925	d956d8eb-ccb4-4d6a-af8b-d141f826514a	60	+	69521341	69687925	255,0,0	15	144,127,50,106,134,133,68,79,77,204,136,163,230,141,1129	0,42695,43293,112235,115489,121541,129880,131052,133619,136405,154357,156625,160227,161341,165455
chr18	69521341	69683730	ecd22565-1d7b-4f11-82e4-60fce2bf64ed	60	+	69521341	69683730	255,0,0	15	144,130,50,106,134,133,68,79,77,204,136,151,230,141,654	0,42692,43293,112235,115489,121541,129880,131052,133619,136405,154357,156625,160227,161341,161735
chr18	69521342	69685146	07fa1c0b-9b6b-4dad-95f5-056f67f3d03e	60	+	69521342	69685146	255,0,0	15	143,127,50,106,134,133,68,79,77,204,136,163,230,141,2070	0,42694,43292,112234,115488,121540,129879,131051,133618,136404,154356,156624,160226,161340,161734
chr18	69521344	69685151	c78e6639-9a86-4ee5-a9c0-a038144bf154	60	+	69521344	69685151	255,0,0	14	141,130,50,106,175,68,79,74,204,136,151,230,141,2075	0,42689,43290,112232,115486,129877,131049,133619,136402,154354,156622,160224,161338,161732
chr18	69521344	69683760	bc3e0753-661b-4c37-b6e3-401097ea1d70	60	+	69521344	69683760	255,0,0	15	141,130,50,106,134,133,68,79,77,204,136,151,230,141,684	0,42689,43290,112232,115486,121538,129877,131049,133616,136402,154354,156622,160224,161338,161732
chr18	69521345	69687918	6c5fb5e7-7db5-41ad-905f-51cc89a196c8	60	+	69521345	69687918	255,0,0	15	140,127,50,106,134,133,68,79,74,204,136,151,230,141,4842	0,42691,43289,112231,115485,121537,129876,131048,133618,136401,154353,156621,160223,161337,161731
chr18	69521346	69685144	d4808044-6743-42af-97e3-e3d94ebb0258	60	+	69521346	69685144	255,0,0	15	139,127,50,106,134,133,68,79,77,204,136,163,230,141,2068	0,42690,43288,112230,115484,121536,129875,131047,133614,136400,154352,156620,160222,161336,161730
chr18	69521353	69687925	3716a62b-0491-42c1-9565-8824789b95be	60	+	69521353	69687925	255,0,0	16	132,127,50,106,134,133,68,79,77,208,136,151,230,141,275,1129	0,42683,43281,112223,115477,121529,129868,131040,133607,136393,154345,156613,160215,161329,161723,165443
chr18	69521356	69687925	8005e049-568f-491b-9dd7-df110c08082b	60	+	69521356	69687925	255,0,0	15	129,127,50,106,134,133,68,79,77,204,136,151,230,141,4849	0,42680,43278,112220,115474,121526,129865,131037,133604,136390,154342,156610,160212,161326,161720
chr18	69521357	69687925	8e51c891-8dd5-4cb1-8408-d61c8c175e01	60	+	69521357	69687925	255,0,0	16	128,127,50,106,134,133,68,79,77,204,136,151,230,141,275,1129	0,42679,43277,112219,115473,121525,129864,131036,133603,136389,154341,156609,160211,161325,161719,165439
chr18	69521359	69685198	bc69a424-fd41-47b9-a764-5e32bc26a23b	60	+	69521359	69685198	255,0,0	15	126,130,50,106,134,133,68,79,77,204,136,151,230,141,2122	0,42674,43275,112217,115471,121523,129862,131034,133601,136387,154339,156607,160209,161323,161717
chr18	69521362	69687925	9fa6bd2e-adf3-441f-a654-efd388e3689c	60	+	69521362	69687925	255,0,0	15	123,127,50,106,134,133,68,79,74,204,136,163,230,141,4849	0,42674,43272,112214,115468,121520,129859,131031,133601,136384,154336,156604,160206,161320,161714
chr18	69521384	69570110	3437c0f0-d120-488b-9690-5d6b81fe1651	60	+	69521384	69570110	255,0,0	4	105,130,50,148	0,42649,43250,48578
chr18	69521393	69685193	e53703b4-1587-4147-ad9b-5284daf54a32	60	+	69521393	69685193	255,0,0	15	92,127,50,106,134,133,68,79,77,204,136,163,230,141,2117	0,42643,43241,112183,115437,121489,129828,131000,133567,136353,154305,156573,160175,161289,161683
chr18	69521426	69687925	f61a0c48-4960-45a0-9bd1-293554640a90	60	+	69521426	69687925	255,0,0	15	59,130,50,106,134,133,68,79,68,204,136,151,230,141,4849	0,42607,43208,112150,115404,121456,129795,130967,133543,136320,154272,156540,160142,161256,161650
chr18	69521451	69683882	359fd889-bf1a-473e-a43e-34124f2b39ee	60	+	69521451	69683882	255,0,0	15	34,130,50,106,134,133,68,79,77,204,136,163,230,141,806	0,42582,43183,112125,115379,121431,129770,130942,133509,136295,154247,156515,160117,161231,161625
chr18	69522180	69683858	d529afae-2691-4acc-9c58-ac61334c90e5	60	+	69522180	69683858	255,0,0	15	360,130,50,106,134,133,68,79,77,204,136,163,230,141,782	0,41853,42454,111396,114650,120702,129041,130213,132780,135566,153518,155786,159388,160502,160896
chr18	69563113	69687925	130fa2c9-29f4-4c84-b58f-1c067d0e2494	60	+	69563113	69687925	255,0,0	15	122,130,50,106,134,133,68,79,77,204,136,151,230,141,4849	0,920,1521,70463,73717,79769,88108,89280,91847,94633,112585,114853,118455,119569,119963
chr18	69564031	69687925	a572ad6d-4ea9-40c7-b2e4-34da2c6c58fb	60	+	69564031	69687925	255,0,0	15	132,50,106,134,133,68,79,77,204,136,163,230,141,693,1129	0,603,69545,72799,78851,87190,88362,90929,93715,111667,113935,117537,118651,119045,122765
chr18	69564034	69683773	74f48a1e-9cbf-4c73-bf36-db7a3d285f40	60	+	69564034	69683773	255,0,0	14	129,50,106,134,133,68,79,77,204,136,151,230,141,697	0,600,69542,72796,78848,87187,88359,90926,93712,111664,113932,117534,118648,119042
chr18	69564036	69683725	769e4fa9-4367-4d9e-ba49-8d5aa8c20d96	60	+	69564036	69683725	255,0,0	13	127,141,129,133,68,79,77,204,136,151,230,141,649	0,69505,72794,78846,87185,88357,90924,93710,111662,113930,117532,118646,119040
chr18	69564056	69687925	5193899b-aebf-48c8-a94f-206e6ed39137	60	+	69564056	69687925	255,0,0	14	107,50,106,134,133,68,79,77,204,136,151,230,141,4849	0,578,69520,72774,78826,87165,88337,90904,93690,111642,113910,117512,118626,119020
chr18	69564062	69687919	9d599599-4efd-4c7d-aee8-3a27e5ecf304	60	+	69564062	69687919	255,0,0	13	101,54,106,134,133,6,137,136,163,230,141,275,1123	0,572,69514,72768,78820,87159,93751,111636,113904,117506,118620,119014,122734
chr18	69564485	69683541	0aadad69-22ed-40d4-b58f-defb750e182f	60	+	69564485	69683541	255,0,0	13	199,106,134,133,68,79,77,204,136,151,230,141,465	0,69091,72345,78397,86736,87908,90475,93261,111213,113481,117083,118197,118591
chr18	69564636	69688929	c9d4c9c2-9437-4a97-a79c-f0d8896c2995	60	+	69564636	69688929	255,0,0	14	48,106,134,133,68,79,77,204,136,163,230,141,4851,32	0,68940,72194,78246,86585,87757,90324,93110,111062,113330,116932,118046,118440,124261
chr18	69578754	69581219	ac488ded-f15d-461f-86ce-35d3f98ad481	60	+	69578754	69581219	255,0,0	1	2465	0
chr18	69592855	69685198	a8d5b9ec-7114-4173-89f7-1cc3b5088d50	60	+	69592855	69685198	255,0,0	13	729,106,134,133,68,79,77,204,136,151,230,141,2122	0,40721,43975,50027,58366,59538,62105,64891,82843,85111,88713,89827,90221
chr18	69592910	69683773	8a64e1fa-a447-451a-9d63-4a04c3c58abe	60	+	69592910	69683773	255,0,0	13	674,106,134,133,68,79,77,204,136,151,230,141,697	0,40666,43920,49972,58311,59483,62050,64836,82788,85056,88658,89772,90166
chr18	69592917	69687925	721177fb-969e-4599-86ef-8d8bede7fd36	60	+	69592917	69687925	255,0,0	13	667,106,134,133,68,79,77,204,136,151,230,141,4849	0,40659,43913,49965,58304,59476,62043,64829,82781,85049,88651,89765,90159
chr18	69592963	69683858	05b7ae46-5ce6-41c4-b685-3e177b15c529	60	+	69592963	69683858	255,0,0	13	621,106,134,133,68,79,77,204,136,163,230,141,782	0,40613,43867,49919,58258,59430,61997,64783,82735,85003,88605,89719,90113
chr18	69592992	69687925	305a3c7f-deb9-4554-a007-b94987d50d12	60	+	69592992	69687925	255,0,0	13	592,106,134,133,68,79,77,204,136,151,230,141,4849	0,40584,43838,49890,58229,59401,61968,64754,82706,84974,88576,89690,90084
chr18	69593008	69687925	27a4ac59-f32b-44e1-888d-3d7d1e45bfbf	60	+	69593008	69687925	255,0,0	14	576,106,134,133,68,79,77,204,136,163,230,141,275,1129	0,40568,43822,49874,58213,59385,61952,64738,82690,84958,88560,89674,90068,93788
chr18	69593065	69687918	090d9049-f529-465d-aa64-1818a9c64084	60	+	69593065	69687918	255,0,0	14	519,106,134,133,68,79,77,204,136,163,230,141,275,1122	0,40511,43765,49817,58156,59328,61895,64681,82633,84901,88503,89617,90011,93731
chr18	69593152	69687925	ca726792-c13f-451b-a952-96bf723f1c9e	60	+	69593152	69687925	255,0,0	13	432,106,134,133,68,79,77,204,136,163,230,141,4849	0,40424,43678,49730,58069,59241,61808,64594,82546,84814,88416,89530,89924
chr18	69593153	69687925	0ba4ff37-48a9-40d1-890c-07dea030b7f3	60	+	69593153	69687925	255,0,0	13	431,106,134,133,68,79,77,204,136,163,230,141,4849	0,40423,43677,49729,58068,59240,61807,64593,82545,84813,88415,89529,89923
chr18	69593211	69687924	17144ee6-a2e2-4c06-81fe-53a2f96cb465	60	+	69593211	69687924	255,0,0	13	373,106,134,133,68,79,77,204,136,151,230,141,4848	0,40365,43619,49671,58010,59182,61749,64535,82487,84755,88357,89471,89865
chr18	69593211	69687925	1beac269-ee86-47ae-8e6c-418dc9df175a	60	+	69593211	69687925	255,0,0	13	373,106,134,133,68,79,77,204,136,151,230,141,4849	0,40365,43619,49671,58010,59182,61749,64535,82487,84755,88357,89471,89865
chr18	69593369	69683773	1d19a354-e685-4a7d-ae59-af513d8d5cc6	60	+	69593369	69683773	255,0,0	13	215,106,134,133,68,79,77,204,136,163,230,141,697	0,40207,43461,49513,57852,59024,61591,64377,82329,84597,88199,89313,89707
chr18	69593422	69687918	9d5051ac-1f07-49f6-bfdc-3857ec285b7d	60	+	69593422	69687918	255,0,0	13	162,106,134,133,68,79,77,204,136,151,230,141,4842	0,40154,43408,49460,57799,58971,61538,64324,82276,84544,88146,89260,89654
chr18	69593424	69687925	01e73c63-0b53-4e83-b9e2-1401fc3a5bd2	60	+	69593424	69687925	255,0,0	14	160,106,134,133,68,79,77,204,136,136,230,141,275,1129	0,40152,43406,49458,57797,58969,61536,64322,82274,84542,88144,89258,89652,93372
chr18	69593424	69683773	a1595c4e-1ed0-42d6-8c0e-91f256eee080	60	+	69593424	69683773	255,0,0	13	160,106,134,133,68,79,77,204,136,151,230,141,697	0,40152,43406,49458,57797,58969,61536,64322,82274,84542,88144,89258,89652
chr18	69593424	69683736	8e02ba53-a291-4a1a-a8c1-f3011a75213b	60	+	69593424	69683736	255,0,0	13	160,106,134,133,68,79,77,204,136,151,230,141,660	0,40152,43406,49458,57797,58969,61536,64322,82274,84542,88144,89258,89652
chr18	69593424	69687919	dec0022d-9ab9-4aaf-8845-4d1199763f5f	60	+	69593424	69687919	255,0,0	13	160,106,134,133,68,79,77,204,136,163,230,141,4843	0,40152,43406,49458,57797,58969,61536,64322,82274,84542,88144,89258,89652
chr18	69593424	69687925	4464a083-762a-4aa4-9d90-3d0ad770a7e6	60	+	69593424	69687925	255,0,0	13	160,106,134,133,68,79,77,204,136,151,230,141,4849	0,40152,43406,49458,57797,58969,61536,64322,82274,84542,88144,89258,89652
chr18	69593424	69687925	c3392a9a-e30e-48e2-990d-c22d4dbab901	60	+	69593424	69687925	255,0,0	13	160,106,134,133,68,79,77,204,136,151,230,141,4849	0,40152,43406,49458,57797,58969,61536,64322,82274,84542,88144,89258,89652
chr18	69593424	69683763	fa5e3ef9-5f8e-42e1-8f81-94d3ce4d7d6a	60	+	69593424	69683763	255,0,0	13	160,106,134,133,68,79,77,204,136,151,230,141,687	0,40152,43406,49458,57797,58969,61536,64322,82274,84542,88144,89258,89652
chr18	69593425	69683538	8c51ec36-7faf-4d4d-b596-0c36b41340f1	60	+	69593425	69683538	255,0,0	13	159,106,134,133,68,79,77,204,136,163,230,141,462	0,40151,43405,49457,57796,58968,61535,64321,82273,84541,88143,89257,89651
chr18	69593426	69683537	1033ba59-8e0a-4b21-abad-8c63240a8d3e	60	+	69593426	69683537	255,0,0	13	158,106,134,133,68,79,77,204,136,163,230,141,461	0,40150,43404,49456,57795,58967,61534,64320,82272,84540,88142,89256,89650
chr18	69593426	69683734	68a85d8b-d920-46d5-b462-50ba3e54d4b2	60	+	69593426	69683734	255,0,0	13	158,106,129,133,68,79,74,204,136,163,230,141,658	0,40150,43404,49456,57795,58967,61537,64320,82272,84540,88142,89256,89650
chr18	69593426	69685906	b8d03b2b-f03a-4777-9d08-4a34389fc5e2	60	+	69593426	69685906	255,0,0	13	158,106,134,133,68,79,77,208,136,163,230,141,2830	0,40150,43404,49456,57795,58967,61534,64320,82272,84540,88142,89256,89650
chr18	69593429	69689072	dcd53442-6df3-464c-b5f7-7ee36b31a6ef	60	+	69593429	69689072	255,0,0	13	155,106,134,133,61,79,77,204,136,151,230,141,5996	0,40147,43401,49453,57799,58964,61531,64317,82269,84537,88139,89253,89647
chr18	69593430	69683725	087fc550-1025-4780-a3fa-f569221a2703	60	+	69593430	69683725	255,0,0	12	154,106,134,133,68,109,208,136,163,230,141,649	0,40146,43400,49452,57791,61498,64316,82268,84536,88138,89252,89646
chr18	69593430	69687925	4a96b627-4253-429d-b0c3-f1d7383d0306	60	+	69593430	69687925	255,0,0	14	154,106,134,133,68,79,74,204,136,151,230,141,275,1129	0,40146,43400,49452,57791,58963,61533,64316,82268,84536,88138,89252,89646,93366
chr18	69593438	69687925	1e6a1e01-3575-4737-a27c-c5d8ed79bf6b	60	+	69593438	69687925	255,0,0	14	146,106,134,133,68,79,77,204,136,151,230,141,275,1129	0,40138,43392,49444,57783,58955,61522,64308,82260,84528,88130,89244,89638,93358
chr18	69593446	69683858	018d4a23-7666-42a6-acec-9de194ca263d	60	+	69593446	69683858	255,0,0	13	138,106,134,133,68,79,77,208,136,151,230,141,782	0,40130,43384,49436,57775,58947,61514,64300,82252,84520,88122,89236,89630
chr18	69593446	69685199	4ae62261-a5c6-4b67-9447-eab230268262	60	+	69593446	69685199	255,0,0	13	138,106,134,133,68,79,77,204,136,151,230,141,2123	0,40130,43384,49436,57775,58947,61514,64300,82252,84520,88122,89236,89630
chr18	69593447	69684503	e7f79518-c547-464c-ab71-2d6f8cd39114	60	+	69593447	69684503	255,0,0	12	137,106,134,133,107,77,204,136,163,230,141,1427	0,40129,43383,49435,57774,61513,64299,82251,84519,88121,89235,89629
chr18	69593453	69683773	3003146c-9313-4de0-89b0-0e6aea0ab894	60	+	69593453	69683773	255,0,0	13	131,106,134,133,68,79,77,204,136,151,230,141,697	0,40123,43377,49429,57768,58940,61507,64293,82245,84513,88115,89229,89623
chr18	69593453	69687925	2f7bce48-91f3-4685-b658-98fcc6556cd4	60	+	69593453	69687925	255,0,0	13	131,106,134,133,68,79,74,204,136,151,230,141,1129	0,40123,43377,49429,57768,58940,61510,64293,82245,84513,88115,89229,93343
chr18	69593455	69685906	9b296537-3c20-40b3-a8f2-3bf85ce29088	60	+	69593455	69685906	255,0,0	13	129,106,134,133,68,79,77,204,136,151,230,141,2830	0,40121,43375,49427,57766,58938,61505,64291,82243,84511,88113,89227,89621
chr18	69593455	69683773	94cc3383-daa3-4144-bc8a-e6c8544a4de1	60	+	69593455	69683773	255,0,0	13	129,106,134,133,68,79,77,208,136,151,230,141,697	0,40121,43375,49427,57766,58938,61505,64291,82243,84511,88113,89227,89621
chr18	69593468	69683743	5f33f1c0-27c6-4007-b5dc-9af90435c2a4	60	+	69593468	69683743	255,0,0	13	116,106,134,133,68,79,77,204,136,163,230,141,667	0,40108,43362,49414,57753,58925,61492,64278,82230,84498,88100,89214,89608
chr18	69593473	69687925	aa0d8ad8-4757-4b24-872b-b9096e815e3e	60	+	69593473	69687925	255,0,0	13	111,106,134,133,68,79,77,204,136,151,230,141,4849	0,40103,43357,49409,57748,58920,61487,64273,82225,84493,88095,89209,89603
chr18	69593486	69685145	30654f98-26cb-4354-85b7-29972b8a88f6	60	+	69593486	69685145	255,0,0	13	98,106,134,133,68,79,77,204,136,151,230,141,2069	0,40090,43344,49396,57735,58907,61474,64260,82212,84480,88082,89196,89590
chr18	69593508	69687925	23a44eae-9327-41f2-b41e-f964036404cd	60	+	69593508	69687925	255,0,0	14	76,106,134,133,68,79,77,204,136,163,230,141,275,1129	0,40068,43322,49374,57713,58885,61452,64238,82190,84458,88060,89174,89568,93288
chr18	69593508	69687925	35e35476-ee04-4e69-aeb2-9bd952b2ad70	60	+	69593508	69687925	255,0,0	13	76,106,134,133,68,79,77,204,136,151,230,141,4849	0,40068,43322,49374,57713,58885,61452,64238,82190,84458,88060,89174,89568
chr18	69593509	69683477	618312bb-ef6c-4efb-8a58-5c2a42bbe738	60	+	69593509	69683477	255,0,0	13	75,106,134,133,68,79,77,204,136,151,230,141,401	0,40067,43321,49373,57712,58884,61451,64237,82189,84457,88059,89173,89567
chr18	69593509	69689082	f7dd3e7c-2fa7-4e77-80b9-4367059f3250	60	+	69593509	69689082	255,0,0	13	75,106,134,133,68,79,77,204,136,151,230,141,2286	0,40067,43321,49373,57712,58884,61451,64237,82189,84457,88059,89173,93287
chr18	69593511	69685253	023e8d96-1ba6-4968-ac59-28bc2eb02f94	60	+	69593511	69685253	255,0,0	13	73,106,134,133,68,79,77,204,136,151,230,141,2177	0,40065,43319,49371,57710,58882,61449,64235,82187,84455,88057,89171,89565
chr18	69593511	69687925	230396f7-4893-416b-86be-05f5b21bb941	60	+	69593511	69687925	255,0,0	14	73,106,134,133,68,79,77,204,136,163,230,141,385,1129	0,40065,43319,49371,57710,58882,61449,64235,82187,84455,88057,89171,89565,93285
chr18	69593512	69687925	6cf69829-a843-4bbb-94f4-24408d1b3fcc	60	+	69593512	69687925	255,0,0	13	72,106,134,133,68,79,74,204,136,151,230,150,4849	0,40064,43318,49370,57709,58881,61451,64234,82186,84454,88056,89170,89564
chr18	69593515	69687925	c008d82b-808e-4b48-b0a6-c8e4b61bc276	60	+	69593515	69687925	255,0,0	13	69,106,134,133,68,79,77,204,136,163,230,141,4849	0,40061,43315,49367,57706,58878,61445,64231,82183,84451,88053,89167,89561
chr18	69593535	69687334	d4dd7b1e-70c8-42a2-a314-83973a766c05	60	+	69593535	69687334	255,0,0	13	49,106,134,133,68,79,77,204,136,163,230,141,538	0,40041,43295,49347,57686,58858,61425,64211,82163,84431,88033,89147,93261
chr18	69593535	69651262	5639c31d-b1a9-431f-865c-613843b1f99c	60	+	69593535	69651262	255,0,0	5	49,106,134,133,41	0,40041,43295,49347,57686
chr18	69593535	69685151	a3ca7a41-dff5-46fa-a4a4-b5cd322f48a4	60	+	69593535	69685151	255,0,0	13	49,106,134,133,68,79,77,204,136,151,230,141,2075	0,40041,43295,49347,57686,58858,61425,64211,82163,84431,88033,89147,89541
chr18	69593540	69687919	74cfa551-2044-408c-b6b5-319b114cf6ce	60	+	69593540	69687919	255,0,0	14	44,106,134,133,68,79,77,204,136,151,230,141,275,1123	0,40036,43290,49342,57681,58853,61420,64206,82158,84426,88028,89142,89536,93256
chr18	69593551	69683772	e8345547-aa6d-4ae7-bf31-3c99156bc1d4	60	+	69593551	69683772	255,0,0	13	33,106,134,133,68,79,77,204,136,151,230,141,696	0,40025,43279,49331,57670,58842,61409,64195,82147,84415,88017,89131,89525
chr18	69593558	69685895	42e46338-ccab-4ffd-aa5d-62a88a69dd8c	60	+	69593558	69685895	255,0,0	13	26,106,134,133,68,79,77,204,136,163,230,141,2819	0,40018,43272,49324,57663,58835,61402,64188,82140,84408,88010,89124,89518
chr18	69593583	69687918	820d8fbd-2da3-4ed5-874a-4363d5e640ba	60	+	69593583	69687918	255,0,0	14	409,106,134,133,68,79,77,208,136,163,230,141,275,1122	0,39993,43247,49299,57638,58810,61377,64163,82115,84383,87985,89099,89493,93213
chr18	69593583	69683727	a4c49813-caee-4b5f-950c-de3919222562	60	+	69593583	69683727	255,0,0	13	409,106,134,133,68,79,77,204,136,163,230,141,651	0,39993,43247,49299,57638,58810,61377,64163,82115,84383,87985,89099,89493
chr18	69593590	69687925	89ed04b0-1cbe-42bd-90fb-80f030b3301b	60	+	69593590	69687925	255,0,0	13	402,106,134,133,68,79,77,204,136,151,230,141,4849	0,39986,43240,49292,57631,58803,61370,64156,82108,84376,87978,89092,89486
chr18	69593604	69687925	09db4eac-6abf-4a74-9aa1-2da127fd129b	60	+	69593604	69687925	255,0,0	14	96,106,134,133,68,79,74,204,136,151,230,141,275,1129	0,39972,43226,49278,57617,58789,61359,64142,82094,84362,87964,89078,89472,93192
chr18	69593612	69687918	10f5fe77-cf64-42dc-af0b-d61d1b02db77	60	+	69593612	69687918	255,0,0	13	380,106,134,133,68,79,77,204,136,163,230,141,4842	0,39964,43218,49270,57609,58781,61348,64134,82086,84354,87956,89070,89464
chr18	69593612	69683538	87f13f32-26f0-434e-8ea4-5dca627e407f	60	+	69593612	69683538	255,0,0	13	380,106,134,133,68,79,74,204,136,151,230,141,462	0,39964,43218,49270,57609,58781,61351,64134,82086,84354,87956,89070,89464
chr18	69593614	69687925	60a4d524-0f48-4184-87e4-476be86601da	60	+	69593614	69687925	255,0,0	14	378,106,134,133,68,79,77,204,136,163,230,141,275,1129	0,39962,43216,49268,57607,58779,61346,64132,82084,84352,87954,89068,89462,93182
chr18	69593620	69683771	3f5620ce-168a-42d9-a1aa-54b32b06e3c4	60	+	69593620	69683771	255,0,0	14	372,99,106,134,133,68,79,77,204,136,163,230,141,695	0,36744,39956,43210,49262,57601,58773,61340,64126,82078,84346,87948,89062,89456
chr18	69593622	69683164	aa621dcf-2182-4ce5-901f-b97cfcd12b78	60	+	69593622	69683164	255,0,0	13	370,106,134,133,68,79,77,204,136,163,230,141,88	0,39954,43208,49260,57599,58771,61338,64124,82076,84344,87946,89060,89454
chr18	69593629	69687928	50e8f701-2e88-494b-8d64-e8edaafe7264	60	+	69593629	69687928	255,0,0	13	363,106,134,133,68,79,77,204,136,151,230,141,4852	0,39947,43201,49253,57592,58764,61331,64117,82069,84337,87939,89053,89447
chr18	69593646	69687925	79cf0ded-a24a-44f8-afef-2a3e3dcf03f1	60	+	69593646	69687925	255,0,0	13	346,106,134,133,68,79,77,204,136,163,230,141,4849	0,39930,43184,49236,57575,58747,61314,64100,82052,84320,87922,89036,89430
chr18	69593662	69683444	d032eade-f837-44ac-a589-550872783843	60	+	69593662	69683444	255,0,0	13	330,111,134,133,68,79,77,204,136,151,230,141,368	0,39914,43168,49220,57559,58731,61298,64084,82036,84304,87906,89020,89414
chr18	69593723	69685906	840f47dc-7163-407f-a917-661aca1e9211	60	+	69593723	69685906	255,0,0	13	269,106,134,133,68,79,77,204,136,151,230,141,2830	0,39853,43107,49159,57498,58670,61237,64023,81975,84243,87845,88959,89353
chr18	69593835	69685198	1049c588-c17b-43c8-8ff1-47e158bbe7b2	60	+	69593835	69685198	255,0,0	13	157,106,134,133,68,79,77,204,136,151,230,141,2122	0,39741,42995,49047,57386,58558,61125,63911,81863,84131,87733,88847,89241
chr18	69593888	69685895	c070bda1-300e-41bc-9a23-ea322e3a026f	60	+	69593888	69685895	255,0,0	13	104,106,134,133,68,79,77,204,136,151,230,141,2819	0,39688,42942,48994,57333,58505,61072,63858,81810,84078,87680,88794,89188
chr18	69609586	69618345	0ba00f7f-6a24-42f3-bc26-169a94b1571f	60	-	69609586	69618345	255,0,0	2	1602291	0,8468
chr18	69633575	69683858	1894d423-2c67-4eb8-a04e-7f80812ea092	60	+	69633575	69683858	255,0,0	12	107,134,133,68,79,77,204,136,151,230,141,782	0,3255,9307,17646,18818,21385,24171,42123,44391,47993,49107,49501
chr18	69633575	69685199	f73d0ddf-77ee-42dc-a1b0-daf36d6d105a	60	+	69633575	69685199	255,0,0	12	107,134,133,68,79,77,204,136,163,230,141,2123	0,3255,9307,17646,18818,21385,24171,42123,44391,47993,49107,49501
chr18	69633575	69687925	631d8b23-375d-42e0-a741-aaf9b7df2805	60	+	69633575	69687925	255,0,0	12	107,134,133,68,79,77,204,136,151,230,141,4849	0,3255,9307,17646,18818,21385,24171,42123,44391,47993,49107,49501
chr18	69633575	69683862	8cb97340-aa9b-4525-9304-b4ac7c96f05c	60	+	69633575	69683862	255,0,0	12	107,134,133,68,79,77,204,136,151,230,141,786	0,3255,9307,17646,18818,21385,24171,42123,44391,47993,49107,49501
chr18	69633576	69683773	3737446c-74df-4140-b673-0e3a2eaf82cc	60	+	69633576	69683773	255,0,0	12	106,134,133,68,79,77,204,136,163,230,141,697	0,3254,9306,17645,18817,21384,24170,42122,44390,47992,49106,49500
chr18	69633579	69687918	c48b19bb-06f7-4e02-93cd-5e0d99a6bd15	60	+	69633579	69687918	255,0,0	13	103,134,133,68,79,77,204,136,151,230,141,265,1122	0,3251,9303,17642,18814,21381,24167,42119,44387,47989,49103,49497,53217
chr18	69633580	69683773	7a71f7b1-a16c-4be5-8f51-6c840af93168	60	+	69633580	69683773	255,0,0	12	102,134,133,68,79,77,204,136,151,230,141,697	0,3250,9302,17641,18813,21380,24166,42118,44386,47988,49102,49496
chr18	69633588	69685924	d918bbef-6fdd-45ed-8486-64fbbe70ce44	60	+	69633588	69685924	255,0,0	12	94,134,133,68,79,77,204,136,151,230,141,2848	0,3242,9294,17633,18805,21372,24158,42110,44378,47980,49094,49488
chr18	69633589	69685906	0718a9a2-0d69-450f-960a-228635c0bdca	60	+	69633589	69685906	255,0,0	12	93,134,133,61,79,77,204,136,151,230,141,2830	0,3241,9293,17639,18804,21371,24157,42109,44377,47979,49093,49487
chr18	69633589	69683858	aec16054-fe94-455d-8127-18ed0eb6276d	60	+	69633589	69683858	255,0,0	12	93,134,133,68,79,77,204,136,151,230,141,782	0,3241,9293,17632,18804,21371,24157,42109,44377,47979,49093,49487
chr18	69633622	69683773	98b1f9c2-2c34-4ce8-8d12-5ca251ec0936	60	+	69633622	69683773	255,0,0	12	60,134,133,68,79,77,204,136,163,230,141,697	0,3208,9260,17599,18771,21338,24124,42076,44344,47946,49060,49454
chr18	69633634	69687879	d0d5fce6-c405-434b-8e50-8c783fb2ac92	60	+	69633634	69687879	255,0,0	9	48,134,66,77,204,136,151,1255,4803	0,3196,9248,21326,24112,42064,44332,47934,49442
chr18	69633643	69687925	8d7e811e-3e0d-461e-bcdb-3190e2a053f3	60	+	69633643	69687925	255,0,0	12	39,134,133,68,79,77,204,136,151,230,141,4849	0,3187,9239,17578,18750,21317,24103,42055,44323,47925,49039,49433
chr18	69636825	69683773	49ff272a-be95-41c4-b73d-7707a5e71c5b	60	+	69636825	69683773	255,0,0	11	139,133,68,79,77,204,136,163,230,141,697	0,6057,14396,15568,18135,20921,38873,41141,44743,45857,46251
chr18	69636828	69683773	bdc7bf80-7c0f-403c-9ec1-dc1ff71a7b99	60	+	69636828	69683773	255,0,0	11	136,133,68,79,77,204,73,151,230,141,697	0,6054,14393,15565,18132,20918,38933,41138,44740,45854,46248
chr18	69636841	69687311	6a460c78-315d-4958-8a65-8563b4372034	60	+	69636841	69687311	255,0,0	11	123,133,68,79,77,204,136,163,230,141,4235	0,6041,14380,15552,18119,20905,38857,41125,44727,45841,46235
chr18	69636849	69685145	7bfe3675-56a3-491e-a1e4-7623bbeec985	60	+	69636849	69685145	255,0,0	11	115,133,68,79,77,204,136,151,230,141,2069	0,6033,14372,15544,18111,20897,38849,41117,44719,45833,46227
chr18	69636927	69683769	b3af6f7f-52ec-4d2d-b35b-6b7c6d666be6	60	+	69636927	69683769	255,0,0	11	37,133,68,79,77,204,136,163,230,141,693	0,5955,14294,15466,18033,20819,38771,41039,44641,45755,46149
chr18	69636928	69687925	a47441d4-f52e-45c5-81bb-716108c05ac1	60	+	69636928	69687925	255,0,0	11	36,133,68,79,77,204,136,163,230,141,4849	0,5954,14293,15465,18032,20818,38770,41038,44640,45754,46148
chr18	69642881	69685183	3c0928c5-7a3a-46b0-9480-0dba51d4af6d	60	+	69642881	69685183	255,0,0	10	134,68,79,77,204,136,163,230,141,2107	0,8340,9512,12079,14865,32817,35085,38687,39801,40195
chr18	69642881	69684156	63905304-4958-4960-82f9-286ee23180d6	60	+	69642881	69684156	255,0,0	10	134,68,79,77,204,136,163,230,141,1080	0,8340,9512,12079,14865,32817,35085,38687,39801,40195
chr18	69642905	69683736	335e3022-c182-457f-95b9-cfbfb4155c82	60	+	69642905	69683736	255,0,0	10	110,68,79,77,204,136,151,230,141,660	0,8316,9488,12055,14841,32793,35061,38663,39777,40171
chr18	69642919	69683772	352cba65-31d2-4561-b46e-6b6216f73974	60	+	69642919	69683772	255,0,0	10	96,68,79,77,204,136,151,230,141,696	0,8302,9474,12041,14827,32779,35047,38649,39763,40157
chr18	69642966	69683519	1b4543a2-7fea-44a0-a38d-9d1943543a76	60	+	69642966	69683519	255,0,0	10	49,68,79,77,204,136,163,230,141,443	0,8255,9427,11994,14780,32732,35000,38602,39716,40110
chr18	69642989	69685909	4c366945-8210-475c-bc39-174a365dab6f	60	+	69642989	69685909	255,0,0	10	26,68,79,77,204,136,151,230,141,2833	0,8232,9404,11971,14757,32709,34977,38579,39693,40087
chr18	69651220	69687925	40d03674-f1b1-4283-a128-2b307e3be104	60	+	69651220	69687925	255,0,0	9	69,79,77,204,136,151,230,141,4849	0,1173,3740,6526,24478,26746,30348,31462,31856
chr18	69651222	69685906	8d51fa75-205b-4b30-9e6a-0f9a8ce1a93b	60	+	69651222	69685906	255,0,0	9	67,79,77,204,136,163,230,141,2830	0,1171,3738,6524,24476,26744,30346,31460,31854
chr18	69652444	69685196	6d82da29-45c7-4c6f-a4a5-0853a66207c2	60	+	69652444	69685196	255,0,0	8	28,74,204,136,151,230,141,2120	0,2519,5302,23254,25522,29124,30238,30632
chr18	69654957	69683735	01c59e2f-442e-4747-9731-6c03b8441fb4	60	+	69654957	69683735	255,0,0	7	8.02081e+19	0,2789,20741,23009,26611,27725,28119
chr18	69654999	69687925	62520ad7-061c-4e20-ad4f-5754976eae23	60	+	69654999	69687925	255,0,0	8	3.82041e+24	0,2747,20699,22967,26569,27683,28077,31797
chr18	69657741	69685198	f5dde1d6-e9ab-4a03-a8ae-84bf7696f9b1	60	+	69657741	69685198	255,0,0	6	2.13136e+18	0,17957,20225,23827,24941,25335
chr18	69657745	69683773	95018377-17df-4eee-934d-40f385fc341a	60	+	69657745	69683773	255,0,0	6	2.05136e+17	0,17953,20221,23823,24937,25331
chr18	69657746	69683770	80aa716b-723b-4893-ad2a-937de0171659	60	+	69657746	69683770	255,0,0	6	2.04136e+17	0,17952,20220,23822,24936,25330
chr18	69657746	69687916	b6f87deb-fe3b-444f-a81b-014a0913452c	60	+	69657746	69687916	255,0,0	6	2.04136e+18	0,17952,20220,23822,24936,25330
chr18	69657749	69683773	fe470c4e-ee8a-4f60-bd52-c27f589f05c2	60	+	69657749	69683773	255,0,0	6	2.01136e+17	0,17949,20217,23819,24933,25327
chr18	69657752	69687926	7675ba73-4b4c-4e34-b37b-a250a264a6e7	60	+	69657752	69687926	255,0,0	6	1.98136e+18	0,17946,20214,23816,24930,25324
chr18	69657760	69681747	3a4bb999-00ef-4488-bd72-7c5f5ff104c4	60	+	69657760	69681747	255,0,0	4	190136151179	0,17938,20206,23808
chr18	69657785	69675835	c2de5e0d-6d15-45fd-ac0d-fe2aeef63aa8	60	+	69657785	69675835	255,0,0	2	165137	0,17913
chr18	69657812	69685151	232d30b9-7f15-4b31-aca5-f9ad43d1ecf7	60	+	69657812	69685151	255,0,0	6	1.38136e+18	0,17886,20154,23756,24870,25264
chr18	69657839	69684005	f70baa99-392e-43d4-b3a0-df7452b36bc6	60	+	69657839	69684005	255,0,0	6	1.11136e+17	0,17859,20127,23729,24843,25237
chr18	69657857	69685192	6d193ae3-0fe8-4ab6-9c36-f380fcea3ba4	60	+	69657857	69685192	255,0,0	6	9.31362e+17	0,17841,20109,23711,24825,25219
chr18	69675697	69684367	d1030f92-83e6-4a47-923b-bff471310ca7	60	+	69675697	69684367	255,0,0	5	1371512301411290	0,2269,5871,6985,7379
chr18	69675697	69683773	b726a246-82e3-43fe-8568-cda1c848816a	60	+	69675697	69683773	255,0,0	5	137151230141697	0,2269,5871,6985,7379
chr18	69675698	69687925	9da30bf6-42d6-4bea-a86c-5bca806abb10	60	+	69675698	69687925	255,0,0	5	1361512301414840	0,2268,5870,6984,7378
chr18	69675738	69683528	0473cd4d-a74e-4b95-a28d-13fe6bd1be43	60	+	69675738	69683528	255,0,0	5	96151230141452	0,2228,5830,6944,7338
chr18	69675777	69685185	d40fe44f-7be7-4401-80ba-65167066c21c	60	+	69675777	69685185	255,0,0	5	571512301412109	0,2189,5791,6905,7299
chr18	69675779	69687334	edd47e3d-8f42-4f51-8fca-1e354dd8787f	60	+	69675779	69687334	255,0,0	5	551512301414258	0,2187,5789,6903,7297
chr18	69675782	69683744	060b417c-114c-4a23-824a-217892546acb	60	+	69675782	69683744	255,0,0	5	52151230141668	0,2184,5786,6900,7294
chr18	69675793	69685137	15ceeba2-77fd-456b-889e-2c5b1b10eeda	60	+	69675793	69685137	255,0,0	5	411632301412061	0,2173,5775,6889,7283
chr18	69677623	69687923	a86c7003-60be-4fcc-a320-82695543e4de	60	+	69677623	69687923	255,0,0	5	4942301412751120	0,3945,5059,5453,9173
chr18	69677964	69685145	1cb2694b-234f-4195-af40-0da4b582767a	60	+	69677964	69685145	255,0,0	4	1532301412069	0,3604,4718,5112
chr18	69677973	69685195	e44b8d16-62c5-451e-bfe3-aa510b099b58	60	+	69677973	69685195	255,0,0	4	1442301412119	0,3595,4709,5103
chr18	69677988	69685119	8ba56594-3034-4d27-b2c0-6f63baa16e4d	60	+	69677988	69685119	255,0,0	4	1292301412043	0,3580,4694,5088
chr18	69678007	69683538	22a27981-fc12-4f55-adab-65631baa2231	60	+	69678007	69683538	255,0,0	4	122230141462	0,3561,4675,5069
chr18	69678014	69683773	791f027c-5bf5-47bb-ab28-14a347626e35	60	+	69678014	69683773	255,0,0	4	103230141697	0,3554,4668,5062
chr18	69678034	69687917	e47a4f7f-763a-4b04-9e73-79a083ffa5fd	60	+	69678034	69687917	255,0,0	4	952301411121	0,3534,4648,8762
chr18	69678040	69685193	d4223c76-cc5f-4ce4-81d5-0deab7a7f060	60	+	69678040	69685193	255,0,0	4	772301412117	0,3528,4642,5036
chr18	69678041	69683773	e0830e4b-0b5d-4baf-a90b-5956cb192c8d	60	+	69678041	69683773	255,0,0	4	88230141697	0,3527,4641,5035
chr18	69678070	69734569	914219e5-aa72-40c5-8338-99cfe53e8999	60	+	69678070	69734569	255,0,0	5	59,230,141,2830,44	0,3498,4612,5006,56455
chr18	69678087	69685135	446c5c1a-2ec9-434b-a0bb-2b91601c3516	60	+	69678087	69685135	255,0,0	4	422301412059	0,3481,4595,4989
chr18	69678095	69685199	7f1b2e49-25ad-44f8-a892-ed98b89a306b	60	+	69678095	69685199	255,0,0	4	222301412123	0,3473,4587,4981
chr18	69678539	69687925	7606f526-f209-4b5a-8e02-4698393c105f	60	+	69678539	69687925	255,0,0	2	291161	0,8225
chr18	69678539	69687925	234ab874-7254-4b56-9ebb-36e4cda6f02e	60	+	69678539	69687925	255,0,0	2	291161	0,8225
chr18	69678539	69687925	5313c7eb-a82b-410d-b3c0-34cf8ccfafb3	60	+	69678539	69687925	255,0,0	2	91158	0,8228
chr18	69678554	69687918	fb9fa84d-4f67-4687-86ef-12843cd00102	60	+	69678554	69687918	255,0,0	3	32441414842	0,4128,4522
chr18	69681561	69683760	79b5f2b5-5ead-4160-b993-cd8b44e69275	60	+	69681561	69683760	255,0,0	3	237141684	0,1121,1515
chr18	69681566	69685923	06ae0e40-ff45-4da3-85ce-9b5487eb8d0c	60	+	69681566	69685923	255,0,0	3	2321412847	0,1116,1510
chr18	69681566	69687925	4edd65c4-3f99-41ab-982b-350c73988f0d	60	+	69681566	69687925	255,0,0	3	2321411129	0,1116,5230
chr18	69681566	69683858	debd7f44-f89a-4f13-87ad-b4932ec22c98	60	+	69681566	69683858	255,0,0	3	232141782	0,1116,1510
chr18	69681566	69683772	e0ea95a4-8309-4359-a80f-cc4cb74dc866	60	+	69681566	69683772	255,0,0	3	232141696	0,1116,1510
chr18	69681566	69687899	c439459f-972e-49a5-94d9-d835d82cd1c6	60	+	69681566	69687899	255,0,0	4	23214125181103	0,1116,1510,5230
chr18	69681580	69685244	61a8e133-afe9-4020-aff4-12c7664a5cbd	60	+	69681580	69685244	255,0,0	3	2181412168	0,1102,1496
chr18	69681584	69687925	0f46388f-3939-451e-ae2e-9dded20d7f78	60	+	69681584	69687925	255,0,0	3	2141414849	0,1098,1492
chr18	69681615	69685248	5122cd59-59e0-4703-a723-275b7ab8cb90	60	+	69681615	69685248	255,0,0	3	1831412172	0,1067,1461
chr18	69681625	69685201	45289f5a-2a53-4d4f-b190-124bd7fb084c	60	+	69681625	69685201	255,0,0	3	1731412125	0,1057,1451
chr18	69681659	69685265	5d1a8139-91bb-46d1-b52f-5baabfb0398f	60	+	69681659	69685265	255,0,0	3	1391412189	0,1023,1417
chr18	69681659	69683756	fe31e8ae-8694-4620-b557-5938ba110f5a	60	+	69681659	69683756	255,0,0	3	139141680	0,1023,1417
chr18	69681666	69687918	3b7579a6-64fe-4ded-b66f-f7c867bda0ac	60	+	69681666	69687918	255,0,0	3	1321504842	0,1016,1410
chr18	69681693	69687012	ff17ada3-6a60-4060-95ba-4d105ddb232e	60	+	69681693	69687012	255,0,0	4	105141693216	0,989,1383,5103
chr18	69681699	69687919	a616574a-7a35-4687-8418-d73ea70fd971	60	+	69681699	69687919	255,0,0	3	991414843	0,983,1377
chr18	69681710	69687918	70ae8314-2739-4481-8b28-b86e0f1a747b	60	+	69681710	69687918	255,0,0	4	881412751122	0,972,1366,5086
chr18	69681710	69687879	64c8342e-5b75-4ee9-8bcc-160c8f9c3be8	60	+	69681710	69687879	255,0,0	5	88,141,279,66,1028	0,972,1366,4094,5141
chr18	69681710	69687917	dcdbd7c4-c053-4534-ae76-da9523b0a25e	60	+	69681710	69687917	255,0,0	4	881412751121	0,972,1366,5086
chr18	69681710	69685189	ef42ded3-e6c0-45a1-acc1-2a5fe45295a0	60	+	69681710	69685189	255,0,0	3	881412113	0,972,1366
chr18	69681712	69683292	7755c353-7bf1-4a07-9d5d-1827d440d55f	3	+	69681712	69683292	255,0,0	3	86141216	0,970,1364
chr18	69681751	69683773	f37dc6f8-567f-45b5-9f73-557fea30dcc4	60	+	69681751	69683773	255,0,0	3	47141697	0,931,1325
chr18	69681754	69683747	23b0bed0-b021-46fc-9399-3216382adfa1	60	+	69681754	69683747	255,0,0	3	44141671	0,928,1322
chr18	69681755	69683574	97bfa019-d420-4563-8505-11a16f213c48	60	+	69681755	69683574	255,0,0	4	43,141,231,29	0,927,1355,1790
chr18	69681764	69685195	4ec46c36-7971-4e10-9a80-2f2fcfb5492f	60	+	69681764	69685195	255,0,0	3	341412119	0,918,1312
chr18	69681772	69687334	6135554d-3b1e-4426-9258-df5557ce3d25	60	+	69681772	69687334	255,0,0	3	261414258	0,910,1304
chr18	69681775	69685906	5c7673a3-234c-4945-8f8b-78097bc4438d	60	+	69681775	69685906	255,0,0	3	231412830	0,907,1301
chr18	69681932	69685922	30a0eb98-5463-4946-8913-78e9e320b975	60	+	69681932	69685922	255,0,0	1	3990	0
chr18	69682688	69687925	298da653-7541-4639-8b51-5ec1e1d6d7b6	60	+	69682688	69687925	255,0,0	1	5237	0
chr18	69682721	69687923	1c177bab-152a-49f2-852c-e8e4a28bc197	60	+	69682721	69687923	255,0,0	2	1024847	0,355
chr18	69682728	69687925	7e7d8c10-f039-44d8-ae2d-c186fa3c1cf6	60	+	69682728	69687925	255,0,0	3	956931129	0,348,4068
chr18	69682735	69683858	cd4f4094-e508-4598-b848-03c67981b5be	60	+	69682735	69683858	255,0,0	2	88782	0,341
chr18	69682787	69687925	ea6c8645-9038-4594-b828-fadf909bc174	60	+	69682787	69687925	255,0,0	2	364849	0,289
chr18	69682806	69683766	218051f8-ad09-4c0e-91e6-57e53844a3cc	60	+	69682806	69683766	255,0,0	2	17690	0,270
chr18	69683074	69687925	75d03e34-ed23-4745-881c-d02443e543c8	60	+	69683074	69687925	255,0,0	1	4851	0
chr18	69683091	69685198	a7468400-5d96-4a66-a4aa-45602ca78ee7	60	+	69683091	69685198	255,0,0	1	2107	0
chr18	69683092	69685199	e7cd9d83-52d2-4aae-9511-fc5cdb8f68dd	60	+	69683092	69685199	255,0,0	1	2107	0
chr18	69683100	69684241	f4c980db-2dfc-4994-a3a7-ad8563cfa768	60	+	69683100	69684241	255,0,0	1	1141	0
chr18	69683112	69683767	912eaa63-8c77-426a-8227-f8ae1a3e4a7d	60	+	69683112	69683767	255,0,0	1	655	0
chr18	69683114	69683998	4ce401bd-1af2-4886-be4a-19fd685d1f40	60	+	69683114	69683998	255,0,0	1	884	0
chr18	69683117	69687925	e9dd76b3-ed37-47e0-93c8-3a8265f32d4f	60	+	69683117	69687925	255,0,0	2	2341129	0,3679
chr18	69683120	69687927	abe888a1-b00a-4ccd-a1c0-381d356afca4	60	+	69683120	69687927	255,0,0	2	2311131	0,3676
chr18	69683121	69683775	4845e7d7-443d-45de-8380-b6a5ab0ba552	60	+	69683121	69683775	255,0,0	1	654	0
chr18	69683127	69685146	4a8b4e0c-5144-40d9-8e29-2da11ae68288	60	+	69683127	69685146	255,0,0	1	2019	0
chr18	69683129	69683533	8f9cdfea-8373-4beb-b5a5-975ba270a801	60	+	69683129	69683533	255,0,0	1	404	0
chr18	69683137	69684890	bc707412-48a7-44a0-8a84-4396108bb335	60	+	69683137	69684890	255,0,0	1	1753	0
chr18	69683147	69683767	a33fdda2-c898-49d3-9d8a-17cef2be353e	60	+	69683147	69683767	255,0,0	1	620	0
chr18	69683154	69683773	e6b13972-bb2f-43f5-b57f-c7c1a712b6ac	60	+	69683154	69683773	255,0,0	1	619	0
chr18	69683158	69683736	eb03b273-e0d6-4496-a6e3-8ff71691a7f0	60	+	69683158	69683736	255,0,0	1	578	0
chr18	69683161	69687917	fd1d484e-734b-4756-b460-1016712b005f	60	+	69683161	69687917	255,0,0	2	1901121	0,3635
chr18	69683162	69683538	c7cfca6d-8502-43b1-bfad-e6cccfaf8099	60	+	69683162	69683538	255,0,0	1	376	0
chr18	69683163	69687925	4eef7c03-71b2-4de0-b6a6-b90c6e1df706	60	+	69683163	69687925	255,0,0	1	4762	0
chr18	69683172	69683767	d5a174ba-73b9-4187-8f3a-35b79d61f595	60	+	69683172	69683767	255,0,0	1	595	0
chr18	69683173	69683541	67c592fa-5eec-477e-8044-aa5c02d7f422	60	+	69683173	69683541	255,0,0	1	368	0
chr18	69683176	69685122	efa36efe-867f-4582-ab78-a450c986d4cb	60	+	69683176	69685122	255,0,0	1	1946	0
chr18	69683183	69687924	f43f45bd-b3ea-469c-af9b-4b332184d949	60	+	69683183	69687924	255,0,0	1	4741	0
chr18	69683185	69685206	22903458-6078-4ad6-98c5-070d56345052	60	+	69683185	69685206	255,0,0	1	2021	0
chr18	69683185	69685025	7c549e05-e145-4c79-a2b6-8f50e75c1a15	60	+	69683185	69685025	255,0,0	1	1840	0
chr18	69683185	69687925	6a470b69-6223-44d5-ac29-9d75da76368d	60	+	69683185	69687925	255,0,0	1	4740	0
chr18	69683185	69687918	ef14dbed-cf00-431b-a161-b6c6e2b59181	60	+	69683185	69687918	255,0,0	1	4733	0
chr18	69683186	69687925	cfc5a97c-8545-48dc-b50a-09989ad79659	60	+	69683186	69687925	255,0,0	1	4739	0
chr18	69683188	69683773	52cea1d6-a69a-4336-bf91-10d0ddda0bb7	60	+	69683188	69683773	255,0,0	1	585	0
chr18	69683188	69687923	5aa74094-9975-495d-bab1-99161a881ff7	60	+	69683188	69687923	255,0,0	1	4735	0
chr18	69683190	69687917	b1f195df-04cb-4154-8af8-db39c6e3fe2b	60	+	69683190	69687917	255,0,0	1	4727	0
chr18	69683191	69687438	e7b3817c-4901-484e-8be1-51e7f0feca47	60	+	69683191	69687438	255,0,0	1	4247	0
chr18	69683206	69685146	d16f8994-1d28-4d49-a5be-fca7f4d48ad2	60	+	69683206	69685146	255,0,0	1	1940	0
chr18	69683213	69687925	2e5a8f7a-f0d6-4b77-a310-23a25c6430d9	60	+	69683213	69687925	255,0,0	2	1381129	0,3583
chr18	69683218	69687867	a20c5a7b-d071-47b5-ac2d-f834f26d9b00	60	+	69683218	69687867	255,0,0	1	4649	0
chr18	69683226	69685776	d763076a-f3eb-458c-9bc3-b5862fe46c80	60	+	69683226	69685776	255,0,0	1	2550	0
chr18	69683232	69683765	20f56435-0dc7-4c87-b66d-20652d28a0d9	60	+	69683232	69683765	255,0,0	1	533	0
chr18	69683246	69683734	3a55ede3-c0fa-4a4c-9a65-512065e7f98b	60	+	69683246	69683734	255,0,0	1	488	0
chr18	69683250	69687925	d9727b9f-d9a6-4e47-8c04-ce8bf8451dcb	60	+	69683250	69687925	255,0,0	1	4675	0
chr18	69683258	69687329	1307ded5-165c-4498-8d41-c54cf8324ddd	60	+	69683258	69687329	255,0,0	1	4071	0
chr18	69683258	69687919	1362aa9d-1a9f-4ef5-a149-a26e9ac1f3c8	60	+	69683258	69687919	255,0,0	1	4661	0
chr18	69683258	69683773	ab3a2abf-7e6e-40fa-8ddd-751f5a063162	60	+	69683258	69683773	255,0,0	1	515	0
chr18	69683258	69683773	c9f9de18-8587-43c8-9d4f-b49a13a2f58a	60	+	69683258	69683773	255,0,0	1	515	0
chr18	69683266	69683767	2a67d7dc-b82a-496c-a581-f092775e942e	60	+	69683266	69683767	255,0,0	1	501	0
chr18	69683270	69685144	046e6c70-d225-44cf-91d9-b0529dd98918	60	+	69683270	69685144	255,0,0	1	1874	0
chr18	69683281	69687923	fb8abb10-18d1-45bb-8694-99aa0b153a98	60	+	69683281	69687923	255,0,0	1	4642	0
chr18	69683287	69687925	546f4552-1ea9-478e-9030-9d450f956d5e	60	+	69683287	69687925	255,0,0	1	4638	0
chr18	69683299	69687904	8989c339-2121-496e-8c3b-e06ea8f991d5	60	+	69683299	69687904	255,0,0	1	4605	0
chr18	69683329	69685193	d94a65b0-f388-475e-81b8-23fed7298b13	60	+	69683329	69685193	255,0,0	1	1864	0
chr18	69683335	69683773	466e859f-7ba3-4914-b860-40ea8209d03f	60	+	69683335	69683773	255,0,0	1	438	0
chr18	69683337	69683773	0ca19011-bac9-4ebf-b544-68a84563425e	60	+	69683337	69683773	255,0,0	1	436	0
chr18	69683355	69685198	136a84be-1e15-4e37-aaa7-5839b477d3d9	60	+	69683355	69685198	255,0,0	1	1843	0
chr18	69683357	69683721	bb439da3-bf0a-487d-8d77-ea7015a7b0ff	60	+	69683357	69683721	255,0,0	1	364	0
chr18	69683361	69683772	21e3ab27-e7dd-44a0-9b46-2dce0e1dc8b5	60	+	69683361	69683772	255,0,0	1	411	0
chr18	69683368	69685145	45e4eb15-5151-4776-9479-58118274649a	60	+	69683368	69685145	255,0,0	1	1777	0
chr18	69683395	69687923	211ac6a9-5df6-4767-98c0-f015599f0740	60	+	69683395	69687923	255,0,0	1	4528	0
chr18	69683399	69683858	c42f5833-5428-4b49-8bb2-583ae7ad7d85	60	+	69683399	69683858	255,0,0	1	459	0
chr18	69683428	69687925	05cbfcc7-2861-4122-8419-43f13f567f8f	60	+	69683428	69687925	255,0,0	1	4497	0
chr18	69683434	69687336	aeef78ef-138b-44cb-bbd8-2fd70e652635	60	+	69683434	69687336	255,0,0	1	3902	0
chr18	69683442	69685906	934bdd4b-1569-40d3-b504-4fefedcaa6bd	60	+	69683442	69685906	255,0,0	1	2464	0
chr18	69683444	69683773	fecff5aa-f9bb-4dde-a21f-955a56d1f7e9	60	+	69683444	69683773	255,0,0	1	329	0
chr18	69683445	69687334	9e44f025-8722-424b-b9a6-22db818eaea4	60	+	69683445	69687334	255,0,0	1	3889	0
chr18	69683467	69685199	d473447a-c837-446e-a3e2-48b2471b70cd	60	+	69683467	69685199	255,0,0	1	1732	0
chr18	69683472	69683864	af4202df-104e-4730-bdf8-51385f36b41a	60	+	69683472	69683864	255,0,0	1	392	0
chr18	69683474	69685906	ab3ab58d-1b37-4d3d-915a-789c3fddf192	60	+	69683474	69685906	255,0,0	1	2432	0
chr18	69683481	69685183	f0c205df-b31b-41ee-b6f9-6667d8d06dfc	60	+	69683481	69685183	255,0,0	1	1702	0
chr18	69683489	69687918	4ad51275-2f3f-44bc-b1ff-1f42266272de	60	+	69683489	69687918	255,0,0	1	4429	0
chr18	69683493	69685264	22d99e26-1398-42d4-b8c8-443b2da174cb	60	+	69683493	69685264	255,0,0	1	1771	0
chr18	69683496	69687925	bcb9af9c-0706-4deb-84cf-fe2c878640e6	60	+	69683496	69687925	255,0,0	1	4429	0
chr18	69683505	69687334	a63d3b2c-800e-4f67-b79d-7a2dd097c7a6	60	+	69683505	69687334	255,0,0	1	3829	0
chr18	69683511	69685182	183aa35d-5fc7-4dc1-b3ca-735f38d6e40c	60	+	69683511	69685182	255,0,0	1	1671	0
chr18	69683511	69688053	65de7bfb-7252-4c19-baa3-3c77c38e83ce	60	+	69683511	69688053	255,0,0	2	3820,14	0,4528
chr18	69683520	69687925	f35c34d7-15e3-45a3-91d4-d36fe28f6246	60	+	69683520	69687925	255,0,0	1	4405	0
chr18	69683524	69687919	be4ed767-2bc0-4a55-8d1f-44ee3ed6aa4d	60	+	69683524	69687919	255,0,0	1	4395	0
chr18	69683554	69687925	d5d1e981-7ae0-4aa5-9386-b5f065f2758b	60	+	69683554	69687925	255,0,0	1	4371	0
chr18	69683564	69687925	455384d7-51cb-429d-9223-d66be417da46	60	+	69683564	69687925	255,0,0	1	4361	0
chr18	69683582	69685195	654a69c3-20b3-4abd-9f25-1eb47fcbe2bf	60	+	69683582	69685195	255,0,0	1	1613	0
chr18	69683615	69687917	7981b5df-3a0b-4768-bf57-d9ddca89b9ba	60	+	69683615	69687917	255,0,0	1	4302	0
chr18	69683621	69687316	28d3a69d-b9da-4a32-8d4c-8f1865748998	60	+	69683621	69687316	255,0,0	2	1446520	0,3175
chr18	69683635	69684387	1957a687-4988-43db-81df-3688635e8845	60	+	69683635	69684387	255,0,0	1	752	0
chr18	69683651	69685200	16fbc5df-de94-4f52-9a89-f6eb261bed92	60	+	69683651	69685200	255,0,0	1	1549	0
chr18	69683668	69685146	d7ff038a-f451-4029-9204-cc18ad7e8d0c	60	+	69683668	69685146	255,0,0	1	1478	0
chr18	69683686	69687925	3874548e-836c-4ee4-be7b-7a10478cae17	60	+	69683686	69687925	255,0,0	1	4239	0
chr18	69683688	69687925	6a8aa926-f990-46d3-a6e9-f7e79da9bd67	60	+	69683688	69687925	255,0,0	1	4237	0
chr18	69683695	69685198	d826e36c-c4c3-4a35-8835-473777c88a65	60	+	69683695	69685198	255,0,0	1	1503	0
chr18	69683703	69687925	652c4089-6482-4df3-b268-c09469df67e5	60	+	69683703	69687925	255,0,0	1	4222	0
chr18	69683742	69685183	6f664304-f4c6-4436-bc60-e03eb91ee049	60	+	69683742	69685183	255,0,0	1	1441	0
chr18	69683742	69687925	86004b3a-a77a-4aed-bda4-0cca0b87c00d	60	+	69683742	69687925	255,0,0	1	4183	0
chr18	69683746	69687925	6d83eacd-8c38-46eb-9773-0733c08af31c	60	+	69683746	69687925	255,0,0	1	4179	0
chr18	69683747	69687334	301544cd-bcf6-4100-b85b-7e90b8e3cc41	60	+	69683747	69687334	255,0,0	1	3587	0
chr18	69683750	69685906	99633b02-29e4-40dd-9093-db6c44bb9542	60	+	69683750	69685906	255,0,0	1	2156	0
chr18	69683753	69687334	fa93d236-ecc6-4907-9185-f5b55466310c	60	+	69683753	69687334	255,0,0	1	3581	0
chr18	69683755	69685146	62ec0f3d-8db3-4011-8027-6f51892ad503	60	+	69683755	69685146	255,0,0	1	1391	0
chr18	69683755	69687925	e92d05d4-6b4c-41c5-9f01-b39d9d156c0d	60	+	69683755	69687925	255,0,0	1	4170	0
chr18	69683756	69685145	0f945578-1317-48ef-ab33-6063777f98c1	60	+	69683756	69685145	255,0,0	1	1389	0
chr18	69683757	69687919	0d088606-e946-41bd-a429-e40eb98dc948	60	+	69683757	69687919	255,0,0	1	4162	0
chr18	69683757	69687925	e0774fef-34e1-4c70-aead-752d489a1cf9	60	+	69683757	69687925	255,0,0	1	4168	0
chr18	69683758	69687919	c9bbcc09-940b-4a8c-af8d-f1c8c3eb115e	60	+	69683758	69687919	255,0,0	1	4161	0
chr18	69683758	69687925	6256bea4-7bc6-4936-ae6d-fb5aa7375abe	60	+	69683758	69687925	255,0,0	1	4167	0
chr18	69683758	69685202	796f239e-420d-4094-a7fe-70b8ff2611fe	60	+	69683758	69685202	255,0,0	1	1444	0
chr18	69683758	69687926	6ce0a39d-93d7-451f-8087-d44c795aa359	60	+	69683758	69687926	255,0,0	1	4168	0
chr18	69683759	69685151	7a388a14-2902-4c8c-9f46-3b88d797b823	60	+	69683759	69685151	255,0,0	1	1392	0
chr18	69683762	69687925	18a0abb9-f8ee-4cc4-aa9f-49d99abcc74b	60	+	69683762	69687925	255,0,0	2	18281129	0,3034
chr18	69683798	69687925	b5532d0a-b018-477a-b40b-60d8a3031a9b	60	+	69683798	69687925	255,0,0	1	4127	0
chr18	69683804	69685198	d7867c35-c510-421b-bfa7-e0cc857e2dc6	60	+	69683804	69685198	255,0,0	1	1394	0
chr18	69683823	69685906	e6dc7edf-0441-4ab0-9695-dfa57e65e736	60	+	69683823	69685906	255,0,0	1	2083	0
chr18	69683837	69685195	1f8cd1b7-ab05-4301-aa82-bf10200589bc	60	+	69683837	69685195	255,0,0	1	1358	0
chr18	69683839	69687925	1de07145-c3c6-47b0-b9e9-0d24579549cc	60	+	69683839	69687925	255,0,0	1	4086	0
chr18	69683884	69684331	c2b83b01-9ca2-4919-9904-fdfcc66ca2f3	60	+	69683884	69684331	255,0,0	1	447	0
chr18	69683885	69685906	49d4a64e-a25b-4f0b-998b-b3dd13b19a1b	60	+	69683885	69685906	255,0,0	1	2021	0
chr18	69683896	69687193	b56d60a1-26c3-4a51-af64-42efdcf38236	60	+	69683896	69687193	255,0,0	1	3297	0
chr18	69683906	69687925	5da2d454-9f00-45c6-a881-2c41d067ebc2	60	+	69683906	69687925	255,0,0	2	11611129	0,2890
chr18	69683912	69687925	ce102ec7-498a-4648-91d6-4ad654da50ed	60	+	69683912	69687925	255,0,0	1	4013	0
chr18	69683932	69687923	2691be0b-51cf-4b6c-8c52-5b652dbbcf7d	60	+	69683932	69687923	255,0,0	1	3991	0
chr18	69683941	69687925	f129338b-513d-49e5-b7e5-47899935145d	60	+	69683941	69687925	255,0,0	1	3984	0
chr18	69683944	69685144	280920a1-24f3-486a-bacf-741c2c5bb09d	60	+	69683944	69685144	255,0,0	1	1200	0
chr18	69683949	69687925	d2c0f351-f096-4c5e-9317-5ca33240d67f	60	+	69683949	69687925	255,0,0	1	3976	0
chr18	69683961	69687925	e38fbe70-1628-4932-adda-3dfbde78ca45	60	+	69683961	69687925	255,0,0	1	3964	0
chr18	69683961	69685246	ab3e10c2-d82d-4138-8e39-deb7da017fcc	60	+	69683961	69685246	255,0,0	1	1285	0
chr18	69683980	69685191	4264c076-c04a-406e-9265-e3e4d9ef7e3c	60	+	69683980	69685191	255,0,0	1	1211	0
chr18	69683990	69687925	a109c90c-2485-4359-9160-8be9c5d662bf	60	+	69683990	69687925	255,0,0	1	3935	0
chr18	69683998	69687925	4d8fd510-6a58-411a-a70e-c95925912873	60	+	69683998	69687925	255,0,0	1	3927	0
chr18	69684007	69685192	12fb79a4-6f1c-4bf6-ab9f-d73f0a410316	60	+	69684007	69685192	255,0,0	1	1185	0
chr18	69684008	69687925	2297925a-faf8-4fd7-a69b-e8fded45f6f3	60	+	69684008	69687925	255,0,0	1	3917	0
chr18	69684036	69685906	313f901e-1a8b-4fe9-9b1c-548641e599f8	60	+	69684036	69685906	255,0,0	1	1870	0
chr18	69684041	69689072	a93c283f-4cc6-4749-91d5-c40030dfd291	60	+	69684041	69689072	255,0,0	1	5031	0
chr18	69684073	69687925	5acb890d-097e-418c-82f3-aea652f5b422	60	+	69684073	69687925	255,0,0	1	3852	0
chr18	69684076	69685151	34354538-5bd9-4cc2-ad9d-28406ee4cf6a	60	+	69684076	69685151	255,0,0	1	1075	0
chr18	69684083	69687905	ab494e18-c5f6-43ad-8af7-d702e8ce0872	60	+	69684083	69687905	255,0,0	1	3822	0
chr18	69684102	69687919	689b244f-5c2b-4b98-993e-9c068cffc21d	60	+	69684102	69687919	255,0,0	1	3817	0
chr18	69684119	69685146	116ba491-02a7-4c0a-827f-dde753e50315	60	+	69684119	69685146	255,0,0	1	1027	0
chr18	69684152	69687925	5ad3a13c-6da8-42f9-87ac-42a9cb3da8b9	60	+	69684152	69687925	255,0,0	1	3773	0
chr18	69684155	69687925	6fbccd86-b659-4757-adbc-fb571c62bce7	60	+	69684155	69687925	255,0,0	1	3770	0
chr18	69684169	69687925	b5b60af9-736d-4639-9e1a-7a75caa93ee6	60	+	69684169	69687925	255,0,0	1	3756	0
chr18	69684174	69687925	981e2c99-f96a-43e2-a212-2e296b0cbc49	60	+	69684174	69687925	255,0,0	1	3751	0
chr18	69684182	69687918	eaeecd8f-51f2-4dac-aceb-799c3e6fcfa0	60	+	69684182	69687918	255,0,0	1	3736	0
chr18	69684182	69687925	8a359b51-e493-4d46-95b8-138e5dc9b06c	60	+	69684182	69687925	255,0,0	1	3743	0
chr18	69684207	69685192	53009642-16d4-4f59-b73f-26a90af7a178	60	+	69684207	69685192	255,0,0	1	985	0
chr18	69684207	69687918	22ca2786-4134-4cad-9a71-f560c071746e	60	+	69684207	69687918	255,0,0	1	3711	0
chr18	69684210	69685196	58806855-a375-4cd4-847e-f7ed35c90e12	60	+	69684210	69685196	255,0,0	1	986	0
chr18	69684227	69685906	ad375cd7-052b-4750-94a1-ef77990038df	60	+	69684227	69685906	255,0,0	1	1679	0
chr18	69684242	69685906	af390078-78c7-4705-a535-4e8ba8e01db1	60	+	69684242	69685906	255,0,0	1	1664	0
chr18	69684248	69685205	6292e480-4214-4215-a5d3-91c31ff7e59d	60	+	69684248	69685205	255,0,0	1	957	0
chr18	69684255	69687336	0e883fe3-bc52-403d-9d4c-1d9a3d8008c6	60	+	69684255	69687336	255,0,0	1	3081	0
chr18	69684255	69687925	58b59b82-8613-43a4-9ed4-d79635a2776c	60	+	69684255	69687925	255,0,0	1	3670	0
chr18	69684277	69688053	b7348b43-4908-429a-a0be-bf67469031bf	60	+	69684277	69688053	255,0,0	2	861,14	0,3762
chr18	69684289	69685922	49f3a365-38a6-480f-b918-9e2bc509ac17	60	+	69684289	69685922	255,0,0	1	1633	0
chr18	69684311	69685111	1eca304c-c4ea-48a5-bf7f-fcf930c514f5	60	+	69684311	69685111	255,0,0	1	800	0
chr18	69684352	69687917	e2eb27be-62e6-4704-aa90-03784c494908	60	+	69684352	69687917	255,0,0	1	3565	0
chr18	69684368	69685192	e6d71afa-14f0-4fd8-80f2-8eff386db5f4	60	+	69684368	69685192	255,0,0	1	824	0
chr18	69684368	69685910	2536457b-9a28-4bbc-9974-1ec192623663	60	+	69684368	69685910	255,0,0	1	1542	0
chr18	69684368	69685206	9b582ab2-7768-46c0-967a-6433746e45b2	60	+	69684368	69685206	255,0,0	1	838	0
chr18	69684372	69685021	2fc10973-a6a8-48c1-8075-824349a0905f	60	+	69684372	69685021	255,0,0	1	649	0
chr18	69684375	69687918	20c60195-a6ad-4914-b181-93bda771803e	60	+	69684375	69687918	255,0,0	1	3543	0
chr18	69684383	69687907	b6276e05-4c54-4aa7-a310-ec19ee307683	60	+	69684383	69687907	255,0,0	1	3524	0
chr18	69684389	69687925	805d7636-0560-49ff-aa1e-7ff3399caecd	60	+	69684389	69687925	255,0,0	1	3536	0
chr18	69684404	69687925	de6300fe-eccb-4427-a3f2-ef490a743075	60	+	69684404	69687925	255,0,0	1	3521	0
chr18	69684409	69687921	525b3490-5440-4f14-87aa-ce744122584a	60	+	69684409	69687921	255,0,0	1	3512	0
chr18	69684413	69713998	bc0068fd-6ca7-4024-b969-d0ce012e6229	60	+	69684413	69713998	255,0,0	2	3514,18	0,29567
chr18	69684422	69685199	68d84600-2599-4a6c-8c8c-38d8bf0ff87f	60	+	69684422	69685199	255,0,0	1	777	0
chr18	69684423	69687913	3531c471-f5b1-4121-91c3-42e4671cf0a1	60	+	69684423	69687913	255,0,0	1	3490	0
chr18	69684432	69687925	5f70e2fb-0dca-48fc-8e69-ccbcfdaa765a	60	+	69684432	69687925	255,0,0	1	3493	0
chr18	69684434	69687925	f0642fb4-21fa-4bba-9d59-4beebe8b7207	60	+	69684434	69687925	255,0,0	1	3491	0
chr18	69684451	69685199	f7523564-7cac-40cc-a6be-19ff177879bf	60	+	69684451	69685199	255,0,0	1	748	0
chr18	69684462	69687919	b83472fe-091d-43b2-afe8-4c404dca695a	60	+	69684462	69687919	255,0,0	1	3457	0
chr18	69684469	69687921	015ee37e-8238-450e-891d-a163d8a73668	60	+	69684469	69687921	255,0,0	1	3452	0
chr18	69684475	69685275	003325df-ea5f-47b7-a231-df5bc1cb1563	60	+	69684475	69685275	255,0,0	1	800	0
chr18	69684476	69687919	23a025c2-1fc8-4717-b455-a4f5cfd22d64	60	+	69684476	69687919	255,0,0	1	3443	0
chr18	69684484	69687925	f9a72d7e-cca7-4743-bff1-052b7fdcb1b7	60	+	69684484	69687925	255,0,0	1	3441	0
chr18	69684486	69689076	afdd10a5-020f-4558-ac9c-967bb3693a0a	60	+	69684486	69689076	255,0,0	1	4590	0
chr18	69684498	69689079	604f17e4-92f9-477e-b0b7-8a568765d076	60	+	69684498	69689079	255,0,0	1	4581	0
chr18	69684502	69687919	bd356de8-0353-4d2b-b1fc-51e80965a700	60	+	69684502	69687919	255,0,0	1	3417	0
chr18	69684504	69685198	91e6a874-bdf1-48cc-b96b-7923fdf2b258	60	+	69684504	69685198	255,0,0	1	694	0
chr18	69684536	69687925	3bbb54e5-df4e-4309-bd81-9e85ae50d69d	60	+	69684536	69687925	255,0,0	1	3389	0
chr18	69684561	69687917	4c70c356-c67a-438a-a6f5-80d053d517ee	60	+	69684561	69687917	255,0,0	1	3356	0
chr18	69684564	69687925	0a776270-a3d3-4d88-9c71-114362cab9a8	60	+	69684564	69687925	255,0,0	1	3361	0
chr18	69684566	69685199	0ba5d152-ee7d-463c-b9d9-d684672291b2	60	+	69684566	69685199	255,0,0	1	633	0
chr18	69684567	69687706	20c12e16-0a09-4bc2-ae7b-e9598fd7e12f	60	+	69684567	69687706	255,0,0	2	2761,19	0,3120
chr18	69684567	69685199	67c6404e-3594-4ff4-a0f2-6a48533aaf1c	60	+	69684567	69685199	255,0,0	1	632	0
chr18	69684576	69687925	7ef2f851-3f3b-4ca3-80d4-485099d4475c	60	+	69684576	69687925	255,0,0	1	3349	0
chr18	69684578	69689072	84bf8bcb-9575-49f6-97fe-d98e71301a93	60	+	69684578	69689072	255,0,0	1	4494	0
chr18	69684581	69687714	dc5b787d-3102-4afa-b0bc-a473313b809a	60	+	69684581	69687714	255,0,0	1	3133	0
chr18	69684582	69687925	90da97f5-126a-4ac1-b5d6-61e2fbfc8a6b	60	+	69684582	69687925	255,0,0	1	3343	0
chr18	69684586	69687925	f4387a94-6910-4710-bacb-f070e1ac0abe	60	+	69684586	69687925	255,0,0	1	3339	0
chr18	69684602	69689079	b322c05e-d7f4-490f-b444-d9ac5405017b	60	+	69684602	69689079	255,0,0	1	4477	0
chr18	69684614	69687925	8513c2a7-1b93-4351-8c19-aac46b0490b2	60	+	69684614	69687925	255,0,0	1	3311	0
chr18	69684615	69687925	afe833ed-cd8e-409e-a729-d9eeaf6c21c2	60	+	69684615	69687925	255,0,0	1	3310	0
chr18	69684617	69687925	89b5e3c2-e5ee-413f-8f34-d5e8e68fce97	60	+	69684617	69687925	255,0,0	1	3308	0
chr18	69684618	69687928	ad723958-ccc0-464a-9992-28b9ff2b0ecf	60	+	69684618	69687928	255,0,0	2	4491132	0,2178
chr18	69684622	69687910	af04ccda-5405-4531-aa45-e27d6f66fa6b	60	+	69684622	69687910	255,0,0	1	3288	0
chr18	69684623	69684963	8a0ca527-3d3f-4698-b8cb-4af3ca4b4800	60	+	69684623	69684963	255,0,0	1	340	0
chr18	69684627	69685188	ae90d6b9-ef38-4b6b-b3d1-8985130c51ed	60	+	69684627	69685188	255,0,0	1	561	0
chr18	69684632	69686615	e4561186-4fa9-4833-ade1-1139dc35976f	60	+	69684632	69686615	255,0,0	1	1983	0
chr18	69684635	69687928	b6b70549-635a-4e75-acba-299682c3bc9b	60	+	69684635	69687928	255,0,0	1	3293	0
chr18	69684636	69687925	8ce63f75-81a1-43ba-bb77-9104e4414c35	60	+	69684636	69687925	255,0,0	1	3289	0
chr18	69684638	69687925	1529b5a3-e41b-482a-9818-62e2fcef18f8	60	+	69684638	69687925	255,0,0	1	3287	0
chr18	69684652	69687925	1e1b49e8-d833-4939-a87e-c27e9bfb0e7f	60	+	69684652	69687925	255,0,0	1	3273	0
chr18	69684657	69687925	dbab9404-86c8-46b4-bcd9-74131d8c7f3f	60	+	69684657	69687925	255,0,0	1	3268	0
chr18	69684660	69687925	d8d0666e-5aa2-49bf-a7c8-6d416b9d452f	60	+	69684660	69687925	255,0,0	1	3265	0
chr18	69684663	69687919	d6dd7812-ace7-4369-9107-cfc2f4cca5e7	60	+	69684663	69687919	255,0,0	1	3256	0
chr18	69684666	69687925	a7decec3-b681-4580-bc89-dada3e546400	60	+	69684666	69687925	255,0,0	1	3259	0
chr18	69684679	69687334	eb3acdc7-a92a-4517-97fa-5c5f1f5775df	60	+	69684679	69687334	255,0,0	1	2655	0
chr18	69684683	69687906	4d5b3356-dc3e-465c-bca4-ab05efee7788	60	+	69684683	69687906	255,0,0	1	3223	0
chr18	69684686	69685204	1e1d89f9-4f68-4bae-96c4-7e3398b0f1db	60	+	69684686	69685204	255,0,0	1	518	0
chr18	69684686	69687918	2782acb0-e048-4998-98f8-488ee491a6e6	60	+	69684686	69687918	255,0,0	1	3232	0
chr18	69684688	69687334	a62ae5c1-4cf0-4f09-a2a7-c75375cbbebf	60	+	69684688	69687334	255,0,0	1	2646	0
chr18	69684737	69687925	2a4f857c-a855-4c2c-9238-f5de9a6c9718	60	+	69684737	69687925	255,0,0	1	3188	0
chr18	69684739	69687925	de4b6685-75eb-4058-a3ef-ecf7a1321acf	60	+	69684739	69687925	255,0,0	1	3186	0
chr18	69684746	69687335	c634b90e-ef83-45b4-b900-27c1419033c2	60	+	69684746	69687335	255,0,0	1	2589	0
chr18	69684768	69687925	373b78f4-8109-4df7-8713-9b86bfb4aed4	60	+	69684768	69687925	255,0,0	1	3157	0
chr18	69684775	69687925	81bfc8a6-80c2-4ade-9fb7-99c94d0b19e7	60	+	69684775	69687925	255,0,0	1	3150	0
chr18	69684776	69687925	b9b25b8c-3edf-4460-b505-26340ed71812	60	+	69684776	69687925	255,0,0	1	3149	0
chr18	69684778	69687861	367dfbf2-ff5f-44ea-aaa9-94afda8a5a51	60	+	69684778	69687861	255,0,0	1	3083	0
chr18	69684780	69687925	eecf8519-0782-4b51-8363-8f195a21f7a6	60	+	69684780	69687925	255,0,0	1	3145	0
chr18	69684799	69685196	40da3200-b54f-4ec0-a536-8bce53fdf93d	60	+	69684799	69685196	255,0,0	1	397	0
chr18	69684800	69685972	eeb19408-5d9f-45dc-9e53-bd2d5991b17b	60	+	69684800	69685972	255,0,0	1	1172	0
chr18	69684807	69687925	b6c0cf37-a986-4e3d-a3e4-146cbb1e2c58	60	+	69684807	69687925	255,0,0	1	3118	0
chr18	69684811	69688053	b4be8528-43cf-48bd-aed1-8a8e1a8dfb6b	60	+	69684811	69688053	255,0,0	2	1086,17	0,3225
chr18	69684820	69687927	fc414ffe-2d9b-4859-8a0b-38f2699792bf	60	+	69684820	69687927	255,0,0	1	3107	0
chr18	69684833	69687925	340531d3-1970-4ffa-8e56-bc30fd544dcf	60	+	69684833	69687925	255,0,0	1	3092	0
chr18	69684844	69687918	914b4552-23cb-43ef-ada0-8482adc97e89	60	+	69684844	69687918	255,0,0	1	3074	0
chr18	69684851	69687925	30e205cc-003d-4e6f-8c40-0e2c77503729	60	+	69684851	69687925	255,0,0	1	3074	0
chr18	69684854	69687925	27ff0c9d-cd1b-4e0b-874c-a72ff95b333c	60	+	69684854	69687925	255,0,0	1	3071	0
chr18	69684862	69687925	08ffcff0-9258-46ad-8715-2f2d9cd0460b	60	+	69684862	69687925	255,0,0	1	3063	0
chr18	69684866	69687925	0b09a2fb-4e68-4cbe-a9fe-ec28141f8f26	60	+	69684866	69687925	255,0,0	1	3059	0
chr18	69684872	69687921	852fb13f-cf62-40f1-8160-f7b8fade1440	60	+	69684872	69687921	255,0,0	1	3049	0
chr18	69684877	69685887	8f436af8-7367-428d-be0e-df3a79ba1c79	60	+	69684877	69685887	255,0,0	1	1010	0
chr18	69684891	69685246	7713dacd-a5f4-4aff-bdbd-53925e2bc5df	60	+	69684891	69685246	255,0,0	1	355	0
chr18	69684892	69685905	6d040acc-e3ce-4451-ad76-f6f12cf13287	60	+	69684892	69685905	255,0,0	1	1013	0
chr18	69684894	69687925	b333b223-ab6f-4761-a45b-3112e3f25a60	60	+	69684894	69687925	255,0,0	1	3031	0
chr18	69684905	69687918	3b9a5e14-ebb5-4434-ab87-a40908137b0b	60	+	69684905	69687918	255,0,0	1	3013	0
chr18	69684908	69689075	7fd7fdf1-32d2-4b8b-b8f1-62025bd0bf99	60	+	69684908	69689075	255,0,0	2	1592279	0,1888
chr18	69684918	69689078	984553f9-8d47-4927-b12e-96ea02e4cadb	60	+	69684918	69689078	255,0,0	1	4160	0
chr18	69684922	69687919	857b8527-5826-4079-b57f-00eff48501e6	60	+	69684922	69687919	255,0,0	1	2997	0
chr18	69684938	69687925	b4376226-0645-4e99-ab78-81ef43ec4549	60	+	69684938	69687925	255,0,0	1	2987	0
chr18	69684960	69687925	4fecf0a9-0585-489e-8b07-951e83573c9e	60	+	69684960	69687925	255,0,0	2	6301129	0,1836
chr18	69684965	69687923	c39307ad-d123-4cc3-9dcf-da6d78c81609	60	+	69684965	69687923	255,0,0	1	2958	0
chr18	69684975	69689074	be2e09e1-eb89-4efc-8210-0e468c7db7af	60	+	69684975	69689074	255,0,0	1	4099	0
chr18	69684977	69687926	d6f13766-202e-4d3c-b8ea-0ec47fa6030e	60	+	69684977	69687926	255,0,0	1	2949	0
chr18	69684992	69689074	9723107b-3172-468c-908b-5695916b73bf	60	+	69684992	69689074	255,0,0	1	4082	0
chr18	69684998	69685525	a979f214-621d-4fc2-848b-2b5b4ac7300f	60	+	69684998	69685525	255,0,0	1	527	0
chr18	69685001	69687925	08bcb5b4-4395-4161-a74e-8ff026ea69cc	60	+	69685001	69687925	255,0,0	1	2924	0
chr18	69685014	69687334	590ea6c9-83d3-409c-9186-776abce5de5d	60	+	69685014	69687334	255,0,0	1	2320	0
chr18	69685033	69689087	66cd82e3-7676-4dbd-b142-3ed014b72e16	60	+	69685033	69689087	255,0,0	1	4054	0
chr18	69685040	69687925	7183aadf-cb30-47fd-bc89-c88fb79f97d3	60	+	69685040	69687925	255,0,0	1	2885	0
chr18	69685042	69687925	ef61a92b-f1da-46f6-900d-1cee79879a9a	60	+	69685042	69687925	255,0,0	1	2883	0
chr18	69685044	69687919	f630a189-b551-4daf-a095-aeea96bd581b	60	+	69685044	69687919	255,0,0	1	2875	0
chr18	69685044	69685906	263ba038-dc6f-45f3-ba99-53db1dc3d480	60	+	69685044	69685906	255,0,0	1	862	0
chr18	69685059	69687926	6c8fa2da-1bbc-4fa3-b2fb-48fb4a8eb526	60	+	69685059	69687926	255,0,0	1	2867	0
chr18	69685067	69687925	a5d489c6-f366-4768-aff3-300a1490ed2a	60	+	69685067	69687925	255,0,0	1	2858	0
chr18	69685071	69687925	ef60c471-a4af-4ea9-a838-73f8b26308a3	60	+	69685071	69687925	255,0,0	1	2854	0
chr18	69685084	69687923	277f6ec5-0c92-403a-9dea-18db6612df38	60	+	69685084	69687923	255,0,0	1	2839	0
chr18	69685092	69687930	3fe79baa-05bf-430a-a3f4-3d5f5161d7f6	60	+	69685092	69687930	255,0,0	1	2838	0
chr18	69685099	69687925	5f33932c-a5d4-4e93-9c7c-954f53654a2a	60	+	69685099	69687925	255,0,0	1	2826	0
chr18	69685121	69687925	c546a0aa-6973-43f0-a748-d3831acf45dc	60	+	69685121	69687925	255,0,0	1	2804	0
chr18	69685124	69685923	b45add04-5149-4e18-94aa-5bbcb1437975	60	+	69685124	69685923	255,0,0	1	799	0
chr18	69685124	69685906	cb362e8c-c193-47cd-8e51-7115130e01ae	60	+	69685124	69685906	255,0,0	1	782	0
chr18	69685124	69685906	f2de85df-bd46-424b-b9e3-c5fc635e05d6	60	+	69685124	69685906	255,0,0	1	782	0
chr18	69685132	69687928	95b2394a-5fb6-4939-8266-d1cf003319b9	60	+	69685132	69687928	255,0,0	1	2796	0
chr18	69685133	69687925	84ba882d-99db-4342-9b31-f49c3a8a59d0	60	+	69685133	69687925	255,0,0	1	2792	0
chr18	69685134	69687925	3ef89460-19a8-408d-8c2a-8e4908dd9526	60	+	69685134	69687925	255,0,0	1	2791	0
chr18	69685142	69687925	5d2217d9-3c40-41d1-96f6-5c74a3116925	60	+	69685142	69687925	255,0,0	2	4481129	0,1654
chr18	69685142	69687925	fd57b184-e3a4-49fd-a7f6-201d5c0d958f	60	+	69685142	69687925	255,0,0	1	2783	0
chr18	69685152	69687184	3939c68b-2fb7-4939-bfe7-581fb6579eee	60	+	69685152	69687184	255,0,0	1	2032	0
chr18	69685157	69687334	5dab56ff-e8b4-4441-aa57-ec23c2d8e54f	60	+	69685157	69687334	255,0,0	1	2177	0
chr18	69685157	69687925	979e72c5-a141-4ab6-b5d4-fcd2414d91cd	60	+	69685157	69687925	255,0,0	1	2768	0
chr18	69685160	69685896	33731225-e168-4f73-96bf-5d2bdaca921e	60	+	69685160	69685896	255,0,0	1	736	0
chr18	69685167	69687925	aff4649f-9169-4d72-acd2-c75fab5a90b3	60	+	69685167	69687925	255,0,0	1	2758	0
chr18	69685187	69687925	7d5bfd33-9a2e-44a8-822a-456124c43aa9	60	+	69685187	69687925	255,0,0	1	2738	0
chr18	69685192	69687925	af23a42a-feb3-416a-9315-5b2ee45e061b	60	+	69685192	69687925	255,0,0	1	2733	0
chr18	69685193	69687925	f7e68298-e436-493f-be8e-237de785c61e	60	+	69685193	69687925	255,0,0	1	2732	0
chr18	69685197	69689074	bfc0181d-dadd-45c8-9358-977bd8956449	60	+	69685197	69689074	255,0,0	2	3932278	0,1599
chr18	69685199	69687924	29f31b60-aa59-4787-bcbc-9a9dbb5580b2	60	+	69685199	69687924	255,0,0	1	2725	0
chr18	69685220	69687925	e972fc21-979e-4fa5-945f-5a3367a48651	60	+	69685220	69687925	255,0,0	1	2705	0
chr18	69685220	69687925	e4b82dc6-894b-4852-8c6b-a5f7b20f8466	60	+	69685220	69687925	255,0,0	1	2705	0
chr18	69685248	69687925	5c7676c6-7fe5-429c-b765-2c8046087e89	60	+	69685248	69687925	255,0,0	1	2677	0
chr18	69685249	69687925	470f2773-588f-43e5-9b9a-01f3b308fa70	60	+	69685249	69687925	255,0,0	1	2676	0
chr18	69685253	69687925	c53dc33c-7c0e-48d0-948c-5a744d7b5697	60	+	69685253	69687925	255,0,0	1	2672	0
chr18	69685254	69685906	fd957a43-b250-4be7-95b5-0304bef64ed1	60	+	69685254	69685906	255,0,0	1	652	0
chr18	69685265	69687925	03bea046-8338-4c3d-a8ed-11aba6caec2d	60	+	69685265	69687925	255,0,0	1	2660	0
chr18	69685265	69687918	4f5b4ffe-d705-4043-ac34-ae256f15031f	60	+	69685265	69687918	255,0,0	1	2653	0
chr18	69685265	69687925	6b4cb43a-6e4b-4202-8abf-9237e8ededc6	60	+	69685265	69687925	255,0,0	1	2660	0
chr18	69685267	69687856	2f3fe2c2-8cc1-419c-b97a-872b830e0b47	60	+	69685267	69687856	255,0,0	1	2589	0
chr18	69685282	69687925	ef9ab381-bb95-4c6f-8af2-3b8c1394bfec	60	+	69685282	69687925	255,0,0	1	2643	0
chr18	69685283	69685908	14b1cee3-b220-4f55-a450-ab1571cbf8de	60	+	69685283	69685908	255,0,0	1	625	0
chr18	69685287	69685920	05624aeb-2b33-4651-b5db-173e96a6eaed	60	+	69685287	69685920	255,0,0	1	633	0
chr18	69685289	69687918	64f21920-9b41-4c5d-8496-eea566712d35	60	+	69685289	69687918	255,0,0	1	2629	0
chr18	69685329	69685906	dcf9a86c-5dc6-4004-bf9f-d02c96701f2a	60	+	69685329	69685906	255,0,0	1	577	0
chr18	69685331	69687925	a83e664a-3b9b-4963-a810-e18a6c98dfcb	60	+	69685331	69687925	255,0,0	1	2594	0
chr18	69685333	69687925	5c02af9f-6055-42b7-b849-20d56bd9d617	60	+	69685333	69687925	255,0,0	1	2592	0
chr18	69685333	69689051	ffe61c0b-04a7-433a-b105-95c0ded739e8	60	+	69685333	69689051	255,0,0	1	3718	0
chr18	69685339	69687925	ff1dd205-62de-412c-bf69-5b900710d806	60	+	69685339	69687925	255,0,0	1	2586	0
chr18	69685339	69687914	55690580-d148-44d4-912f-54fcf906a7ce	60	+	69685339	69687914	255,0,0	1	2575	0
chr18	69685343	69687924	d7f1e1fa-ba7a-4894-b1cb-8a08785a2730	60	+	69685343	69687924	255,0,0	1	2581	0
chr18	69685355	69686202	653d7b40-3dc1-4b0f-89de-5fc640a4f0e6	60	+	69685355	69686202	255,0,0	1	847	0
chr18	69685355	69687927	f2a3ca53-d467-4055-aa2c-128464b6b0f6	60	+	69685355	69687927	255,0,0	1	2572	0
chr18	69685357	69687925	66d7b449-f163-40a6-b405-a6f8c2b87f77	60	+	69685357	69687925	255,0,0	1	2568	0
chr18	69685381	69687925	b1d0efcc-1ee0-4c17-b158-58d9d6ebdc69	60	+	69685381	69687925	255,0,0	1	2544	0
chr18	69685383	69687918	7a087aa5-bcda-4e8b-9017-03985c387d27	60	+	69685383	69687918	255,0,0	1	2535	0
chr18	69685384	69685906	0193ce8c-f7d2-4ab7-889a-9e17221a64a9	60	+	69685384	69685906	255,0,0	1	522	0
chr18	69685386	69687925	822bf583-1b05-444b-b422-6c9632adac62	60	+	69685386	69687925	255,0,0	1	2539	0
chr18	69685391	69686181	1217b79b-2433-4a2b-94e9-2a5df555d0fa	60	+	69685391	69686181	255,0,0	1	790	0
chr18	69685392	69687925	2c6624af-e4ed-4195-aa4f-b26c43534901	60	+	69685392	69687925	255,0,0	1	2533	0
chr18	69685395	69687918	460c35a9-db42-48fe-a2f7-8793ce081da8	60	+	69685395	69687918	255,0,0	1	2523	0
chr18	69685406	69687925	c190df48-3f61-4430-96d6-0b4ec474fd58	60	+	69685406	69687925	255,0,0	1	2519	0
chr18	69685415	69687925	7e0f6724-0fc7-4912-8989-f405692a4789	60	+	69685415	69687925	255,0,0	1	2510	0
chr18	69685417	69687331	b16f9e1d-6c7d-4428-a2c7-81556f337ed5	60	+	69685417	69687331	255,0,0	1	1914	0
chr18	69685428	69687916	bb1664b6-2016-432d-bc1b-51ea4b8bfe89	60	+	69685428	69687916	255,0,0	1	2488	0
chr18	69685433	69689063	4a062ba4-a7b7-42fa-a7c6-4318262b8d5b	60	+	69685433	69689063	255,0,0	1	3630	0
chr18	69685461	69687925	f17ddb02-6d1c-4b6b-98a5-5d767408214a	60	+	69685461	69687925	255,0,0	1	2464	0
chr18	69685485	69687925	236b7717-4198-45fe-8366-e49e3a00f59f	60	+	69685485	69687925	255,0,0	1	2440	0
chr18	69685489	69687928	9d234805-b785-45e4-adb9-20c52e804d4a	60	+	69685489	69687928	255,0,0	1	2439	0
chr18	69685492	69687933	73e02bb2-c18a-4394-b478-8219f7acb6fb	60	+	69685492	69687933	255,0,0	1	2441	0
chr18	69685503	69685906	cb924a5f-45c2-4ba5-9689-9a5d50268252	60	+	69685503	69685906	255,0,0	1	403	0
chr18	69685515	69687918	54c66b4e-a28c-4bb5-8af7-a212d7c8a6bc	60	+	69685515	69687918	255,0,0	1	2403	0
chr18	69685519	69687923	8a097a4d-45da-47f7-bd5a-f9445320c8d7	60	+	69685519	69687923	255,0,0	1	2404	0
chr18	69685521	69687926	75e6e41b-b220-45f3-8ff7-6785f0a78e84	60	+	69685521	69687926	255,0,0	1	2405	0
chr18	69685523	69687929	4af047d7-a120-4ada-aa72-2c94c476453d	60	+	69685523	69687929	255,0,0	1	2406	0
chr18	69685531	69687928	85affdf3-eef7-45af-88b5-bbbc67dcfbfd	60	+	69685531	69687928	255,0,0	1	2397	0
chr18	69685538	69687878	675781a8-6a0b-467a-b03f-29709fe3ca07	60	+	69685538	69687878	255,0,0	1	2340	0
chr18	69685540	69687334	63a4be3f-0e56-4d7f-b93e-41d6bc359407	60	+	69685540	69687334	255,0,0	1	1794	0
chr18	69685568	69689063	5f4ef8fb-37dc-4331-af15-6744ec895979	60	+	69685568	69689063	255,0,0	1	3495	0
chr18	69685568	69687925	8dd21549-4ea7-431b-a9db-38984a81e6f8	60	+	69685568	69687925	255,0,0	1	2357	0
chr18	69685578	69687334	cfaa8a33-21b2-4c25-931e-f75d3790a223	60	+	69685578	69687334	255,0,0	1	1756	0
chr18	69685588	69687899	37b8288a-85bf-42dc-b918-a309881eb43d	60	+	69685588	69687899	255,0,0	1	2311	0
chr18	69685593	69687919	0eb4e95a-3180-4b7e-a9a7-a7a259c039dc	60	+	69685593	69687919	255,0,0	1	2326	0
chr18	69685603	69687925	b4ed7536-9603-46dc-be34-230dde43e824	60	+	69685603	69687925	255,0,0	1	2322	0
chr18	69685631	69687925	3a021ab5-47bd-47a1-97bc-055650493437	60	+	69685631	69687925	255,0,0	1	2294	0
chr18	69685631	69687925	933fb490-fbe8-40ae-bb6d-31f088d0a014	60	+	69685631	69687925	255,0,0	1	2294	0
chr18	69685638	69687925	c244c2d9-b936-4169-8105-7294e0a1a80a	60	+	69685638	69687925	255,0,0	1	2287	0
chr18	69685647	69687884	588f8785-fc33-4504-8189-8f00340f6ec3	60	+	69685647	69687884	255,0,0	1	2237	0
chr18	69685648	69687925	48229323-82c5-4865-8401-a0b78fc0c813	60	+	69685648	69687925	255,0,0	1	2277	0
chr18	69685648	69687925	424a60b2-e142-481d-9af3-da851a6890b7	60	+	69685648	69687925	255,0,0	1	2277	0
chr18	69685661	69687925	8e78f3ba-ed01-4065-b3e1-8a7bc1839add	60	+	69685661	69687925	255,0,0	1	2264	0
chr18	69685668	69687925	9aa2c737-5e7c-4e11-935e-a85bef7e6d18	60	+	69685668	69687925	255,0,0	1	2257	0
chr18	69685677	69687917	83cd7ea0-6faf-4c97-a5b8-9471e9e69073	60	+	69685677	69687917	255,0,0	1	2240	0
chr18	69685693	69687925	763d1d02-fffb-4c10-9c6e-08e65c729d71	60	+	69685693	69687925	255,0,0	1	2232	0
chr18	69685696	69687925	d02e56b6-52b9-4685-97ca-53be9b6769d6	60	+	69685696	69687925	255,0,0	1	2229	0
chr18	69685698	69687928	90949809-7465-4ad7-a7ec-fc95972163b2	60	+	69685698	69687928	255,0,0	1	2230	0
chr18	69685703	69687925	017e9565-3e47-4933-b0c1-34b85f4f9aac	60	+	69685703	69687925	255,0,0	1	2222	0
chr18	69685704	69687918	143878af-548f-4f93-9c1e-0208164f6345	60	+	69685704	69687918	255,0,0	1	2214	0
chr18	69685710	69687925	d577f631-1f74-451f-966e-654184e9a541	60	+	69685710	69687925	255,0,0	1	2215	0
chr18	69685733	69687925	363d3798-0f08-46a2-9cf3-81d1b6133655	60	+	69685733	69687925	255,0,0	1	2192	0
chr18	69685735	69687925	0e15af7d-c3ba-46b2-8082-91573d53186c	60	+	69685735	69687925	255,0,0	1	2190	0
chr18	69685735	69687925	59e51e2d-456d-41e0-b298-83a0630e055b	60	+	69685735	69687925	255,0,0	1	2190	0
chr18	69685737	69687925	4544a4bc-4ea0-45cb-b3c8-8bc8d454c848	60	+	69685737	69687925	255,0,0	1	2188	0
chr18	69685760	69687925	a9959e9d-a7ce-4c2b-939e-18d63f1b0546	60	+	69685760	69687925	255,0,0	1	2165	0
chr18	69685766	69687917	4b2aeae9-1a96-400a-867b-a02ed37e6d8a	60	+	69685766	69687917	255,0,0	1	2151	0
chr18	69685766	69686593	61c6ff37-6eb2-42b0-8cd9-1c7dbf1d916c	60	+	69685766	69686593	255,0,0	1	827	0
chr18	69685768	69687334	1b6e00c3-ff2c-4cb2-ab18-d4d1c944c33d	60	+	69685768	69687334	255,0,0	1	1566	0
chr18	69685784	69687925	e00398ed-b32f-4b49-a5ee-86d0d607a507	60	+	69685784	69687925	255,0,0	1	2141	0
chr18	69685786	69687925	3038f389-8ade-4cfb-8dbc-b7e9af57a0c3	60	+	69685786	69687925	255,0,0	1	2139	0
chr18	69685801	69687918	25864120-e6b9-4cf4-95cb-0b171ce4a59f	60	+	69685801	69687918	255,0,0	1	2117	0
chr18	69685805	69689082	baca2204-0702-4ec7-8295-ed65607c9acd	60	+	69685805	69689082	255,0,0	1	3277	0
chr18	69685808	69686592	bb1ade59-35d8-4a4c-a2b6-26488e73d315	60	+	69685808	69686592	255,0,0	1	784	0
chr18	69685813	69687884	52534926-2431-4cb6-98f9-b0bdd3eb2a4d	60	+	69685813	69687884	255,0,0	1	2071	0
chr18	69685819	69687925	453a8c56-fbff-4737-8de2-dc3d3e51aeaa	60	+	69685819	69687925	255,0,0	1	2106	0
chr18	69685819	69687925	a2ee2590-b58b-456d-9647-923a3d690512	60	+	69685819	69687925	255,0,0	1	2106	0
chr18	69685819	69687925	b474f3a9-da51-4268-9119-19c5414899c5	60	+	69685819	69687925	255,0,0	1	2106	0
chr18	69685825	69687925	22a28247-e731-4dd4-a68c-cb9a28888d78	60	+	69685825	69687925	255,0,0	1	2100	0
chr18	69685837	69687925	6083247b-a2fe-4120-9340-11060e3550ae	60	+	69685837	69687925	255,0,0	1	2088	0
chr18	69685843	69687925	5ddf4f5c-be5f-4b32-b2c6-131ed336438f	60	+	69685843	69687925	255,0,0	1	2082	0
chr18	69685849	69689082	ff0b2052-19a5-44dd-b6cf-bd6d694aa028	60	+	69685849	69689082	255,0,0	1	3233	0
chr18	69685851	69687922	6baf7b8f-cb2d-42a7-b3ac-f11e8c52cb90	60	+	69685851	69687922	255,0,0	1	2071	0
chr18	69685872	69687926	b0b2c48e-2c7e-4e87-8bbe-b3b5d950e8a7	60	+	69685872	69687926	255,0,0	1	2054	0
chr18	69685873	69687925	f6fa973a-3fb1-4e02-9cff-d2c47a7e2689	60	+	69685873	69687925	255,0,0	1	2052	0
chr18	69685887	69687925	86ac59ca-82ce-49b4-99da-99f83c66d759	60	+	69685887	69687925	255,0,0	1	2038	0
chr18	69685892	69687919	05f8404f-35c9-43b7-a8c2-8c15dd3b2695	60	+	69685892	69687919	255,0,0	1	2027	0
chr18	69685895	69687923	b4402212-22d9-4ec6-b269-681bb57580d9	60	+	69685895	69687923	255,0,0	1	2028	0
chr18	69685895	69687925	c751c3d8-e8c2-4a47-84c8-c440d545af40	60	+	69685895	69687925	255,0,0	1	2030	0
chr18	69685897	69687919	0b92c9cd-8b39-497b-8e15-6b9b2d2c8564	60	+	69685897	69687919	255,0,0	1	2022	0
chr18	69685902	69687925	ef9a6f96-9484-453f-8c60-1bb945917ddf	60	+	69685902	69687925	255,0,0	1	2023	0
chr18	69685902	69687925	c37846f3-367c-4b4c-8c12-807c1219531a	60	+	69685902	69687925	255,0,0	1	2023	0
chr18	69685910	69689072	731c1b42-df7f-49cb-8f2f-59c955ca04f3	60	+	69685910	69689072	255,0,0	1	3162	0
chr18	69685917	69687925	1c21dad2-6614-4bc2-b9d3-e663a3336413	60	+	69685917	69687925	255,0,0	1	2008	0
chr18	69685918	69687918	252adcfa-dfb1-49dd-a8eb-c81da6f11c3d	60	+	69685918	69687918	255,0,0	1	2000	0
chr18	69685918	69687925	87a4814b-0168-49e3-97ec-1939e233bbe0	60	+	69685918	69687925	255,0,0	1	2007	0
chr18	69685918	69687925	e6b4cee9-826b-45ad-9ed1-03143368d5f0	60	+	69685918	69687925	255,0,0	1	2007	0
chr18	69685919	69687925	a74ac170-cc1e-4635-b418-4d51421c3a6b	60	+	69685919	69687925	255,0,0	1	2006	0
chr18	69685920	69687676	e0383752-a060-41bb-9c7f-e97276873caa	60	+	69685920	69687676	255,0,0	2	1411,14	0,1742
chr18	69685920	69687919	a86ed07d-58d3-4bf6-ae7e-7d9a939e1096	60	+	69685920	69687919	255,0,0	1	1999	0
chr18	69685920	69687925	a7f6f3b5-b346-47c4-97e7-7bd6d1b0ae7a	60	+	69685920	69687925	255,0,0	1	2005	0
chr18	69685930	69687919	f42f42f7-9aed-4713-bf2b-2ec530f86cac	60	+	69685930	69687919	255,0,0	1	1989	0
chr18	69685930	69687919	f4c99e4d-24dd-46de-bb1b-3c98d2ff960d	60	+	69685930	69687919	255,0,0	1	1989	0
chr18	69685934	69687925	ed4d3594-8a06-4896-b8ba-2e2478cf7792	60	+	69685934	69687925	255,0,0	1	1991	0
chr18	69685937	69687918	69e90c53-d885-4169-9540-389f551d1869	60	+	69685937	69687918	255,0,0	1	1981	0
chr18	69685939	69687925	2d9cf59d-8d14-452c-85a2-7131a979dbd8	60	+	69685939	69687925	255,0,0	1	1986	0
chr18	69685939	69687298	576c49d8-ff11-46b1-8745-a81c082bdae3	60	+	69685939	69687298	255,0,0	1	1359	0
chr18	69685941	69687926	13bce743-4bed-4a68-8cd5-1a174d774575	60	+	69685941	69687926	255,0,0	1	1985	0
chr18	69685944	69687892	3960d05d-8df9-4957-b776-3cec359d556b	60	+	69685944	69687892	255,0,0	1	1948	0
chr18	69685945	69687925	dd30f3ce-82b5-4d06-b650-b9b8fd31daf0	60	+	69685945	69687925	255,0,0	1	1980	0
chr18	69685952	69687925	b84eb9ea-e74b-4dbb-975f-16f190d87bf9	60	+	69685952	69687925	255,0,0	1	1973	0
chr18	69685953	69687925	9a41a79c-739b-416b-a700-2d0dcc407dbd	60	+	69685953	69687925	255,0,0	1	1972	0
chr18	69685956	69687919	7b94ad24-2fd1-4f37-a6cd-4bd7d332c377	60	+	69685956	69687919	255,0,0	1	1963	0
chr18	69685957	69687918	c346c5d4-e9f4-4b97-849f-99b957a7d20a	60	+	69685957	69687918	255,0,0	1	1961	0
chr18	69685958	69687924	0df165a9-e75b-4b3f-bd6e-90b5fdf4d050	60	+	69685958	69687924	255,0,0	1	1966	0
chr18	69685958	69687929	8cc817d1-6ecd-4343-b329-2fef36e2bb69	60	+	69685958	69687929	255,0,0	1	1971	0
chr18	69685959	69687918	2e0e1600-b775-43ae-814d-0c65d6954229	60	+	69685959	69687918	255,0,0	1	1959	0
chr18	69685966	69687925	296c386d-0253-4d23-804e-1ab21843e8f8	60	+	69685966	69687925	255,0,0	1	1959	0
chr18	69685995	69687923	1391e143-de84-4040-bbf3-21fe670ceb7f	60	+	69685995	69687923	255,0,0	1	1928	0
chr18	69686002	69687925	9a2bb431-6ff9-4b54-9d9e-c4aa5900a5e7	60	+	69686002	69687925	255,0,0	1	1923	0
chr18	69686009	69687919	e3d073a6-6ea1-4790-b4ac-ebb1736c3fe1	60	+	69686009	69687919	255,0,0	1	1910	0
chr18	69686022	69687334	8fa5cf9f-14b2-428f-9a25-05af294708c3	60	+	69686022	69687334	255,0,0	1	1312	0
chr18	69686034	69687925	4fa0013b-6842-42a7-8a56-735281ee967f	60	+	69686034	69687925	255,0,0	1	1891	0
chr18	69686035	69689072	46195ec7-9eff-49a1-804b-7fa38e9165ea	60	+	69686035	69689072	255,0,0	1	3037	0
chr18	69686037	69687334	da04b10d-639f-4e09-83c8-022d8703f8d1	60	+	69686037	69687334	255,0,0	1	1297	0
chr18	69686038	69687925	6d65287c-5a90-4a11-a271-1dcf13309be3	60	+	69686038	69687925	255,0,0	1	1887	0
chr18	69686043	69687925	25d3d3c6-2290-4970-b181-0d0962047339	60	+	69686043	69687925	255,0,0	1	1882	0
chr18	69686044	69687925	9ea41c9c-0af3-471f-98dc-4bcd2736e009	60	+	69686044	69687925	255,0,0	1	1881	0
chr18	69686045	69687925	ed4ba803-e9ab-4ec4-a7b7-9aed29e426b7	60	+	69686045	69687925	255,0,0	1	1880	0
chr18	69686045	69687919	ab889a2b-41dc-4ec7-be15-371fd75ab959	60	+	69686045	69687919	255,0,0	1	1874	0
chr18	69686047	69687334	f4be94fc-1d9e-4241-9a15-009d8e639875	60	+	69686047	69687334	255,0,0	1	1287	0
chr18	69686051	69687927	2a2863ef-5223-4ec6-9106-34c5f086989a	60	+	69686051	69687927	255,0,0	1	1876	0
chr18	69686068	69688350	a5b9359a-aa73-4d86-9fb3-81443b49fabb	60	+	69686068	69688350	255,0,0	1	2282	0
chr18	69686070	69687334	58bae593-908e-4d76-8429-b3e0bafbc5c1	60	+	69686070	69687334	255,0,0	1	1264	0
chr18	69686074	69686438	db0c4c97-cae9-4c49-9756-2026778913b9	60	+	69686074	69686438	255,0,0	1	364	0
chr18	69686083	69687918	1f25e340-0e2b-485a-a928-0de1d18a3ced	60	+	69686083	69687918	255,0,0	1	1835	0
chr18	69686083	69687925	fa6fad20-bb3b-487c-b16e-244e452588fb	60	+	69686083	69687925	255,0,0	1	1842	0
chr18	69686091	69886887	e6b5c5c6-67e1-444c-a5d8-9652041b0b36	60	+	69686091	69886887	255,0,0	2	2980,15	0,200781
chr18	69686101	69689072	06c2786f-bcf3-42fc-94ef-8caff00baf2d	60	+	69686101	69689072	255,0,0	1	2971	0
chr18	69686103	69687918	4e59efa2-989e-453a-ad59-c5f89aa12709	60	+	69686103	69687918	255,0,0	1	1815	0
chr18	69686104	69687334	86c23ad4-fca2-4de1-9dfe-c6ca3f40faa5	60	+	69686104	69687334	255,0,0	2	209923	0,307
chr18	69686106	69687919	9f430078-cd5c-4421-817a-0e7b1a7def50	60	+	69686106	69687919	255,0,0	1	1813	0
chr18	69686107	69689063	3a48c3c7-3748-4e72-85c4-0fe340618d49	60	+	69686107	69689063	255,0,0	1	2956	0
chr18	69686108	69687925	e301bb48-060a-4476-88bc-0541142860f3	60	+	69686108	69687925	255,0,0	1	1817	0
chr18	69686108	69687907	c667359c-ab57-4c93-8681-3ab7c67d96de	60	+	69686108	69687907	255,0,0	1	1799	0
chr18	69686110	69687925	8e3a2be5-f69d-410d-89be-ad9b6cf2e463	60	+	69686110	69687925	255,0,0	1	1815	0
chr18	69686111	69687925	2472dcf8-405f-42cc-b209-2afae980093d	60	+	69686111	69687925	255,0,0	1	1814	0
chr18	69686112	69687925	3e073f54-a6f0-4371-af8f-d86c624cd076	60	+	69686112	69687925	255,0,0	1	1813	0
chr18	69686129	69686593	457bb57f-f97d-4210-948e-284add5ce214	60	+	69686129	69686593	255,0,0	1	464	0
chr18	69686132	69687925	c1ab7214-67e5-493d-8f2b-56faff0ea403	60	+	69686132	69687925	255,0,0	1	1793	0
chr18	69686137	69687925	c43978ac-015a-4339-a7c0-c309d7360ee1	60	+	69686137	69687925	255,0,0	1	1788	0
chr18	69686144	69687925	2bd1b9e3-4240-4836-bdbc-5fef8377c0ec	60	+	69686144	69687925	255,0,0	1	1781	0
chr18	69686148	69687334	23198a0a-cbc7-4ad6-a147-23cdbd857afb	60	+	69686148	69687334	255,0,0	1	1186	0
chr18	69686148	69687333	9ff77441-816a-4aa6-a0fa-149359c134bb	60	+	69686148	69687333	255,0,0	1	1185	0
chr18	69686149	69687925	9329e4b3-4bf1-46ba-879d-18471fe539bd	60	+	69686149	69687925	255,0,0	1	1776	0
chr18	69686151	69687928	ad498396-6dd8-4da5-a7a0-5778aba04434	60	+	69686151	69687928	255,0,0	1	1777	0
chr18	69686151	69687925	22fe2058-a6d6-4a0e-8311-dd48af3e682b	60	+	69686151	69687925	255,0,0	1	1774	0
chr18	69686152	69687925	71b7ebe9-2642-478a-b7b8-0a3721b98de3	60	+	69686152	69687925	255,0,0	1	1773	0
chr18	69686153	69687334	ac36b27d-b599-4e27-915c-cb90d337a0d4	60	+	69686153	69687334	255,0,0	1	1181	0
chr18	69686154	69688877	39b73e65-f477-4c2e-ad75-30fb91a9e959	60	+	69686154	69688877	255,0,0	1	2723	0
chr18	69686160	69687925	4f5f04b0-4468-4626-a5dc-218a3a808286	60	+	69686160	69687925	255,0,0	1	1765	0
chr18	69686166	69687921	e1baeeea-d143-4757-bcdb-d8b9ddc2c95a	60	+	69686166	69687921	255,0,0	1	1755	0
chr18	69686169	69687925	fbe59800-1750-4ee7-9f8d-a1b47ed98be7	60	+	69686169	69687925	255,0,0	1	1756	0
chr18	69686169	69689059	ff2da5a5-2806-4e35-95f3-dcc3af479472	60	+	69686169	69689059	255,0,0	1	2890	0
chr18	69686173	69687925	a9d32b7e-ce22-4424-8859-d4b146ab909b	60	+	69686173	69687925	255,0,0	1	1752	0
chr18	69686174	69687925	dfb79e3d-d409-4b4b-8747-d67e44144110	60	+	69686174	69687925	255,0,0	1	1751	0
chr18	69686182	69687917	77e1d7a4-3fff-4c8c-acad-a121b9abbdb2	60	+	69686182	69687917	255,0,0	1	1735	0
chr18	69686188	69687919	24de86bb-c7a7-41c2-9e43-def38831cd14	60	+	69686188	69687919	255,0,0	1	1731	0
chr18	69686189	69687672	dcca36c4-07d1-4ebf-8b8a-24bb64bd0ffe	60	+	69686189	69687672	255,0,0	1	1483	0
chr18	69686192	69687926	3d630f22-e3b2-4308-bade-40d5a945dc5b	60	+	69686192	69687926	255,0,0	1	1734	0
chr18	69686192	69686695	46e25304-5466-4797-9796-c4f24c600a1a	60	+	69686192	69686695	255,0,0	1	503	0
chr18	69686197	69686400	149d26f5-a09e-4c54-a5aa-a1a40de06939	60	+	69686197	69686400	255,0,0	1	203	0
chr18	69686198	69687920	f23b4ee0-4c5f-4ff9-8640-9a4a2df35bc4	60	+	69686198	69687920	255,0,0	1	1722	0
chr18	69686202	69687925	6f18d3ad-36d5-4580-9713-2ab1d9735e45	60	+	69686202	69687925	255,0,0	1	1723	0
chr18	69686202	69687925	f5406575-4587-467e-a5e3-30de4b5f2aa4	60	+	69686202	69687925	255,0,0	1	1723	0
chr18	69686202	69687334	ce02ebc7-8b0a-4ebd-bfcb-e568a09fbefb	60	+	69686202	69687334	255,0,0	1	1132	0
chr18	69686204	69687183	ac5914be-23be-43d7-aaa3-a1d5587522d3	60	+	69686204	69687183	255,0,0	1	979	0
chr18	69686205	69689079	6e5177a5-518f-4f55-8c40-53252522257b	60	+	69686205	69689079	255,0,0	1	2874	0
chr18	69686207	69687917	2268c0fa-733a-49a3-8e85-8e7f79d01a11	60	+	69686207	69687917	255,0,0	1	1710	0
chr18	69686207	69687925	3e62961b-f296-4218-bd7c-fbd0ad6e4893	60	+	69686207	69687925	255,0,0	1	1718	0
chr18	69686207	69687898	86243ece-4ea7-4cc3-854e-a2adfe8fcbbe	60	+	69686207	69687898	255,0,0	1	1691	0
chr18	69686215	69689086	b1e1275b-dbe1-4e07-89b1-44c2479de111	60	+	69686215	69689086	255,0,0	1	2871	0
chr18	69686218	69686438	f072de99-acfa-44ee-919b-b9c8fdcad045	60	+	69686218	69686438	255,0,0	1	220	0
chr18	69686219	69687925	a1042411-6689-4c17-8fc1-0f39bb5ef151	60	+	69686219	69687925	255,0,0	1	1706	0
chr18	69686219	69687930	f28adc25-bb49-4370-a31c-0217d20d9c14	60	+	69686219	69687930	255,0,0	1	1711	0
chr18	69686222	69687918	e7c26954-5d42-4b8f-8568-e34fc93867c7	60	+	69686222	69687918	255,0,0	1	1696	0
chr18	69686223	69687923	23f37b3b-3d9b-4a03-915c-f9afa4216906	60	+	69686223	69687923	255,0,0	1	1700	0
chr18	69686223	69687925	2732f786-f406-4266-887e-fc45b93de696	60	+	69686223	69687925	255,0,0	1	1702	0
chr18	69686230	69687926	e7335ee5-cda0-4fd5-96d8-d7b2bdbefd56	60	+	69686230	69687926	255,0,0	1	1696	0
chr18	69686234	69687928	afb4d568-63b2-4910-a94b-56af011d7678	60	+	69686234	69687928	255,0,0	1	1694	0
chr18	69686236	69687925	5911a7c2-b671-41af-bc3a-e9415e94b7df	60	+	69686236	69687925	255,0,0	1	1689	0
chr18	69686236	69687334	e427b25f-57ab-4a70-897b-4849b97a5f5e	60	+	69686236	69687334	255,0,0	1	1098	0
chr18	69686237	69687925	f461c9da-335b-455c-95e5-ea4108cbd570	60	+	69686237	69687925	255,0,0	1	1688	0
chr18	69686243	69687921	5229cde2-1455-4de0-a3ed-f06c06e13e30	60	+	69686243	69687921	255,0,0	1	1678	0
chr18	69686246	69687926	ebfa25b8-a7b6-40fb-aed4-4d22f3f47431	60	+	69686246	69687926	255,0,0	1	1680	0
chr18	69686248	69687925	d40a9c0d-4d49-41ce-85f7-3d2d229de60e	60	+	69686248	69687925	255,0,0	1	1677	0
chr18	69686248	69689082	1aac5637-4eef-4f9c-91fd-8faf0f882973	60	+	69686248	69689082	255,0,0	1	2834	0
chr18	69686251	69687925	b065d460-49dd-4a06-a33b-9d46918a3dbd	60	+	69686251	69687925	255,0,0	1	1674	0
chr18	69686251	69687925	e1a74f33-89e3-47be-8089-de2c6bb65843	60	+	69686251	69687925	255,0,0	1	1674	0
chr18	69686255	69687925	cdc027f6-c42f-401a-b573-2b9b336ae2b6	60	+	69686255	69687925	255,0,0	1	1670	0
chr18	69686257	69687911	0fbbd066-979a-4bd7-afae-a52dfaedac27	60	+	69686257	69687911	255,0,0	1	1654	0
chr18	69686257	69687928	98bcf22f-529d-43b0-9e11-715f65ecad93	60	+	69686257	69687928	255,0,0	1	1671	0
chr18	69686260	69687925	0bb768a8-63b4-4fb1-adb0-d8a7f3fada10	60	+	69686260	69687925	255,0,0	1	1665	0
chr18	69686260	69687925	f387250e-6003-4eea-96bf-9511eb43d320	60	+	69686260	69687925	255,0,0	1	1665	0
chr18	69686261	69687918	6b6970f4-e503-47bd-adf6-560615d2c277	60	+	69686261	69687918	255,0,0	1	1657	0
chr18	69686270	69687922	510710b3-57e0-44e0-bc5f-28c46a36bdf9	60	+	69686270	69687922	255,0,0	1	1652	0
chr18	69686270	69687925	fda8acea-35c8-40b9-9a1e-fd4d9766eee5	60	+	69686270	69687925	255,0,0	1	1655	0
chr18	69686274	69687918	d84782ed-bc67-4558-8c4a-3329467e726b	60	+	69686274	69687918	255,0,0	1	1644	0
chr18	69686279	69687925	b1b7d526-9b00-448f-8caf-b54373dd4517	60	+	69686279	69687925	255,0,0	1	1646	0
chr18	69686279	69687926	31661f45-25e2-451d-b03e-7c5c0003e735	60	+	69686279	69687926	255,0,0	1	1647	0
chr18	69686286	69687925	a3030f12-e109-4026-83e7-81c09be9824d	60	+	69686286	69687925	255,0,0	1	1639	0
chr18	69686286	69687925	e7028152-838b-49cf-8e1f-1ab1af26343f	60	+	69686286	69687925	255,0,0	1	1639	0
chr18	69686287	69687928	3bf69b0e-3a4c-48cb-97be-c3c11ff68e60	60	+	69686287	69687928	255,0,0	1	1641	0
chr18	69686287	69686483	9edc9c59-98fa-4f2f-aa50-ca873c640793	60	+	69686287	69686483	255,0,0	1	196	0
chr18	69686291	69687925	bfae0113-737f-446d-9abc-8d91c448ddc8	60	+	69686291	69687925	255,0,0	1	1634	0
chr18	69686291	69687925	3ba8a69b-7323-4838-bf8b-30cb72d7a562	60	+	69686291	69687925	255,0,0	1	1634	0
chr18	69686292	69687925	808cecfc-5838-4629-a41e-7fc41e877980	60	+	69686292	69687925	255,0,0	1	1633	0
chr18	69686292	69687925	bb7d7bc9-140a-4e33-bf46-544c24964359	60	+	69686292	69687925	255,0,0	1	1633	0
chr18	69686292	69687925	dd3a8925-b47f-4f40-b2f3-a9a0c5ab6489	60	+	69686292	69687925	255,0,0	1	1633	0
chr18	69686292	69687925	d4387868-632d-451b-826b-ff1c33c87c3b	60	+	69686292	69687925	255,0,0	1	1633	0
chr18	69686296	69687919	2e165bd8-5b86-4eae-8334-e64a77cc6f61	60	+	69686296	69687919	255,0,0	1	1623	0
chr18	69686299	69687204	c2de2e10-8159-44d6-a20f-9b4efbf0c3ed	60	+	69686299	69687204	255,0,0	1	905	0
chr18	69686304	69687925	88672c81-0c67-4199-a2e0-c00231775316	60	+	69686304	69687925	255,0,0	1	1621	0
chr18	69686306	69687925	e114bb36-29a3-4841-b014-d46830adfd6b	60	+	69686306	69687925	255,0,0	1	1619	0
chr18	69686309	69687925	b46c9691-920a-4056-a505-a06e30d4d563	60	+	69686309	69687925	255,0,0	1	1616	0
chr18	69686311	69687334	e4c34831-9a16-49ef-9651-6db76f3949f3	60	+	69686311	69687334	255,0,0	1	1023	0
chr18	69686325	69687917	2a60d887-1bca-4943-8744-b7cba80b1de0	60	+	69686325	69687917	255,0,0	1	1592	0
chr18	69686327	69687919	5cb9eacb-5420-43ec-9b4a-ca525a51bafa	60	+	69686327	69687919	255,0,0	1	1592	0
chr18	69686327	69687919	5ce8d3bd-bab8-4b31-b296-de8a896cd1df	60	+	69686327	69687919	255,0,0	1	1592	0
chr18	69686329	69687334	ada19f1f-d1f6-42a5-90d4-3b1515bd2418	60	+	69686329	69687334	255,0,0	1	1005	0
chr18	69686335	69687925	7ed58ed4-7ab6-4eb3-a92a-9475ba4398ea	60	+	69686335	69687925	255,0,0	1	1590	0
chr18	69686335	69687925	51d2d79c-6be5-449c-87c5-1d4153b88d46	60	+	69686335	69687925	255,0,0	1	1590	0
chr18	69686336	69687925	0d35442d-6857-4441-9fc9-5aa99493cfeb	60	+	69686336	69687925	255,0,0	1	1589	0
chr18	69686344	69687923	0fbafb2f-2161-4075-9e52-e6602b0663e4	60	+	69686344	69687923	255,0,0	1	1579	0
chr18	69686344	69687923	9444fcba-61fc-4a45-8bbc-809628a3c79e	60	+	69686344	69687923	255,0,0	1	1579	0
chr18	69686345	69687919	2d35fa8f-cc9a-475d-98b8-8c51f55f683f	60	+	69686345	69687919	255,0,0	1	1574	0
chr18	69686345	69687925	3210a383-7a4b-4121-93bd-0eccbba0aa66	60	+	69686345	69687925	255,0,0	1	1580	0
chr18	69686349	69687925	4f55748a-1ab3-4c6a-b08b-b05a11f12df7	60	+	69686349	69687925	255,0,0	1	1576	0
chr18	69686350	69687889	26c2bba4-38b8-4daf-acef-ad554680281b	60	+	69686350	69687889	255,0,0	1	1539	0
chr18	69686350	69687925	3fb5a948-8d5d-4f76-b57d-e8954c52dcb9	60	+	69686350	69687925	255,0,0	1	1575	0
chr18	69686355	69687925	0a7423e3-14f2-478e-9cc9-8513aa461237	60	+	69686355	69687925	255,0,0	1	1570	0
chr18	69686356	69689072	c712ce5c-0536-4bc6-854d-03e6b7758652	60	+	69686356	69689072	255,0,0	1	2716	0
chr18	69686357	69687919	7ba0bf08-5ec8-46f2-a6b2-adf0692b8d2a	60	+	69686357	69687919	255,0,0	1	1562	0
chr18	69686357	69687925	890895b6-2198-4d1c-a674-15efaa6600e9	60	+	69686357	69687925	255,0,0	1	1568	0
chr18	69686358	69687324	de8f9a22-5bbe-4223-8120-570716a63443	60	+	69686358	69687324	255,0,0	1	966	0
chr18	69686361	69687334	47316b8e-250b-4a12-9210-aed522b8e48e	60	+	69686361	69687334	255,0,0	1	973	0
chr18	69686362	69687334	4a6e8240-5d01-4236-be25-0301d5bc4b04	60	+	69686362	69687334	255,0,0	1	972	0
chr18	69686372	69687925	0b7eb36c-9ac0-47ec-b5c5-92b152594ecb	60	+	69686372	69687925	255,0,0	1	1553	0
chr18	69686376	69688596	b5dc05bb-473c-43f7-82be-b8e455693be2	60	+	69686376	69688596	255,0,0	1	2220	0
chr18	69686379	69687923	96a19aab-e158-4d67-a4fd-4ccf5c0c6d41	60	+	69686379	69687923	255,0,0	1	1544	0
chr18	69686379	69687925	bfd47fff-4176-428c-a815-422ae8146d53	60	+	69686379	69687925	255,0,0	1	1546	0
chr18	69686380	69687919	efd33f37-cdb9-4d91-b754-edee2a98b954	60	+	69686380	69687919	255,0,0	1	1539	0
chr18	69686380	69687925	e2e48329-1ae6-409f-ba1d-a74686417d36	60	+	69686380	69687925	255,0,0	1	1545	0
chr18	69686382	69687925	d1399dd8-084c-4ba0-b232-381cffc98641	60	+	69686382	69687925	255,0,0	1	1543	0
chr18	69686383	69687925	2c1ccc00-c71c-416d-89ff-d6480b7da65d	60	+	69686383	69687925	255,0,0	1	1542	0
chr18	69686385	69687926	04307ee7-cd88-4676-b77f-b1f77c8b7bfb	60	+	69686385	69687926	255,0,0	1	1541	0
chr18	69686395	69687925	4fbb57fc-ca98-4007-9af2-332c8bcd8a6c	60	+	69686395	69687925	255,0,0	1	1530	0
chr18	69686397	69687916	0ac9852b-683d-4c90-b239-70cb50f2b51e	60	+	69686397	69687916	255,0,0	1	1519	0
chr18	69686397	69687925	84b3720e-fe49-4c24-a62e-6eaf196ccc5c	60	+	69686397	69687925	255,0,0	1	1528	0
chr18	69686400	69687925	6d7dd500-39a6-4241-9467-8c969d78fb49	60	+	69686400	69687925	255,0,0	1	1525	0
chr18	69686401	69687918	12ae9ac6-9869-481f-8502-64060ea53849	60	+	69686401	69687918	255,0,0	1	1517	0
chr18	69686406	69687923	bea9eab8-d536-4c81-908d-a7c3275615ba	60	+	69686406	69687923	255,0,0	1	1517	0
chr18	69686407	69687334	4d48306b-7930-4b40-89ff-3dcf91cff3b0	60	+	69686407	69687334	255,0,0	1	927	0
chr18	69686412	69687925	54f5221f-6ffc-4055-9f3d-033a74e35eea	60	+	69686412	69687925	255,0,0	1	1513	0
chr18	69686413	69688047	66373f01-7daf-42fe-b2d0-88af304cbe39	60	+	69686413	69688047	255,0,0	1	1634	0
chr18	69686413	69687925	8a0b6dc0-c226-4342-b05a-4a123baa4de8	60	+	69686413	69687925	255,0,0	1	1512	0
chr18	69686418	69687926	e576955b-88e5-4681-998b-eaa3bf647554	60	+	69686418	69687926	255,0,0	1	1508	0
chr18	69686419	69687925	183b9365-feab-4b61-9b86-dbebda775bf7	60	+	69686419	69687925	255,0,0	1	1506	0
chr18	69686419	69687917	74e9b1a7-197f-459c-9268-ae2feb5c6758	60	+	69686419	69687917	255,0,0	1	1498	0
chr18	69686419	69687923	bca8da5e-e11f-408b-9399-800a557981ad	60	+	69686419	69687923	255,0,0	1	1504	0
chr18	69686419	69687334	7361f8a3-3bd6-4d4d-b047-f5b9e19dfbf7	60	+	69686419	69687334	255,0,0	1	915	0
chr18	69686422	69687926	7db60fbd-6c75-4f8e-beb1-760f834460a0	60	+	69686422	69687926	255,0,0	1	1504	0
chr18	69686425	69687918	23fddb25-e2ff-4b10-9a9c-edadae1ec835	60	+	69686425	69687918	255,0,0	1	1493	0
chr18	69686430	69687334	36eba027-3fc5-4ef3-91f5-68055593d1b6	60	+	69686430	69687334	255,0,0	1	904	0
chr18	69686430	69687924	14d5c4f8-ff75-45e5-8fa4-6c3f43d7eebc	60	+	69686430	69687924	255,0,0	1	1494	0
chr18	69686434	69687925	f041719c-b19c-46e5-8d0f-dc5c4b7c7dab	60	+	69686434	69687925	255,0,0	1	1491	0
chr18	69686435	69687919	b23981ad-e2c7-4e71-a6f6-e97c1701d1fd	60	+	69686435	69687919	255,0,0	1	1484	0
chr18	69686435	69687925	d1c1d258-2c0d-476d-bf70-eca7b14c65a1	60	+	69686435	69687925	255,0,0	1	1490	0
chr18	69686438	69687925	ec72b020-1fdc-4ae8-8f65-26a71e2df3bf	60	+	69686438	69687925	255,0,0	1	1487	0
chr18	69686439	69686693	56f937f1-56f0-4c75-a898-5e0be8a8c7c3	60	+	69686439	69686693	255,0,0	1	254	0
chr18	69686439	69687925	4cbc68d7-5c42-4b57-955c-8f4c668815af	60	+	69686439	69687925	255,0,0	1	1486	0
chr18	69686440	69687919	3a7c41e8-f79c-46b2-b99c-0bfc009f9614	60	+	69686440	69687919	255,0,0	1	1479	0
chr18	69686441	69689063	e3a7ce72-06b6-4e97-88ff-3f0f11017765	60	+	69686441	69689063	255,0,0	1	2622	0
chr18	69686443	69687913	eebddf32-768f-40da-91ad-d0d6c3d4a463	60	+	69686443	69687913	255,0,0	1	1470	0
chr18	69686446	69687206	5e676d97-a122-4f07-888b-c5a4acdcb813	60	+	69686446	69687206	255,0,0	1	760	0
chr18	69686447	69687919	43e91ee3-61e9-4cd9-a9df-07ca9c32bb44	60	+	69686447	69687919	255,0,0	1	1472	0
chr18	69686452	69687925	f0dbd4c1-92da-4301-9953-47c82f23ffa7	60	+	69686452	69687925	255,0,0	1	1473	0
chr18	69686452	69687925	56d66efc-31e7-4436-91bb-620f70c37700	60	+	69686452	69687925	255,0,0	1	1473	0
chr18	69686457	69687925	4c206303-0c67-463f-b2d1-52bafcbd1837	60	+	69686457	69687925	255,0,0	1	1468	0
chr18	69686464	69687925	2c52bdf4-1dac-4899-8bd6-7dfa1623237e	60	+	69686464	69687925	255,0,0	1	1461	0
chr18	69686464	69687925	63016b47-4716-41d7-84a3-e4aa0648914f	60	+	69686464	69687925	255,0,0	1	1461	0
chr18	69686464	69687879	777e0442-65a6-4c70-baf0-3b4926c54cbc	60	+	69686464	69687879	255,0,0	1	1415	0
chr18	69686470	69687925	b958ae12-3577-4682-9cf4-8f572de3a22f	60	+	69686470	69687925	255,0,0	1	1455	0
chr18	69686471	69687925	d3c9700c-0469-42d7-958f-dad713ce74a0	60	+	69686471	69687925	255,0,0	1	1454	0
chr18	69686472	69687011	6c9f4c39-0112-491c-8b43-5c87c50fca86	60	+	69686472	69687011	255,0,0	1	539	0
chr18	69686472	69689082	c858f9aa-a145-4caf-97c5-b1f03b1af2b2	60	+	69686472	69689082	255,0,0	1	2610	0
chr18	69686474	69687923	2184dd89-5a18-43d7-bb7a-e96aa98eaed1	60	+	69686474	69687923	255,0,0	1	1449	0
chr18	69686475	69687918	3d86fead-3cbb-42fe-932e-e6335edb78ba	60	+	69686475	69687918	255,0,0	1	1443	0
chr18	69686475	69689074	a4b80a7d-a661-4c9f-8bea-90d06706f9d8	60	+	69686475	69689074	255,0,0	1	2599	0
chr18	69686477	69687712	6537b2fa-d153-4899-bac7-c1b03ec0ab0d	60	+	69686477	69687712	255,0,0	1	1235	0
chr18	69686477	69687925	4a975af9-3d79-4bcd-b9fc-bba91546fa75	60	+	69686477	69687925	255,0,0	1	1448	0
chr18	69686478	69687923	97116f00-2f09-44dc-a8a5-185b7f0f3e72	60	+	69686478	69687923	255,0,0	1	1445	0
chr18	69686480	69687925	1c550743-94d7-4d13-8418-e75cfaaa1693	60	+	69686480	69687925	255,0,0	1	1445	0
chr18	69686484	69687900	eec18c76-f25d-4712-8b5c-b55e754a4baa	60	+	69686484	69687900	255,0,0	1	1416	0
chr18	69686485	69687334	3a117a15-15b2-4d88-9737-fe0109ff3980	60	+	69686485	69687334	255,0,0	1	849	0
chr18	69686485	69687926	c3bc0bc3-6d19-49f8-b764-efd8c2f90c46	60	+	69686485	69687926	255,0,0	1	1441	0
chr18	69686486	69687337	89254726-91e5-46c4-9048-2ee254e05021	60	+	69686486	69687337	255,0,0	1	851	0
chr18	69686486	69687338	bc5a6495-8b53-4d55-8d26-124099eff050	60	+	69686486	69687338	255,0,0	1	852	0
chr18	69686494	69687925	c4f42988-93c1-41e2-9d80-764e62f4fc4b	60	+	69686494	69687925	255,0,0	1	1431	0
chr18	69686497	69687923	34e46551-fce7-4ae8-84c5-61e05f3f384a	60	+	69686497	69687923	255,0,0	1	1426	0
chr18	69686498	69687927	d84243c4-6f76-434d-8bc4-8666d110552d	60	+	69686498	69687927	255,0,0	1	1429	0
chr18	69686499	69687925	05565721-0e69-49c5-9fc9-2ca26b62a99c	60	+	69686499	69687925	255,0,0	1	1426	0
chr18	69686507	69687921	4d5f7c05-1b68-492f-98d0-095125164178	60	+	69686507	69687921	255,0,0	1	1414	0
chr18	69686516	69687925	8b8125f0-883c-49c3-bd82-3777dbb3e0a7	60	+	69686516	69687925	255,0,0	1	1409	0
chr18	69686516	69687926	cd7fd6d6-c927-4e07-b4bb-03c1c7b1e08e	60	+	69686516	69687926	255,0,0	1	1410	0
chr18	69686517	69687925	6191ed49-be04-44e4-945b-614a5af5682e	60	+	69686517	69687925	255,0,0	1	1408	0
chr18	69686524	69687925	d6aaae53-3d3c-4567-ac07-1eeadf47c715	60	+	69686524	69687925	255,0,0	1	1401	0
chr18	69686524	69687925	ad8c69a5-733a-4407-a15c-cdb5ad1a2a8d	60	+	69686524	69687925	255,0,0	1	1401	0
chr18	69686537	69687708	fbbf1403-6fe3-4d41-9835-f62aa37ecd84	60	+	69686537	69687708	255,0,0	1	1171	0
chr18	69686541	69689086	68c3a072-a7fa-4d78-af05-673cdc47ba78	60	+	69686541	69689086	255,0,0	1	2545	0
chr18	69686543	69687923	e6efc2d7-f6c7-4b4d-8601-1d0297412495	60	+	69686543	69687923	255,0,0	1	1380	0
chr18	69686545	69687916	ae21627c-1e79-4253-8a6e-8a802f0b638c	60	+	69686545	69687916	255,0,0	1	1371	0
chr18	69686547	69687925	102e1496-8a28-413a-aaa7-49f874804c18	60	+	69686547	69687925	255,0,0	1	1378	0
chr18	69686550	69687921	8b524c0e-e31f-4dfc-9280-e20e7a9bf8cd	60	+	69686550	69687921	255,0,0	1	1371	0
chr18	69686555	69687925	0f8b8255-e387-4696-bf20-c612adab4c89	60	+	69686555	69687925	255,0,0	1	1370	0
chr18	69686555	69687925	7fa67399-5d84-4aba-a262-ffef3421f6e6	60	+	69686555	69687925	255,0,0	1	1370	0
chr18	69686556	69687925	c2892ab3-7a92-46e7-8a09-cdccf449e042	60	+	69686556	69687925	255,0,0	1	1369	0
chr18	69686558	69687336	b9b9c38e-592f-4adc-886f-c98d0de42f6c	60	+	69686558	69687336	255,0,0	1	778	0
chr18	69686563	69687925	5290bcfe-b21d-415b-a639-ef0809c67cc7	60	+	69686563	69687925	255,0,0	1	1362	0
chr18	69686563	69687925	a4c8e124-3b83-4d6e-ada3-f61baa981df2	60	+	69686563	69687925	255,0,0	1	1362	0
chr18	69686565	69687925	0dc45e69-c24d-47db-9290-13574c036d46	60	+	69686565	69687925	255,0,0	1	1360	0
chr18	69686568	69689078	2064ff2b-756f-4270-a779-cce1f10b144e	60	+	69686568	69689078	255,0,0	1	2510	0
chr18	69686570	69687206	1580e649-01f1-4af4-a7e8-a714627a60e8	60	+	69686570	69687206	255,0,0	1	636	0
chr18	69686570	69687925	bd56d021-b642-4904-b818-b30fd708902e	60	+	69686570	69687925	255,0,0	1	1355	0
chr18	69686571	69687921	2a3ac312-d273-48c3-8016-331134a305bb	60	+	69686571	69687921	255,0,0	1	1350	0
chr18	69686576	69687925	6082b579-fe37-47cb-99bf-0f70c89911a5	60	+	69686576	69687925	255,0,0	1	1349	0
chr18	69686577	69687926	b4a8da36-9b18-4992-9621-c98b236f6d4a	60	+	69686577	69687926	255,0,0	1	1349	0
chr18	69686579	69687924	c852d295-7caf-4f62-975c-9de07b5afae6	60	+	69686579	69687924	255,0,0	1	1345	0
chr18	69686579	69687917	ccc0427f-c19a-437e-bc71-2a496b303d7a	60	+	69686579	69687917	255,0,0	1	1338	0
chr18	69686583	69687926	6cb11d9c-7d77-4770-8651-7d2d4e429000	60	+	69686583	69687926	255,0,0	1	1343	0
chr18	69686583	69687928	37737873-85d2-4e6f-8bd1-98785302061b	60	+	69686583	69687928	255,0,0	1	1345	0
chr18	69686585	69687919	8bed634b-1db3-460d-b5f4-e63d02ef65be	60	+	69686585	69687919	255,0,0	1	1334	0
chr18	69686594	69687925	baee3cc0-e762-4894-bca0-8109de0d5d01	60	+	69686594	69687925	255,0,0	1	1331	0
chr18	69686597	69687925	bf1b98c2-1f02-4efe-9406-695dd8d601e9	60	+	69686597	69687925	255,0,0	1	1328	0
chr18	69686597	69689074	debc6007-86f3-4ba3-8d7b-ed13a799bfdd	60	+	69686597	69689074	255,0,0	1	2477	0
chr18	69686598	69687850	56f36aba-6874-4372-9768-4971bf9ac471	60	+	69686598	69687850	255,0,0	1	1252	0
chr18	69686600	69687925	c85c7f9b-6878-4c7b-b9af-85ca68f9ff30	60	+	69686600	69687925	255,0,0	1	1325	0
chr18	69686607	69687924	e0173f08-c98a-42e5-930a-b1617b2a2424	60	+	69686607	69687924	255,0,0	1	1317	0
chr18	69686608	69690405	12a2e2ea-297d-4871-8711-5fcca563c3be	60	+	69686608	69690405	255,0,0	2	1319,25	0,3772
chr18	69686609	69687932	92134564-305f-468d-81fb-f0491512e6ad	60	+	69686609	69687932	255,0,0	1	1323	0
chr18	69686610	69687925	dc7ac601-bcce-4627-a856-ac33a8ec42d6	60	+	69686610	69687925	255,0,0	1	1315	0
chr18	69686612	69687926	e5d50a97-0443-499f-8f05-98427a32c5db	60	+	69686612	69687926	255,0,0	1	1314	0
chr18	69686615	69687925	734eca4d-d768-4a67-83b3-c257f2259984	60	+	69686615	69687925	255,0,0	1	1310	0
chr18	69686619	69687925	50e787df-3efd-4a16-b4e2-5522ad338de8	60	+	69686619	69687925	255,0,0	1	1306	0
chr18	69686619	69687925	d5f83b8a-22a3-4d02-a256-e1169ea4135e	60	+	69686619	69687925	255,0,0	1	1306	0
chr18	69686620	69687925	de218e7f-396f-45aa-8686-1da5e96b71df	60	+	69686620	69687925	255,0,0	1	1305	0
chr18	69686622	69687925	7c46b3a3-e49e-40aa-b09a-94311ec30f18	60	+	69686622	69687925	255,0,0	1	1303	0
chr18	69686626	69687930	c6b7208b-3748-4347-a7a2-bb91a1dfc1ea	60	+	69686626	69687930	255,0,0	1	1304	0
chr18	69686628	69687925	c2569cf7-cec3-4e62-be9b-eec511d452d5	60	+	69686628	69687925	255,0,0	1	1297	0
chr18	69686628	69687918	7563a7d8-cdd4-450e-a8b8-a76452540186	60	+	69686628	69687918	255,0,0	1	1290	0
chr18	69686628	69687925	de021a76-3195-44d2-b076-0efb16c23162	60	+	69686628	69687925	255,0,0	1	1297	0
chr18	69686629	69687925	47bd156c-dd44-4826-8cff-1d290b16db5c	60	+	69686629	69687925	255,0,0	1	1296	0
chr18	69686629	69687925	88dd6320-d628-4c21-be7c-4e9274187308	60	+	69686629	69687925	255,0,0	1	1296	0
chr18	69686630	69688792	c5e70491-f91e-4895-a44e-b3ee9d9a5d40	60	+	69686630	69688792	255,0,0	1	2162	0
chr18	69686630	69687925	f983ca0c-46f7-4b65-ba93-f023577b2934	60	+	69686630	69687925	255,0,0	1	1295	0
chr18	69686630	69689078	a5a528a0-fe3c-4e93-8001-9a3a8ab65105	60	+	69686630	69689078	255,0,0	1	2448	0
chr18	69686635	69687925	02dcae19-f7b5-493d-afb3-f139ae80714b	60	+	69686635	69687925	255,0,0	1	1290	0
chr18	69686637	69687919	440973f5-d710-45ce-9a6f-ca62536d1b71	60	+	69686637	69687919	255,0,0	1	1282	0
chr18	69686637	69687925	01f16442-6d95-49d5-b87a-56a8afe6aa86	60	+	69686637	69687925	255,0,0	1	1288	0
chr18	69686642	69687925	b45ff03e-af49-4903-96d1-cc228ac0a2a2	60	+	69686642	69687925	255,0,0	1	1283	0
chr18	69686642	69687334	b3bb09f6-0a12-4d99-acd9-265250f9181e	60	+	69686642	69687334	255,0,0	1	692	0
chr18	69686643	69687919	8ec8d473-91e4-4db6-9d4a-39137f8c981f	60	+	69686643	69687919	255,0,0	1	1276	0
chr18	69686646	69687334	0657ec8c-fd6c-444a-a4b0-fb4b5279a284	60	+	69686646	69687334	255,0,0	1	688	0
chr18	69686647	69689072	17aebb62-b13e-4b0e-ada6-eeb1721449e9	60	+	69686647	69689072	255,0,0	1	2425	0
chr18	69686651	69687918	6e5756db-9c0d-496d-8d75-d0daada124b5	60	+	69686651	69687918	255,0,0	1	1267	0
chr18	69686651	69687925	df39af6c-b324-492a-b89a-8877da1ffa14	60	+	69686651	69687925	255,0,0	1	1274	0
chr18	69686652	69687925	d18bc543-2ffd-4821-89e0-638ba5afa667	60	+	69686652	69687925	255,0,0	1	1273	0
chr18	69686654	69687323	32b954e3-7c61-460c-897d-99af883ebb70	60	+	69686654	69687323	255,0,0	1	669	0
chr18	69686654	69687919	a58d5a9e-6195-48e0-8934-c056929f845b	60	+	69686654	69687919	255,0,0	1	1265	0
chr18	69686654	69687925	f5cbde4a-61cf-4778-8c8a-bb65aa5cc321	60	+	69686654	69687925	255,0,0	1	1271	0
chr18	69686656	69687925	6b19383b-deb1-40cb-9061-532d258dbf3c	60	+	69686656	69687925	255,0,0	1	1269	0
chr18	69686660	69687925	47c94c4e-daba-481e-8614-5aaebce2047b	60	+	69686660	69687925	255,0,0	1	1265	0
chr18	69686660	69687926	8cfb82b0-5055-4001-8184-2bd92c73bcd0	60	+	69686660	69687926	255,0,0	1	1266	0
chr18	69686660	69687334	8027f7f4-eb1e-4a17-a786-5ac4c0f6477f	60	+	69686660	69687334	255,0,0	1	674	0
chr18	69686661	69687917	0b261819-c4da-44e7-8690-8a1519668020	60	+	69686661	69687917	255,0,0	1	1256	0
chr18	69686661	69687921	3a26e034-ac56-4bdd-8e72-c303b513fda7	60	+	69686661	69687921	255,0,0	1	1260	0
chr18	69686662	69687923	ff75694c-8bc7-484e-b800-9f3582d67b1b	60	+	69686662	69687923	255,0,0	1	1261	0
chr18	69686667	69687870	871b934c-7dde-4f67-8454-19bcf4227a95	60	+	69686667	69687870	255,0,0	1	1203	0
chr18	69686670	69687930	d38a160e-ff56-4311-9173-f321f5795bdb	60	+	69686670	69687930	255,0,0	1	1260	0
chr18	69686670	69687925	55f0cc02-c998-49e7-929a-33ff8571f2d0	60	+	69686670	69687925	255,0,0	1	1255	0
chr18	69686671	69687729	c6cfe268-1f5d-469e-a926-ac28512e4d60	60	+	69686671	69687729	255,0,0	1	1058	0
chr18	69686672	69687925	0f623536-e4fa-4afd-a002-8621d3398220	60	+	69686672	69687925	255,0,0	1	1253	0
chr18	69686672	69687925	ab475543-f990-492c-bc9a-3bcb04b7897b	60	+	69686672	69687925	255,0,0	1	1253	0
chr18	69686675	69687925	26afcba3-76a5-4826-8b2a-0a0eb3baf498	60	+	69686675	69687925	255,0,0	1	1250	0
chr18	69686675	69687925	9778c906-2348-4add-8854-45a423d1b6f5	60	+	69686675	69687925	255,0,0	1	1250	0
chr18	69686677	69687917	7a21e34a-5191-4e25-a6c9-6c42b103c85c	60	+	69686677	69687917	255,0,0	1	1240	0
chr18	69686678	69687925	02711d84-cde8-4d0e-9c02-d01f65bcb0a8	60	+	69686678	69687925	255,0,0	1	1247	0
chr18	69686678	69689044	8bbab8ca-cc62-4708-8037-c34fb7f41bf6	60	+	69686678	69689044	255,0,0	1	2366	0
chr18	69686678	69689072	f8e68cd0-7ec0-4e94-8ea7-c77678676e62	60	+	69686678	69689072	255,0,0	1	2394	0
chr18	69686678	69687923	767c60c6-da4c-467b-8181-105519b3fb22	60	+	69686678	69687923	255,0,0	1	1245	0
chr18	69686681	69687925	e1ec395c-be7e-4865-9ca3-f2a3f41bfda2	60	+	69686681	69687925	255,0,0	1	1244	0
chr18	69686682	69687925	c2d939e7-d525-4372-bf4b-60f1ca96060e	60	+	69686682	69687925	255,0,0	1	1243	0
chr18	69686684	69687879	ab0556e1-aa3e-4426-9155-a5a866ca2feb	60	+	69686684	69687879	255,0,0	1	1195	0
chr18	69686684	69687925	d70e6137-f421-4c3e-b50b-8f97230a620c	60	+	69686684	69687925	255,0,0	1	1241	0
chr18	69686684	69688053	4d783d66-7378-4cef-bd1b-2b323ef44af5	60	+	69686684	69688053	255,0,0	2	1233,14	0,1355
chr18	69686687	69687925	e81e1d5e-de07-441c-b80a-63aca316d23a	60	+	69686687	69687925	255,0,0	1	1238	0
chr18	69686687	69687916	682ee9d9-1e3b-4080-b916-5235e1155390	60	+	69686687	69687916	255,0,0	1	1229	0
chr18	69686688	69687923	77be9df9-a6b8-42cd-8661-e5cbac15042e	60	+	69686688	69687923	255,0,0	1	1235	0
chr18	69686693	69687925	aa1bf51b-59f8-40f9-8a23-1aa57c940384	60	+	69686693	69687925	255,0,0	1	1232	0
chr18	69686694	69687930	00bd900a-f19f-453b-aeaf-1cbc8fdfeef4	60	+	69686694	69687930	255,0,0	1	1236	0
chr18	69686696	69687925	70b8ddad-b23e-45f6-a9f9-f1665fe18165	60	+	69686696	69687925	255,0,0	1	1229	0
chr18	69686696	69687925	26e9f687-4bce-4545-9c27-b74c44d95af5	60	+	69686696	69687925	255,0,0	1	1229	0
chr18	69686696	69687925	9464a687-1947-4d0c-b5aa-ce224f3f38af	60	+	69686696	69687925	255,0,0	1	1229	0
chr18	69686696	69687919	f1b2f43e-a7ec-4083-b5fd-ed7fb65e0fe8	60	+	69686696	69687919	255,0,0	1	1223	0
chr18	69686697	69687925	60e6cfa0-3feb-4891-9d86-929aff73cea9	60	+	69686697	69687925	255,0,0	1	1228	0
chr18	69686697	69687913	42ea0e8b-7fc3-4f99-ae69-a4a1fa66bda8	60	+	69686697	69687913	255,0,0	1	1216	0
chr18	69686697	69687812	cd1847a6-7ac5-410d-8bd0-9c7aee599c50	60	+	69686697	69687812	255,0,0	1	1115	0
chr18	69686702	69687919	8015b46e-f34b-40ce-948b-e94dcc68dd6e	60	+	69686702	69687919	255,0,0	1	1217	0
chr18	69686705	69687925	99a11288-da69-45ff-9ddd-766e580fc04c	60	+	69686705	69687925	255,0,0	1	1220	0
chr18	69686705	69687918	7cf2bfe0-cf45-4a63-a3ba-630273a8268c	60	+	69686705	69687918	255,0,0	1	1213	0
chr18	69686705	69687925	7b52f93a-fef3-4168-acbf-f7bf8735cc68	60	+	69686705	69687925	255,0,0	1	1220	0
chr18	69686707	69687925	07227502-51e2-46ba-ac5a-924092f851c7	60	+	69686707	69687925	255,0,0	1	1218	0
chr18	69686707	69687925	dc3ee30e-6cd1-4990-b9a6-5c33b55bbf4b	60	+	69686707	69687925	255,0,0	1	1218	0
chr18	69686709	69687925	3a51fc36-4132-4c30-aaef-0ae8299b96fa	60	+	69686709	69687925	255,0,0	1	1216	0
chr18	69686709	69687925	317a1a54-80e4-4563-b998-e8f9992c202b	60	+	69686709	69687925	255,0,0	1	1216	0
chr18	69686710	69687926	c0cda9de-6d2f-4010-9783-ea519981f0f9	60	+	69686710	69687926	255,0,0	1	1216	0
chr18	69686711	69687925	d66b960d-da67-4af1-bace-94e7e0c8ae4d	60	+	69686711	69687925	255,0,0	1	1214	0
chr18	69686712	69687925	ebe82755-3d13-44f4-ab24-80e987bf3f8c	60	+	69686712	69687925	255,0,0	1	1213	0
chr18	69686712	69687917	2e9f4fe0-06e5-4719-8d85-58da17d7f511	60	+	69686712	69687917	255,0,0	1	1205	0
chr18	69686715	69687925	773dead6-c410-4790-a277-2369d35ce2dc	60	+	69686715	69687925	255,0,0	1	1210	0
chr18	69686717	69687919	ba8cfde9-157a-4f81-892e-43ebcc5eb242	60	+	69686717	69687919	255,0,0	1	1202	0
chr18	69686719	69687925	e3dd9fc6-ad07-4c5d-93f8-fee02a8a9a50	60	+	69686719	69687925	255,0,0	1	1206	0
chr18	69686722	69687925	4bc35506-2d77-4cfd-9c86-6abf1f0796c5	60	+	69686722	69687925	255,0,0	1	1203	0
chr18	69686723	69687925	30ee67cb-44ef-4a8e-925e-af6c3420b2ff	60	+	69686723	69687925	255,0,0	1	1202	0
chr18	69686725	69687925	2a6d7773-c243-4b57-b1a2-bda6333209f1	60	+	69686725	69687925	255,0,0	1	1200	0
chr18	69686727	69687925	b292d80d-54be-44b7-b0fd-592f208a735a	60	+	69686727	69687925	255,0,0	1	1198	0
chr18	69686728	69687915	0bae1c45-a144-48cf-9936-d74d4e78b7fe	60	+	69686728	69687915	255,0,0	1	1187	0
chr18	69686730	69687925	821b682d-c0af-4f91-b068-dd9cfd18f7ba	60	+	69686730	69687925	255,0,0	1	1195	0
chr18	69686731	69687925	63c18fb5-26c9-43e5-80d3-c475eaf3417c	60	+	69686731	69687925	255,0,0	1	1194	0
chr18	69686731	69687323	bc1fb252-ca56-42b4-a937-54dba8fd1d85	60	+	69686731	69687323	255,0,0	1	592	0
chr18	69686736	69687917	5daca36d-8284-4d5d-962b-9b2262e50f2d	60	+	69686736	69687917	255,0,0	1	1181	0
chr18	69686740	69687334	fd90403f-8c13-4355-83c2-166e041dc86b	60	+	69686740	69687334	255,0,0	1	594	0
chr18	69686740	69687918	a9dfda78-3635-4168-8b90-246e45d47c83	60	+	69686740	69687918	255,0,0	1	1178	0
chr18	69686740	69687925	aee5c889-b3ee-43a4-a7c7-6f6753572001	60	+	69686740	69687925	255,0,0	1	1185	0
chr18	69686741	69687923	2b009945-1462-4b4f-a585-fa44300407aa	60	+	69686741	69687923	255,0,0	1	1182	0
chr18	69686746	69687925	36809ee9-56c9-4fad-86eb-97925691fe60	60	+	69686746	69687925	255,0,0	1	1179	0
chr18	69686749	69687925	923962e1-baea-4012-b3c2-2a795a6c74c7	60	+	69686749	69687925	255,0,0	1	1176	0
chr18	69686749	69687927	bb980048-abbf-40db-9c3e-b27a39180d40	60	+	69686749	69687927	255,0,0	1	1178	0
chr18	69686749	69687918	eb7c15a7-36e2-47c6-876c-93caa295987f	60	+	69686749	69687918	255,0,0	1	1169	0
chr18	69686749	69687921	2ca98f4f-b6c2-4225-83a7-6cfbfc826c73	60	+	69686749	69687921	255,0,0	1	1172	0
chr18	69686749	69687925	6ec786b0-3ffe-4c08-8b1b-8e74767c1690	60	+	69686749	69687925	255,0,0	1	1176	0
chr18	69686749	69687926	a75309b3-fdef-4840-a418-7cbb43de0d11	60	+	69686749	69687926	255,0,0	1	1177	0
chr18	69686750	69687334	8b7b3076-c0dd-4caf-83a6-dee31448ef70	60	+	69686750	69687334	255,0,0	1	584	0
chr18	69686750	69687919	469470f6-3202-43ce-ad87-062e8f0dc038	60	+	69686750	69687919	255,0,0	1	1169	0
chr18	69686750	69687925	cb9098c7-b03b-4056-849a-3af951fc54a8	60	+	69686750	69687925	255,0,0	1	1175	0
chr18	69686751	69687926	ccd8a8ca-607b-4a6d-80c8-b90a4d4fd2a8	60	+	69686751	69687926	255,0,0	1	1175	0
chr18	69686751	69687925	ec4925b3-399f-4dff-955a-f41e953df0d9	60	+	69686751	69687925	255,0,0	1	1174	0
chr18	69686751	69687919	44a6d629-8bf8-4360-85f3-490807e448b5	60	+	69686751	69687919	255,0,0	1	1168	0
chr18	69686751	69687923	59bd5614-202e-4a80-a013-8f79b4990dee	60	+	69686751	69687923	255,0,0	1	1172	0
chr18	69686752	69688882	d42a9fb5-8879-430c-bc60-3b61f0c5d814	60	+	69686752	69688882	255,0,0	1	2130	0
chr18	69686753	69687925	28f11ede-5fc2-40a0-ada9-5c292f50445e	60	+	69686753	69687925	255,0,0	1	1172	0
chr18	69686753	69687921	5964bfb6-1932-438a-bf4e-669b9306d0ae	60	+	69686753	69687921	255,0,0	1	1168	0
chr18	69686753	69687917	854c2c99-490b-46e5-ac56-df5eb380b938	60	+	69686753	69687917	255,0,0	1	1164	0
chr18	69686753	69687913	e3a20370-9405-40bb-96a5-9bc57603afb5	60	+	69686753	69687913	255,0,0	1	1160	0
chr18	69686753	69687919	1f4d6ade-1add-431c-840e-3aaa6dab1b93	60	+	69686753	69687919	255,0,0	1	1166	0
chr18	69686753	69689058	39110939-4983-4402-8a29-ed359109835c	60	+	69686753	69689058	255,0,0	1	2305	0
chr18	69686753	69687925	4911e02b-f740-41b0-a6b2-9f7231c8a5eb	60	+	69686753	69687925	255,0,0	1	1172	0
chr18	69686753	69687925	74787067-ed21-4063-a419-d090e73d3a15	60	+	69686753	69687925	255,0,0	1	1172	0
chr18	69686753	69687921	9587674f-87a2-44cd-a574-3bf036727c76	60	+	69686753	69687921	255,0,0	1	1168	0
chr18	69686753	69687925	b81ef256-517d-49e4-ab84-2edb0f6e426b	60	+	69686753	69687925	255,0,0	1	1172	0
chr18	69686753	69687918	e3c8142f-244d-4d2c-981f-b4cc6f89a3f6	60	+	69686753	69687918	255,0,0	1	1165	0
chr18	69686754	69687919	5362db2e-3a21-4d7c-b449-20c4f1305a1b	60	+	69686754	69687919	255,0,0	1	1165	0
chr18	69686754	69687925	04487275-52c9-4ef6-a430-1e96926ad03e	60	+	69686754	69687925	255,0,0	1	1171	0
chr18	69686754	69687923	6c8eb7f5-df69-4fce-8331-d3ba29863664	60	+	69686754	69687923	255,0,0	1	1169	0
chr18	69686755	69687925	ec90ff1e-a009-46a9-bc95-6cd959ee1b67	60	+	69686755	69687925	255,0,0	1	1170	0
chr18	69686755	69687925	4e7deb58-e9d9-40a6-9054-2379454780a6	60	+	69686755	69687925	255,0,0	1	1170	0
chr18	69686756	69687925	5835d439-3aba-4db6-8b14-0788162e1628	60	+	69686756	69687925	255,0,0	1	1169	0
chr18	69686758	69687925	15cb195c-dbbd-4f3d-9489-a1352b3485da	60	+	69686758	69687925	255,0,0	1	1167	0
chr18	69686759	69687923	c1c8a6e6-ac45-4cc0-b1cd-65a0f190e06a	60	+	69686759	69687923	255,0,0	1	1164	0
chr18	69686765	69687884	784e732c-baa3-4448-8c67-42f009ea49b4	60	+	69686765	69687884	255,0,0	1	1119	0
chr18	69686766	69687925	ab66d6ef-1987-4146-ba31-a377502e7dab	60	+	69686766	69687925	255,0,0	1	1159	0
chr18	69686766	69687925	c3624a28-14e6-420a-be4e-c603369ef1f4	60	+	69686766	69687925	255,0,0	1	1159	0
chr18	69686766	69687925	2a7e0417-a4c5-437e-8bd2-92c9b96e4137	60	+	69686766	69687925	255,0,0	1	1159	0
chr18	69686766	69687925	80763989-c3d0-460e-a23a-34f8df5b231d	60	+	69686766	69687925	255,0,0	1	1159	0
chr18	69686766	69687919	9ba20d3c-0e09-4550-8e3b-68ecfde3bb88	60	+	69686766	69687919	255,0,0	1	1153	0
chr18	69686766	69687925	af919a91-5138-4489-b465-d0f67deed1e9	60	+	69686766	69687925	255,0,0	1	1159	0
chr18	69686766	69687910	e99cd079-15f4-4bc3-8af0-b24ab6b8b3ff	60	+	69686766	69687910	255,0,0	1	1144	0
chr18	69686766	69687925	38507226-c266-4b23-957e-ff5b6bd80715	60	+	69686766	69687925	255,0,0	1	1159	0
chr18	69686766	69687887	3fd7ea61-29f1-4632-827b-ee4826725fef	60	+	69686766	69687887	255,0,0	1	1121	0
chr18	69686767	69687925	57437ad2-0fec-410b-90f5-acc845b05045	60	+	69686767	69687925	255,0,0	1	1158	0
chr18	69686768	69687919	3acb5e2c-02e5-4935-8864-4d5c0b13b4a8	60	+	69686768	69687919	255,0,0	1	1151	0
chr18	69686769	69687925	b8a6c686-c818-40eb-b8c1-8a1610e148d3	60	+	69686769	69687925	255,0,0	1	1156	0
chr18	69686769	69687918	c171f3b3-651f-4191-8cb1-75066766374c	60	+	69686769	69687918	255,0,0	1	1149	0
chr18	69686770	69687925	d48e4d50-e568-46c3-ace0-828c43bcbe66	60	+	69686770	69687925	255,0,0	1	1155	0
chr18	69686770	69687928	2f575d9f-e265-4ad4-8e46-234328376625	60	+	69686770	69687928	255,0,0	1	1158	0
chr18	69686771	69689082	d4764b8d-dae3-4167-8988-d30bdc4b2316	60	+	69686771	69689082	255,0,0	1	2311	0
chr18	69686771	69687918	f97c8966-fdc8-4e18-b0bb-5f8a05eab160	60	+	69686771	69687918	255,0,0	1	1147	0
chr18	69686772	69687925	0e5a9b93-dd59-4421-a0b1-288794d408ce	60	+	69686772	69687925	255,0,0	1	1153	0
chr18	69686773	69687925	fb2f5774-4c58-4614-86b8-e3676ce854ff	60	+	69686773	69687925	255,0,0	1	1152	0
chr18	69686773	69687925	43b9e66f-df82-453b-8a4d-52e793c57c5e	60	+	69686773	69687925	255,0,0	1	1152	0
chr18	69686777	69687918	2370f28d-b780-4b95-bcef-5f61a9f246f7	60	+	69686777	69687918	255,0,0	1	1141	0
chr18	69686782	69687921	8ce8e3c6-532e-45f7-93df-d78d5c9a21ce	60	+	69686782	69687921	255,0,0	1	1139	0
chr18	69686782	69689082	8f6f8d77-0cd6-4aed-b81f-8ce9cf19a7d3	60	+	69686782	69689082	255,0,0	1	2300	0
chr18	69686783	69687922	e1021a44-ec93-4554-8974-947f11a53dc6	60	+	69686783	69687922	255,0,0	1	1139	0
chr18	69686783	69687930	62ac09ac-691c-4fad-b5ec-cb7119b9d931	60	+	69686783	69687930	255,0,0	1	1147	0
chr18	69686785	69687847	3436c6ef-b04a-4131-ba6b-6ccb25eb726d	60	+	69686785	69687847	255,0,0	1	1062	0
chr18	69686787	69687925	4c42c76c-b006-44d0-bf00-80872112620e	60	+	69686787	69687925	255,0,0	1	1138	0
chr18	69686787	69687919	761cf874-7a98-4b80-b3df-3cc56ac687c7	60	+	69686787	69687919	255,0,0	1	1132	0
chr18	69686787	69687925	a0ab03ed-3888-4b95-b52c-1da8b7ab7127	60	+	69686787	69687925	255,0,0	1	1138	0
chr18	69686787	69687925	d2cb6581-f282-44bb-bdb5-b3b7ea87923b	60	+	69686787	69687925	255,0,0	1	1138	0
chr18	69686788	69687918	a21cab35-c999-476c-825c-7b03121f5b53	60	+	69686788	69687918	255,0,0	1	1130	0
chr18	69686792	69687916	eca360c7-1874-45fe-892c-4b48510dde9a	60	+	69686792	69687916	255,0,0	1	1124	0
chr18	69686794	69689063	463e3ff2-3e8e-43a8-89f7-c288c59ced24	60	+	69686794	69689063	255,0,0	1	2269	0
chr18	69686795	69687923	f2d3bba9-d197-4420-bb88-950e2808aadb	60	+	69686795	69687923	255,0,0	1	1128	0
chr18	69686795	69687925	ae284d63-24e7-4a1e-a39f-529b60c8fef4	60	+	69686795	69687925	255,0,0	1	1130	0
chr18	69686796	69687909	59138ab7-0cdd-43a2-9b89-94e42c1ed57d	60	+	69686796	69687909	255,0,0	1	1113	0
chr18	69686797	69687919	37ae3769-7e03-4e16-9368-0a4011a70805	60	+	69686797	69687919	255,0,0	1	1122	0
chr18	69686798	69687925	4f5befbb-8729-4c91-8255-996077a2247c	60	+	69686798	69687925	255,0,0	1	1127	0
chr18	69686798	69687925	b774a7b1-75da-4237-800c-ffdc699055d6	60	+	69686798	69687925	255,0,0	1	1127	0
chr18	69686803	69687334	61e4b1cd-9323-4608-b194-431c2adcad9b	60	+	69686803	69687334	255,0,0	1	531	0
chr18	69686812	69687925	ae3f49de-b883-48f1-b634-13c10fa3de26	60	+	69686812	69687925	255,0,0	1	1113	0
chr18	69686835	69689025	e8ec0500-b9c3-4102-b02e-499a95458aea	60	+	69686835	69689025	255,0,0	1	2190	0
chr18	69686840	69687925	bbb960d7-642d-41b4-b4eb-869bc536b39e	60	+	69686840	69687925	255,0,0	1	1085	0
chr18	69686842	69687919	393a3d87-7a4a-4b37-bded-ac7d3d6409c1	60	+	69686842	69687919	255,0,0	1	1077	0
chr18	69686847	69687925	1557f4da-d9d6-445a-a6f2-a896c8ec7784	60	+	69686847	69687925	255,0,0	1	1078	0
chr18	69686847	69689070	7924187d-d05a-4705-bd4f-6c62293f7289	60	+	69686847	69689070	255,0,0	1	2223	0
chr18	69686863	69687926	67e024bc-b7c7-43b3-9805-db378622f60d	60	+	69686863	69687926	255,0,0	1	1063	0
chr18	69686867	69687925	db7973c3-8948-4f1d-9d67-8e8b13d1b353	60	+	69686867	69687925	255,0,0	1	1058	0
chr18	69686867	69687925	202b729d-2372-4167-84b4-06bcf7650709	60	+	69686867	69687925	255,0,0	1	1058	0
chr18	69686871	69687925	8ff7078e-c778-44be-afae-69814aae4d36	60	+	69686871	69687925	255,0,0	1	1054	0
chr18	69686872	69687925	7b42803c-95fa-47c0-9065-84d2f09c3d50	60	+	69686872	69687925	255,0,0	1	1053	0
chr18	69686878	69687925	b3b84a18-1c0c-47b9-ac6f-71fb6a270ca0	60	+	69686878	69687925	255,0,0	1	1047	0
chr18	69686882	69687925	652a00dc-7378-4006-87cd-a61ae5041b64	60	+	69686882	69687925	255,0,0	1	1043	0
chr18	69686882	69687925	b6e98edf-cb4c-4fa1-8f53-a966a1423f8d	60	+	69686882	69687925	255,0,0	1	1043	0
chr18	69686883	69687925	fef1759b-95bc-45eb-8603-6afca16286c4	60	+	69686883	69687925	255,0,0	1	1042	0
chr18	69686895	69687922	fc50c627-4642-409f-94d8-47bdb81f22ee	60	+	69686895	69687922	255,0,0	1	1027	0
chr18	69686896	69687918	3d219ec8-23a5-4db8-bc22-3498f08280e5	60	+	69686896	69687918	255,0,0	1	1022	0
chr18	69686897	69689081	b44bf11c-bad8-4429-85d0-82010a14b1e8	60	+	69686897	69689081	255,0,0	1	2184	0
chr18	69686914	69687918	f15ee0dd-994d-4a77-893a-9eeb6db212e5	60	+	69686914	69687918	255,0,0	1	1004	0
chr18	69686919	69687925	b661ada5-fde5-45ca-81de-667a4519e2b6	60	+	69686919	69687925	255,0,0	1	1006	0
chr18	69686920	69687923	dcb840ef-8602-4c2a-8742-0b8b0add842d	60	+	69686920	69687923	255,0,0	1	1003	0
chr18	69686928	69687199	ca661f59-1aae-46be-aa8b-8d355eb9ec1a	60	+	69686928	69687199	255,0,0	1	271	0
chr18	69686931	69687925	358ee645-ecb5-4294-bb70-93ffc4f2d9fb	60	+	69686931	69687925	255,0,0	1	994	0
chr18	69686935	69687926	412c143c-d75b-413a-b9a0-3fc57e8ecf58	60	+	69686935	69687926	255,0,0	1	991	0
chr18	69686937	69687925	f46d46e1-a839-464a-a500-a16eebeb49c3	60	+	69686937	69687925	255,0,0	1	988	0
chr18	69686949	69688873	512ba228-bbe1-4044-9391-2e3166ed7f33	60	+	69686949	69688873	255,0,0	1	1924	0
chr18	69686959	69687919	131d63cd-6135-4626-93da-8555dc7cffb1	60	+	69686959	69687919	255,0,0	1	960	0
chr18	69686959	69689063	dad4f92b-3093-4522-ac43-8e1eaded67bc	60	+	69686959	69689063	255,0,0	1	2104	0
chr18	69686960	69687892	635fa081-9402-49ff-9385-5153c6998b44	60	+	69686960	69687892	255,0,0	1	932	0
chr18	69686963	69687925	edce31ea-5490-4fb3-80f3-8064003da278	60	+	69686963	69687925	255,0,0	1	962	0
chr18	69686965	69687925	f037912d-1b27-4b08-b253-79f455ac2b09	60	+	69686965	69687925	255,0,0	1	960	0
chr18	69686966	69687925	bed96634-961e-4ad9-a3d4-7ea2e02a86d1	60	+	69686966	69687925	255,0,0	1	959	0
chr18	69686972	69687925	c68307f8-5eee-43f5-8301-10cdb0481b83	60	+	69686972	69687925	255,0,0	1	953	0
chr18	69686973	69687919	5527e292-e849-49c8-921f-0dbf9a1f5387	60	+	69686973	69687919	255,0,0	1	946	0
chr18	69687015	69687925	5590bfc9-2e0c-4921-a46b-81017ad069ec	60	+	69687015	69687925	255,0,0	1	910	0
chr18	69687015	69687925	1f212bdb-182f-418d-ad40-200711ca9623	60	+	69687015	69687925	255,0,0	1	910	0
chr18	69687028	69689056	95d5239d-8493-43fa-92a9-e5fb91ecc9ae	60	+	69687028	69689056	255,0,0	1	2028	0
chr18	69687030	69689056	630df951-24c7-4273-a823-1b5ad3136eda	60	+	69687030	69689056	255,0,0	1	2026	0
chr18	69687030	69687925	09a5ff14-5d05-4c1b-9dd5-d827079d5eae	60	+	69687030	69687925	255,0,0	1	895	0
chr18	69687030	69687925	0fa105e8-1b17-4e15-bde6-4898cf05f0d9	60	+	69687030	69687925	255,0,0	1	895	0
chr18	69687030	69687919	deeed926-cb30-4c27-b2e5-49ad0d92ac11	60	+	69687030	69687919	255,0,0	1	889	0
chr18	69687031	69687925	d6418cdf-2d2b-4914-b5a7-9ebc3f21f60a	60	+	69687031	69687925	255,0,0	1	894	0
chr18	69687034	69687918	57130a71-e3c2-4430-ab58-d8fe4351dd91	60	+	69687034	69687918	255,0,0	1	884	0
chr18	69687039	69687334	0571005d-5f15-48cd-9c62-a3bc297e6c83	60	+	69687039	69687334	255,0,0	1	295	0
chr18	69687040	69687925	bdea693e-9969-4637-b2c2-d898a7a2fb48	60	+	69687040	69687925	255,0,0	1	885	0
chr18	69687046	69687918	834c70e0-d672-4879-b16b-64f7b11ac2d2	60	+	69687046	69687918	255,0,0	1	872	0
chr18	69687049	69687334	d3cfc9a2-d447-4eb2-aaac-29497d7a45df	60	+	69687049	69687334	255,0,0	1	285	0
chr18	69687052	69687925	57d97518-27b8-437f-a64f-71a03141ae6f	60	+	69687052	69687925	255,0,0	1	873	0
chr18	69687052	69687925	d62570b5-1ec1-4bd0-90b0-847290b388fb	60	+	69687052	69687925	255,0,0	1	873	0
chr18	69687054	69689073	96002b27-8bef-4ca5-9ae4-611ba99d0f5e	60	+	69687054	69689073	255,0,0	1	2019	0
chr18	69687057	69687925	20390979-79ae-4444-95c0-7a9f4fdd204f	60	+	69687057	69687925	255,0,0	1	868	0
chr18	69687058	69689075	c54e1d3d-724d-4c09-b486-aafa16fc519f	60	+	69687058	69689075	255,0,0	1	2017	0
chr18	69687061	69689058	023c2c02-68b6-4aa1-83df-057387fc6005	60	+	69687061	69689058	255,0,0	1	1997	0
chr18	69687061	69687925	416f8896-c24d-46dd-872e-8b944925a0b9	60	+	69687061	69687925	255,0,0	1	864	0
chr18	69687064	69687925	5e21635c-0a01-4951-b3c4-01f5e18a83be	60	+	69687064	69687925	255,0,0	1	861	0
chr18	69687070	69687916	01a27f30-fbd8-4e0f-9233-89b1061204d6	60	+	69687070	69687916	255,0,0	1	846	0
chr18	69687071	69687925	4900fd83-9aeb-4b3b-b8a1-86542aa07f4f	60	+	69687071	69687925	255,0,0	1	854	0
chr18	69687072	69687925	16d2dcc9-958d-4efd-9a31-223f40ae0ef3	60	+	69687072	69687925	255,0,0	1	853	0
chr18	69687086	69687926	26b664aa-fb4e-4de3-b08c-9633dc41bda9	60	+	69687086	69687926	255,0,0	1	840	0
chr18	69687090	69689072	7853c1f0-df6d-4c89-9224-1fe0107783e1	60	+	69687090	69689072	255,0,0	1	1982	0
chr18	69687090	69687925	d5b36376-bfcc-41ce-8fb2-7964ec9b01e7	60	+	69687090	69687925	255,0,0	1	835	0
chr18	69687093	69687925	5877dba1-40f6-442c-9eb7-e16f48bd4661	60	+	69687093	69687925	255,0,0	1	832	0
chr18	69687099	69687925	223fbdad-3c2d-4b0f-a514-94c37a3710ca	60	+	69687099	69687925	255,0,0	1	826	0
chr18	69687104	69687925	74c07cf3-44d4-419a-a43a-f8f632fd905d	60	+	69687104	69687925	255,0,0	1	821	0
chr18	69687104	69689082	eef4322d-c06d-47f6-bb32-3b4886e2cbe5	60	+	69687104	69689082	255,0,0	1	1978	0
chr18	69687105	69687925	100202cf-5972-4bd8-ae47-07065662f640	60	+	69687105	69687925	255,0,0	1	820	0
chr18	69687111	69687925	09334cc6-7c15-4948-96f3-77d3d038d834	60	+	69687111	69687925	255,0,0	1	814	0
chr18	69687111	69687925	49bad2d8-ac0f-432b-aac2-6e28f8069be1	60	+	69687111	69687925	255,0,0	1	814	0
chr18	69687112	69687925	f86f3192-0ca4-4893-8c20-2c3459055df5	60	+	69687112	69687925	255,0,0	1	813	0
chr18	69687114	69687907	947458ac-b703-465b-9054-51b5e810a269	60	+	69687114	69687907	255,0,0	1	793	0
chr18	69687119	69689066	72d06a78-13b8-4330-925d-b653f89ed7bc	60	+	69687119	69689066	255,0,0	1	1947	0
chr18	69687121	69687930	306990f0-beec-4d65-9697-92b3019b4667	60	+	69687121	69687930	255,0,0	1	809	0
chr18	69687121	69687925	f22b2dcb-fff0-4d3a-a2bf-406ab5d27f44	60	+	69687121	69687925	255,0,0	1	804	0
chr18	69687136	69687925	53958c87-9633-49db-be3f-4b2e5801db95	60	+	69687136	69687925	255,0,0	1	789	0
chr18	69687137	69687927	85c01b56-fa01-48b3-9013-f4823d799cf0	60	+	69687137	69687927	255,0,0	1	790	0
chr18	69687137	69687925	8b1f9622-b204-4d10-95d8-4a54d799f4a5	60	+	69687137	69687925	255,0,0	1	788	0
chr18	69687148	69687925	401d8241-c358-4c46-9257-5708875fb3b4	60	+	69687148	69687925	255,0,0	1	777	0
chr18	69687148	69687925	a3206c37-acfa-4700-b728-16bfa089a417	60	+	69687148	69687925	255,0,0	1	777	0
chr18	69687151	69687923	8defb160-6c7a-4613-98fb-21eef068243c	60	+	69687151	69687923	255,0,0	1	772	0
chr18	69687155	69687925	65e59e80-6437-4bcc-9813-8c116e986687	60	+	69687155	69687925	255,0,0	1	770	0
chr18	69687158	69687925	a0a09d29-7f5b-469c-9ada-a53a71e0ade0	60	+	69687158	69687925	255,0,0	1	767	0
chr18	69687181	69687925	13304a74-7aa1-4b6f-a83a-460d2f8a2e85	60	+	69687181	69687925	255,0,0	1	744	0
chr18	69687182	69687921	7ba0f1a4-53c0-41b1-a066-59531bb07a70	60	+	69687182	69687921	255,0,0	1	739	0
chr18	69687183	69687925	8b777edc-54de-4f10-9e33-ec1ccf1aafc2	60	+	69687183	69687925	255,0,0	1	742	0
chr18	69687197	69687918	8baa0efc-c372-4199-b732-e2a03d9493a6	60	+	69687197	69687918	255,0,0	1	721	0
chr18	69687200	69687918	b1b06b81-9942-4dde-84b8-22ac8778015d	60	+	69687200	69687918	255,0,0	1	718	0
chr18	69687212	69687925	38bea505-8f5a-4a05-883f-9e17250d2e2c	60	+	69687212	69687925	255,0,0	1	713	0
chr18	69687213	69687925	bb05d18a-5863-4951-b12f-1ba182d512f2	60	+	69687213	69687925	255,0,0	1	712	0
chr18	69687216	69687925	c23465b5-5a50-4ff9-9bfd-10ef19463a9e	60	+	69687216	69687925	255,0,0	1	709	0
chr18	69687220	69689082	d53476a2-d07a-422b-895e-579285bd7203	60	+	69687220	69689082	255,0,0	1	1862	0
chr18	69687222	69687930	539a9ba2-3271-401f-af63-318ff4042d85	60	+	69687222	69687930	255,0,0	1	708	0
chr18	69687228	69687925	100fc52b-af60-4d67-a704-dccee3d72245	60	+	69687228	69687925	255,0,0	1	697	0
chr18	69687234	69687925	1e891d7e-8a19-4250-907d-070628a97ce2	60	+	69687234	69687925	255,0,0	1	691	0
chr18	69687239	69687925	88855e67-ce7d-44e6-b085-0a4622d88888	60	+	69687239	69687925	255,0,0	1	686	0
chr18	69687239	69687925	982661f9-d0f4-4963-be2f-4ce673b83e63	60	+	69687239	69687925	255,0,0	1	686	0
chr18	69687240	69689079	0f56d88a-c8cf-4416-af91-9d7c55a72b5e	60	+	69687240	69689079	255,0,0	1	1839	0
chr18	69687240	69687925	a22ace0b-be16-4718-a77e-49ffae48645f	60	+	69687240	69687925	255,0,0	1	685	0
chr18	69687242	69687925	4b1518b5-ef3b-4bf0-ad65-2936cf69b909	60	+	69687242	69687925	255,0,0	1	683	0
chr18	69687243	69687925	8012d350-5309-4bc1-95be-7c224709d1c8	60	+	69687243	69687925	255,0,0	1	682	0
chr18	69687254	69687925	0b35dd6b-70cc-4129-8976-8b22e028dc41	60	+	69687254	69687925	255,0,0	1	671	0
chr18	69687271	69687925	ca20898e-88ea-496f-a8bc-1f01b50ac897	60	+	69687271	69687925	255,0,0	1	654	0
chr18	69687275	69688888	b881dba9-31ec-4f1a-aa41-b0b4c83e9ffe	60	+	69687275	69688888	255,0,0	1	1613	0
chr18	69687275	69687918	51b56809-b1e8-40cf-b413-751bd3c5a198	60	+	69687275	69687918	255,0,0	1	643	0
chr18	69687282	69687918	2296f889-2480-4113-a48d-9889f9db9225	60	+	69687282	69687918	255,0,0	1	636	0
chr18	69687282	69687926	b01138d0-d5bf-43ce-89f4-d51cd78be6f7	60	+	69687282	69687926	255,0,0	1	644	0
chr18	69687282	69687928	19458f83-9994-4a47-80db-26dfa49bdfb8	60	+	69687282	69687928	255,0,0	1	646	0
chr18	69687285	69687925	08fc5831-5ff6-45ff-ab77-68ad9102ef0e	60	+	69687285	69687925	255,0,0	1	640	0
chr18	69687293	69687528	b724868f-67b2-4434-9abe-2364cc36e978	60	+	69687293	69687528	255,0,0	1	235	0
chr18	69687295	69687925	d7c9870b-c496-4103-820a-c8eee16eec8e	60	+	69687295	69687925	255,0,0	1	630	0
chr18	69687297	69687925	96bce638-52ca-4557-a68a-bdcbb968f66d	60	+	69687297	69687925	255,0,0	1	628	0
chr18	69687299	69687925	b81cdf1b-ff20-4323-9eb3-fca6e50fea0d	60	+	69687299	69687925	255,0,0	1	626	0
chr18	69687299	69687925	6174517c-6f52-475f-b50c-18bcde485db5	60	+	69687299	69687925	255,0,0	1	626	0
chr18	69687299	69687925	b256b8e1-2d75-44af-bbb3-228fae7ab987	60	+	69687299	69687925	255,0,0	1	626	0
chr18	69687315	69687925	194bdc4d-b1c2-4103-a270-1ed06b7b89ec	60	+	69687315	69687925	255,0,0	1	610	0
chr18	69687316	69689058	e961054a-1585-47b2-a287-cb712b4e47e5	60	+	69687316	69689058	255,0,0	1	1742	0
chr18	69687318	69687919	c634064f-30d2-49c1-8e98-a47985d324d0	60	+	69687318	69687919	255,0,0	1	601	0
chr18	69687324	69687919	382aa0c7-6d99-40db-8a6f-6593f409fd86	60	+	69687324	69687919	255,0,0	1	595	0
chr18	69687326	69687928	37ccf839-8c22-4cba-b643-2433c1e5c556	60	+	69687326	69687928	255,0,0	1	602	0
chr18	69687327	69687925	04ef4349-bb5b-44e1-beee-508dd878fb22	60	+	69687327	69687925	255,0,0	1	598	0
chr18	69687327	69687898	0647f158-ade1-4bdc-aaf2-49e0d08f55f7	60	+	69687327	69687898	255,0,0	1	571	0
chr18	69687329	69687925	63c1f51e-b35e-4210-922b-dbb1b0a793bd	60	+	69687329	69687925	255,0,0	1	596	0
chr18	69687330	69687925	ff591d73-9837-493a-b2cb-69d025830a81	60	+	69687330	69687925	255,0,0	1	595	0
chr18	69687335	69687925	adae0b43-84b9-40a0-b0dc-55bf8e255f70	60	+	69687335	69687925	255,0,0	1	590	0
chr18	69687335	69687926	7112c002-ca67-4893-b704-a27d2c2285bf	60	+	69687335	69687926	255,0,0	1	591	0
chr18	69687336	69687925	12d3ec76-39f4-4dfd-b988-9fae02690f16	60	+	69687336	69687925	255,0,0	1	589	0
chr18	69687336	69687919	727d455a-f236-47e5-8bdd-8c04b7d46d92	60	+	69687336	69687919	255,0,0	1	583	0
chr18	69687338	69687925	9b3b23cc-2fdc-4417-8340-a77a114e094f	60	+	69687338	69687925	255,0,0	1	587	0
chr18	69687340	69687925	c6e287cb-1dd0-41ea-bd7a-e8917e670908	60	+	69687340	69687925	255,0,0	1	585	0
chr18	69687348	69687925	13a00489-e8fe-4e0a-907c-ada408de269f	60	+	69687348	69687925	255,0,0	1	577	0
chr18	69687348	69687925	e23d745e-660f-410a-b48f-46a27d9da8e1	60	+	69687348	69687925	255,0,0	1	577	0
chr18	69687351	69687925	7fddeaf6-77c3-4502-a264-1e2c5fe5f0fe	60	+	69687351	69687925	255,0,0	1	574	0
chr18	69687354	69687921	8be7455a-267f-4ac9-9433-d636ba01975c	60	+	69687354	69687921	255,0,0	1	567	0
chr18	69687354	69689076	327c450e-96ec-466b-88ef-4d59b7403915	60	+	69687354	69689076	255,0,0	1	1722	0
chr18	69687374	69687925	3501e199-b09d-4902-9407-8d4c1aca67d3	60	+	69687374	69687925	255,0,0	1	551	0
chr18	69687377	69687926	ece2b728-c1bd-4d71-8303-bbdeed121550	60	+	69687377	69687926	255,0,0	1	549	0
chr18	69687378	69687925	97d0e460-6b43-420c-a762-2aeffd912f38	60	+	69687378	69687925	255,0,0	1	547	0
chr18	69687378	69687925	a5df1839-9009-4c4b-9519-06754830230f	60	+	69687378	69687925	255,0,0	1	547	0
chr18	69687381	69687919	d199a96a-160f-4be3-931f-ca9b5144fcda	60	+	69687381	69687919	255,0,0	1	538	0
chr18	69687383	69687925	853255a0-c84c-415c-86e0-cd062111c15b	60	+	69687383	69687925	255,0,0	1	542	0
chr18	69687386	69687921	2a43c02c-e075-44b1-ba54-2279b07a1a14	60	+	69687386	69687921	255,0,0	1	535	0
chr18	69687391	69687928	f86ddd95-51d5-4eea-b342-cbc639380858	60	+	69687391	69687928	255,0,0	1	537	0
chr18	69687392	69689079	a3f62a2b-24d7-4de2-9431-cb31aabd5c1d	60	+	69687392	69689079	255,0,0	1	1687	0
chr18	69687392	69687925	0a02046f-03d0-4d01-ba36-65dc3422b71b	60	+	69687392	69687925	255,0,0	1	533	0
chr18	69687394	69687928	520f98b4-e884-47a0-9db2-bf4cf958fca2	60	+	69687394	69687928	255,0,0	1	534	0
chr18	69687400	69687925	9827ebcb-66aa-4b3e-a941-f270ca05f94c	60	+	69687400	69687925	255,0,0	1	525	0
chr18	69687400	69687925	bbfcbed5-8447-424a-ac9e-d29a34edd2c1	60	+	69687400	69687925	255,0,0	1	525	0
chr18	69687403	69687925	0533b0cf-156f-4fc9-a107-5554a06cb3e3	60	+	69687403	69687925	255,0,0	1	522	0
chr18	69687417	69689086	486550d3-8931-451a-a756-dde38ef62035	60	+	69687417	69689086	255,0,0	1	1669	0
chr18	69687420	69689079	174d02f3-6211-4002-b64b-86aa4ef7a339	60	+	69687420	69689079	255,0,0	1	1659	0
chr18	69687433	69687925	a6e27be7-719f-47b6-a0e3-d538c24ec060	60	+	69687433	69687925	255,0,0	1	492	0
chr18	69687436	69687925	3cc875e6-39c9-44f9-be4d-89882f8f7e17	60	+	69687436	69687925	255,0,0	1	489	0
chr18	69687437	69687928	ba833679-eb81-47f5-ad2d-508fca695233	60	+	69687437	69687928	255,0,0	1	491	0
chr18	69687438	69687925	425bd002-87ed-4785-bb95-ed165b99de9e	60	+	69687438	69687925	255,0,0	1	487	0
chr18	69687451	69687925	351b1bad-6b5c-4460-86fe-a790f39f9ab3	60	+	69687451	69687925	255,0,0	1	474	0
chr18	69687456	69687928	f38f699f-a97a-4a00-b438-c524096329b4	60	+	69687456	69687928	255,0,0	1	472	0
chr18	69687459	69687925	4ff81e5d-4bfe-4348-9166-98177c088c32	60	+	69687459	69687925	255,0,0	1	466	0
chr18	69687462	69687925	08217194-17a0-4bcb-bc7f-6347d79424cf	60	+	69687462	69687925	255,0,0	1	463	0
chr18	69687464	69687926	1b105b06-6463-470a-920f-59daed59b9b1	60	+	69687464	69687926	255,0,0	1	462	0
chr18	69687466	69687925	47277c06-bdee-45b2-9db7-ab6595e8d75c	60	+	69687466	69687925	255,0,0	1	459	0
chr18	69687468	69687928	b71faedd-b368-4162-993f-a8a1c7d661ec	60	+	69687468	69687928	255,0,0	1	460	0
chr18	69687470	69689054	7e2992aa-9d88-4572-98f7-97864aead7b2	60	+	69687470	69689054	255,0,0	1	1584	0
chr18	69687473	69689073	c4db7389-77d1-4ce4-95d9-c77d63d99bc3	60	+	69687473	69689073	255,0,0	1	1600	0
chr18	69687474	69687925	2c9fff27-314b-457f-8699-ae3af6b95728	60	+	69687474	69687925	255,0,0	1	451	0
chr18	69687482	69689082	4c93b529-6875-4f16-9920-ab8646adf0d0	60	+	69687482	69689082	255,0,0	1	1600	0
chr18	69687483	69687925	6a6c4de3-c0a4-4d1f-9fdd-2e3b9e03de1e	60	+	69687483	69687925	255,0,0	1	442	0
chr18	69687483	69687925	c2b73d18-3ba2-401e-8f4c-0868c40819ae	60	+	69687483	69687925	255,0,0	1	442	0
chr18	69687486	69687925	6cd86f0b-234a-4a86-a0ae-4bfb22545a38	60	+	69687486	69687925	255,0,0	1	439	0
chr18	69687486	69687925	8b064d1c-da9f-436c-a6ea-aaa899bdc62c	60	+	69687486	69687925	255,0,0	1	439	0
chr18	69687486	69687925	b225299a-0896-41eb-9b17-00b3d97bd48f	60	+	69687486	69687925	255,0,0	1	439	0
chr18	69687491	69687925	442b58d1-b60a-4aa6-8dd4-85c9f67d2cd7	60	+	69687491	69687925	255,0,0	1	434	0
chr18	69687494	69687920	0fbee585-5737-4335-aaf4-6a23fce86af4	60	+	69687494	69687920	255,0,0	1	426	0
chr18	69687494	69687925	c637fbf1-aec1-4941-a5d0-5ba149a77866	60	+	69687494	69687925	255,0,0	1	431	0
chr18	69687514	69687925	7a0966c5-ab87-495b-9319-e0f0fe17db7c	60	+	69687514	69687925	255,0,0	1	411	0
chr18	69687524	69687918	59e2a949-74a6-4175-86b1-78a6e56c7b59	60	+	69687524	69687918	255,0,0	1	394	0
chr18	69687528	69687925	c370650e-af25-4577-a4a5-876df018adf6	60	+	69687528	69687925	255,0,0	1	397	0
chr18	69687529	69687917	cb5bd919-3290-4293-9bc7-a9821734649a	60	+	69687529	69687917	255,0,0	1	388	0
chr18	69687534	69687918	bc18c298-0cdf-420d-8e61-60b36ec64c86	60	+	69687534	69687918	255,0,0	1	384	0
chr18	69687535	69687925	1ddcc21b-eac5-46fb-b14e-542d304181fc	60	+	69687535	69687925	255,0,0	1	390	0
chr18	69687538	69687925	ca2027a0-770e-4bb8-9916-e0fe11607674	60	+	69687538	69687925	255,0,0	1	387	0
chr18	69687538	69687925	d21faa36-96fd-4f64-bbc8-9312bce8f224	60	+	69687538	69687925	255,0,0	1	387	0
chr18	69687541	69687925	95c4632a-c235-4942-8b8d-17a0af665095	60	+	69687541	69687925	255,0,0	1	384	0
chr18	69687542	69687925	de535bd0-5296-4815-afd8-4689c82adaee	60	+	69687542	69687925	255,0,0	1	383	0
chr18	69687543	69687917	0f1f805f-6684-4ed4-814e-94dbdca71ea3	60	+	69687543	69687917	255,0,0	1	374	0
chr18	69687545	69687925	5bcad356-744f-4e31-a8c0-4e083f704ee2	60	+	69687545	69687925	255,0,0	1	380	0
chr18	69687545	69687925	b2828305-28f3-4fc0-afd1-6f88626b9f8d	60	+	69687545	69687925	255,0,0	1	380	0
chr18	69687546	69687925	207b1554-9d2e-4278-b2df-65b0f69f6d31	60	+	69687546	69687925	255,0,0	1	379	0
chr18	69687560	69687989	99f6886a-6e52-4d84-bd5c-3eee86d9c388	60	+	69687560	69687989	255,0,0	1	429	0
chr18	69687561	69687928	4c31806e-0e97-458e-b6ad-319429bdb565	60	+	69687561	69687928	255,0,0	1	367	0
chr18	69687561	69687925	6816492b-4624-4ebd-af0f-c7fe1431da5a	60	+	69687561	69687925	255,0,0	1	364	0
chr18	69687563	69687925	b397d2d3-27d7-4050-90b9-0928e402df83	60	+	69687563	69687925	255,0,0	1	362	0
chr18	69687563	69687925	7a0cf36c-0b7a-4e5c-be6b-be6c07831fa3	60	+	69687563	69687925	255,0,0	1	362	0
chr18	69687565	69687910	4be040ad-5ecf-432a-9f7d-6f001b59a05b	60	+	69687565	69687910	255,0,0	1	345	0
chr18	69687568	69687926	3a7f0d65-153c-427c-8c22-5537c581ab49	60	+	69687568	69687926	255,0,0	1	358	0
chr18	69687568	69687923	e8eb3040-2c9b-402c-b520-3bc5b968c64c	60	+	69687568	69687923	255,0,0	1	355	0
chr18	69687569	69687925	964366de-0178-4cd5-8ee5-dab3827f92cf	60	+	69687569	69687925	255,0,0	1	356	0
chr18	69687569	69687925	efd4bb23-daa3-44b6-bdf2-78c25d0a2e78	60	+	69687569	69687925	255,0,0	1	356	0
chr18	69687570	69687925	ed1e83b3-f9a0-4f02-942f-2ee44a80c812	60	+	69687570	69687925	255,0,0	1	355	0
chr18	69687570	69687918	14aca730-7525-4f8f-a96d-b6445e097b74	60	+	69687570	69687918	255,0,0	1	348	0
chr18	69687570	69687925	4d5afa69-7fdc-4a0c-b6b1-f980b07e0931	60	+	69687570	69687925	255,0,0	1	355	0
chr18	69687583	69687916	c76b637c-a607-42d2-b9e1-4f8cc2989de9	60	+	69687583	69687916	255,0,0	1	333	0
chr18	69687593	69689063	91ceeb2c-d74a-42a3-b4e7-b805c12cbe0f	60	+	69687593	69689063	255,0,0	1	1470	0
chr18	69687594	69687925	e1394b11-8d0d-443c-8aa1-81273d5aecbf	60	+	69687594	69687925	255,0,0	1	331	0
chr18	69687595	69687925	44826b51-ca4d-4faf-a042-2a8f0ee17967	60	+	69687595	69687925	255,0,0	1	330	0
chr18	69687597	69687925	724dbf74-0321-4a7e-b0d4-c540b84e4066	60	+	69687597	69687925	255,0,0	1	328	0
chr18	69687603	69687925	d9170be5-2399-4184-a069-3a6daeca0700	60	+	69687603	69687925	255,0,0	1	322	0
chr18	69687613	69687919	ec43d6b6-fc16-4b6a-838d-632e3cfd4963	60	+	69687613	69687919	255,0,0	1	306	0
chr18	69687614	69689063	d953a074-2897-4054-854a-794893af737e	60	+	69687614	69689063	255,0,0	1	1449	0
chr18	69687621	69687925	2a53c3c0-a2ba-4c61-bcb6-682b1081affe	60	+	69687621	69687925	255,0,0	1	304	0
chr18	69687621	69687925	979fb68d-a103-4351-b637-d0b1f3f97a96	60	+	69687621	69687925	255,0,0	1	304	0
chr18	69687621	69687925	9c6847f6-928e-4df3-8ee5-19229548ef26	60	+	69687621	69687925	255,0,0	1	304	0
chr18	69687622	69687925	21a5b353-9ff9-4ae0-b0cb-63a49ac5b70d	60	+	69687622	69687925	255,0,0	1	303	0
chr18	69687636	69687925	7a55251b-83a1-41d7-92e4-1ea057798169	60	+	69687636	69687925	255,0,0	1	289	0
chr18	69687644	69687918	6c9b2e9b-69ea-4f54-af8f-41b964ebd6c6	60	+	69687644	69687918	255,0,0	1	274	0
chr18	69687646	69687925	b116542e-84db-432d-b410-bae49c064bed	60	+	69687646	69687925	255,0,0	1	279	0
chr18	69687657	69687925	3ef12c42-338a-4e2f-96ff-4e15d6d9f4fe	60	+	69687657	69687925	255,0,0	1	268	0
chr18	69687667	69687925	9b53732d-332c-4095-85b1-732e03d21545	60	+	69687667	69687925	255,0,0	1	258	0
chr18	69687667	69687913	f230e251-878a-4f8a-a033-63ec91216f91	59	+	69687667	69687913	255,0,0	1	246	0
chr18	69687670	69687925	268af9b1-3f69-4a23-a5dd-c73590231b9d	60	+	69687670	69687925	255,0,0	1	255	0
chr18	69687675	69687925	269ea32c-3c3c-422a-8d7c-e3f08e2234cb	60	+	69687675	69687925	255,0,0	1	250	0
chr18	69687680	69687925	d31d1519-d02c-4552-89fd-ff4c04fd1813	60	+	69687680	69687925	255,0,0	1	245	0
chr18	69687682	69689072	5ed839d3-ac90-4cd4-9c33-52672266f60f	60	+	69687682	69689072	255,0,0	1	1390	0
chr18	69687684	69689075	a2c3d9f8-5dc6-4e2c-b39c-a50d605e429b	60	+	69687684	69689075	255,0,0	1	1391	0
chr18	69687724	69687925	dc5dff8f-046c-4c87-8ac8-0a54a146e2c4	60	+	69687724	69687925	255,0,0	1	201	0
chr18	69687755	69689033	2eac0afb-9cce-4669-a648-5ee31425d85c	60	+	69687755	69689033	255,0,0	1	1278	0
chr18	69687769	69687917	a5cf121d-73b4-45ba-a06b-a2d35c7d6c06	60	+	69687769	69687917	255,0,0	1	148	0
chr18	69687778	69687918	1695f44e-55bc-408e-8ccb-748e23a88b81	16	+	69687778	69687918	255,0,0	1	140	0
chr18	69687941	69689073	1317e3ed-1c99-40e5-9516-993d691ed76b	60	+	69687941	69689073	255,0,0	1	1132	0
chr18	69687942	69689055	7a8788b5-6319-490c-b39c-7d816516d429	60	+	69687942	69689055	255,0,0	1	1113	0
chr18	69687978	69689043	19a87acc-4c9e-47a5-b1ff-f6e6c0fde184	60	+	69687978	69689043	255,0,0	1	1065	0
chr18	69687996	69689082	418b2457-85f5-4bb1-b081-ece3878fbe4b	60	+	69687996	69689082	255,0,0	1	1086	0
chr18	69688042	69689070	d5d6f8f8-9ca3-4815-80c9-68002227948f	60	+	69688042	69689070	255,0,0	1	1028	0
chr18	69688081	69689078	191e9b08-00d5-4bff-81a0-8e090b63c94c	60	+	69688081	69689078	255,0,0	1	997	0
chr18	69688096	69688747	05ec96fc-5433-4b81-bf81-6ae31f54c6bb	60	+	69688096	69688747	255,0,0	1	651	0
chr18	69688140	69689082	f69c03b3-61d3-4d8b-b233-7c7e7207da0e	60	+	69688140	69689082	255,0,0	1	942	0
chr18	69688143	69689079	da0812a9-0278-4464-b2c2-a563385e8f12	60	+	69688143	69689079	255,0,0	1	936	0
chr18	69688148	69689058	e76c957f-c49b-4ace-bd24-203f3b9c150d	60	+	69688148	69689058	255,0,0	1	910	0
chr18	69688215	69689073	08515782-0a7a-43b9-8566-4cee339dbe5d	60	+	69688215	69689073	255,0,0	1	858	0
chr18	69688365	69689058	f6fdbadd-e8c5-43a3-8f9c-a803e017dbc3	60	+	69688365	69689058	255,0,0	1	693	0
chr18	69688439	69689082	d5746b54-084c-457d-9594-2517a075675d	60	+	69688439	69689082	255,0,0	1	643	0
chr18	69688476	69689075	9b63dc6b-774f-4ef1-b8a3-1bca66198205	60	+	69688476	69689075	255,0,0	1	599	0
chr18	69688489	69689072	40b25a2a-6e38-4c64-a9be-488f2f6a6c10	60	+	69688489	69689072	255,0,0	1	583	0
chr18	69688517	69689079	207ad9c6-17c5-4b3c-b230-0136ce90b3ed	60	+	69688517	69689079	255,0,0	1	562	0
chr18	69688524	69689065	8f653fc9-521c-4147-8307-df4afb10a840	60	+	69688524	69689065	255,0,0	1	541	0
chr18	69688543	69689082	dad132a8-9160-468e-bb7c-77b91821e5cd	60	+	69688543	69689082	255,0,0	1	539	0
chr18	69688625	69689058	1ed65f2d-d0c7-47ef-92f3-6ceb15d3aae8	60	+	69688625	69689058	255,0,0	1	433	0
chr18	69688661	69689082	f957cca4-c405-4893-9b22-2c398b98a4ed	60	+	69688661	69689082	255,0,0	1	421	0
chr18	69688765	69689055	a6ab1083-4917-4873-97df-46557008d4d8	60	+	69688765	69689055	255,0,0	1	290	0
chr18	69688774	69689076	2b442587-eef6-4c25-8309-87cbf0271bb8	60	+	69688774	69689076	255,0,0	1	302	0
chr18	69688781	69689058	c8d29c43-bb27-4d7c-b232-05a8ff38e6b1	60	+	69688781	69689058	255,0,0	1	277	0
