# Supplementary material for: Expression of alternative transcription factor 4 mRNAs and protein isoforms in the developing and adult rodent and human tissues
Source: Front Mol Neurosci. 2022 Nov 2;15:1033224. doi: 10.3389/fnmol.2022.1033224 (PMC9666405; doi:10.3389/fnmol.2022.1033224)
Supplement: Supplementary file 2 [file Data_Sheet_2.fasta]

>19105d6d-5c76-48a8-a708-f4780f8f0aea
GACTCCTCGGGGAGTCAATGATGGTGTTGGGGAGGAGGATGATGATGAGACGCCTTAAACTTGAACAAGTTTAGGACTTTGAAAGAGTAGAGAAAAAATACATCATCAGACCGAAGAACAATTATAACTATCCAGTGTAGTATTAACTTTTATAAACAATACGAAAAGTTGTCGGATTTTTTTAATGATTACTTTCTTGGGAGGAGGGAATTTGTTACCACAGTTTGATGATGGAAATGCAAAAACCGAGCCAGGTGCATAATCTTGTAATCTGTGGCTAACCCTGGAACAGGACTGACTTTTATTTAAATACTTTAGGAGATACTCATGTGAGACACTAGTTTTGCAGAAGATTTTGTCTCTCTTTTAAGTCTTTCCTTGGAATATTGTGAGCATATTTGTGGCCATTGAAGATGTTTTCGCCTCCTGTAAGCAGTGGAAAAATGGACCATCTCTGGCGAGTGGACATTTTGGCTCAAATGTAGAAGACAGAAGTAGCTCAGGGTCCTGGGAACTGGAGGCCATCCAAGCCCGACCCAGGAACTATGGAGATGGGGACTCCTATGACCACATGACTAGCAGGATTTGGGTCCACACGACAATCTCCTTTGTCAATTCCAGAATGAGTAAACAGAAGGGCCACTCTCATCATCGGGAGAGAAACGTTCAGGGTTGCCACCAGCAGAGTCCTCAGAGGACACCGGATATGGGCAATCCAGGAACCCTACCGCCCACCAAACACCTGGCTCCCAGTACTATCAGTATTCTCAAGCAATAATGCCCGCCGGAGGCCTCTCACAGTGGTGCCATGGAGGTACAGACAAAGAAAGTCCGAAAAGTTCAGGTTTGCCGTCTTCAGTACGCTCCACAGCCAGCACTGCCGACTACAACAGGGACTCGCCAGGCTATCCTCCAAGCCAGCAGCCAGCACTCCCTGCTCCTTCTCATGCAAGATGGCCATCACAGCAGCGACCCTTGAGCTCCTCCAGCGGGATGATCAGCCCGGCTACGGAGGGATGCTGGGCAATTCTTCTCATAACCCACAGTCCAGCAGCTACTGTAGCCTGTTACTCCACATGAACGTTTGAGCTATCTCCCACTCCTGGCAGACATCAACTCCAGTTTCCTCCGATGTACCGTCCATCGTAGTGGCAAACCATTACAGCACCTCTTCCTGCACACCCCCTGCCGCCGGAACAGACAGTAATGGCAAACAGAGGAACTGGGCAGCAGGCAGCTCGCAGAGACTGGAGACGCTCTGGGGAAAGCCCTAGCTACCGATACAACACTCCCTGACCACGAACAACAGCTTCTCCTCCTTCCTGGTTTCAACCTGTGGGCTCCCCACCACTCTCAGCAGGCACAGCTGTTTCTTGGTCTAGAAATGGAGGGACAGGCCTCGTCATCTCCCAATTATGAAGGGACCCTTGCACACTGCAAAGCCGAATCGAAGACCTTGGAAAGACTGAGACGATGCGATTCATGTCTCCGGAACCACGCAGTGGGCCCGTCCACAGCTGTGCTGGTGGCCATGGGGACATGCATGGGATCATAGGACCCTCCCACAACGGAGCGATGAGGTAGCCAGGCTCAGGGTACGGAACTAGTCTCCAGCCAACAGACACTTGCCTTGGTTGGGCCACCACGTTGAAGATGGCGTGGCTCTGAGAGGCAGCCATTCTCCTAAGCCAAACCAGGTTCGGTCCCACAACTCCGGTCCAGTCTCGCATACTTCCCCTGACTTGAACCTCCAAGACCCTTACAGAGACGCCACCAGGCCTTCAGGGCCAGAGCGTGTTCTGGTAGCTCAAGATCAAATCCGACGACGGGCGATGAGAACCTGCGAGACACAAAATCTCGAGGACAAAGAAATTAGACGACAAGAAGGATATCAAATCAAACTACTAGCAATAACGATGATGAGGACGCCTGACCCAGAGCAGAAGGCTGAGCGCGAGAAGGAACGGAGGAGGATGGCCAATAATGCCAAGCGCCAAGGTCCGAGATATCAACGAGGCTTAAGAGGGAGCTGGCCGTATGGTGCAGCACCTGAAGAGCGACAAGCCCCAGACCAAGCTCCTTGATTCTCAGGCCGTGGCTGTTCATCAGCCTGGAGCAGTGATTTCGAGAAAGGAATCTGACCCAAAAGCTGCCTGTCTTGAAAAGGAAAGAGGAAGAGAAGGTGTCCTCAGAGCCCCCACTCCTTGGCTGGCCCTCACCCTGGGATGGGGAGACGCAGCGAATCACTGGGACAGATGAAAGGTCCAAGTTGCTACCTTGCTCTCATTAAACAAGAGCACACCTCAACAGCTGTATTACCCTAAACCCTTCACTATTTGTTCCAACCCCGTTTTTTTGTAATATCAGACAAGTCTGAGTAGTTATGAATCGCAGACGCAAGAGGTTTAGCATTTCCCAATTATCAAAAACAGAAAAAACTACAAACAAAAATGAATGAAAGAAAGAAAAGAAAGAAAATGCAACTTGAGAGGGATGACTCTTTAACATATCACTCTGAATGTGCGAAGCGGTATGTACAGGCTGGACCAGCCCAGAGCTGAATGGCAATCCCACACTGTGGAGCAATGCATTTGGCGCCTAAACTTTTTGGAAAAAATAATAATTTGTAAGTCTGAAAAAATTTAATTTAAAAAAATTGTAAACTTGCAATAATGAAAAAAGGTGTACTCTGAAGAAATGACATGAACGTTTTTGTTAGTATTCACGTCAGCTAGTGTTTCTAATTACAGATATTGAATAGGGGAAGCCCGGCTGCCTCCGCCGTAACAAAACCAGCAAACGTCCTGATGGCAACGAAGTGATGACTGGCCATTCCTAGGGTGAGGGCAGATGGATGTCATTAGACACAATGACAAATATATATATAAATATAAATATATTAAAAATTTAGTGACTATGGTATAAGCTTTGTTGATATTTGTTTCAGACTTTTTTTCCTGTAAAAAAAAATAGTACTGATTAACTTTTTTTTTACTAAAGAAAGATATTTTTACTGTAAATATGGATTTTTTTTGTCTTGATTTTTGTCCCCGGTTTGTTATCGTAACCTGTAGTGCCAACTGCTACAGAGGCAGTGCAGGACGAATGTGACCCTGAAGTTGCTCTCATCACAGTAAAAAGTTGTTTCCCAGTCTTTGGGAACACAGGGCTCTTAAAGTCACATCATGTGTAGGAATTACGCTGACATTGCCCGGGCGAGGCAAAAAAGCGTTTGTCTGGCTTGTGGCGCTGCCCTTGTTACCCTCCCCTGGATTTCTCAGAGGTCACACGGTTAGAAATGCTGCCGTTACCACTGTGCCTTCCAATGTTTATATCATCGGAAACATAACATAATCAAGTGGCTGTGATTTAACAAAAACGATTCAAGTGTTACCTACCTGTGTAGCCGAAGTAGTGTGTGCGGTGACCGAGACGTTTCTGAATACATGGTCAGATTTTTTTTGGAAAAATACAGAAAAGAAAAAGAAAAAACTAAAAGAAAGTCAAGTTCAAAAACCGTCAAATGAGAAAAATCAATAAGGAGTGTGACAGAGCTGATTGATTTTTGTTGCTTTTTGATTCTTCAAATGGGTCTACTAAAAGTAGATGACTTACCTGCCTCCTCGTCTGAAAATGCCAACCAATCAGCATTATAACAAGCCTTATAAGCCCTAAGCATTAAGTTGCACTTGTGAGGAAGGGTAACACAGTAACTCTCTCTGGCCAGTATGAGTGAAGTTTTATACTTAACATTGATAGAAAACATATAGATCAATTACGGCACAGCAACTTCATCAGATAGCTAGCGTTGACTCTGGGCACAATTGAACCAATTCCCATCGTAAGTCTTTCCAACAATGGACTTTGGTGTGTAGTGCAGTGAACACATAGGACTCCACGTAAGCATTTGTCAGCATCCTTCATGTCTCTAACTCTTAGTTCCTTGTTTGACAGCCACAAATCTCTCTTGGCATGTATTAAGGAAAAAAAAATCCCTGTTGAAGTAGTTTTCCTATCAGCACTGAGTAAATGCCATAACTCCGCAGAAATGGTCTAAATACCCCATTTGTTGTCCTGAACCACCAGTTTACAGTGACGAAACACACTGTAAATTTTATGCAACCAATGGCAAACCTATTCTCTTATTTTGAAACTGTGTATGTAAAAGTTATATTCTTACATGTAGACTCTTGTTATTATGTGTTTTGCTACTGTATCAGTTTTGTTCCCACACCTATATATATCCTATTATTTATTTATAACCATGCCTCCATACTATTTTCCTTAATT
>ec93283d-e321-40f6-8188-86c443c11e0a
TAGGGAGTCATATGATGGTGTTGGGGAGGAGGATGATGATGAGACGCCTAAACTTGGAACAAGTTTAGGACTTTGAAGAGAAGAGAAAATACATCAACAAGACCGAAGTATAATTATATCCAGTTGTTGATTATTTTATATAAATGAAAAGTTGTCGGATTTTTTTTTAATGATTACACATTTGGGGGAATTTGTTCTACAGAGTTTGATGGAAAAATGCAATCGAGCCAGGTGCATAATCTGTAATTGGCTAACCCTGGAACAGGACTGACTTTATCTAATACTCTTTTAGGGAACACTTTACGTAAAGACACTAAAGTTTATAGAAGATTCTGTCTCTCTTAAGTCACCTCCTTGAATAATGAGCATATATTTGTGGCCATTGAAGGTTTGTGTGATTTGCTAAAATGCATTCCAACAGCGAATGGCTGCTCAGGGACGGACAAAGAGCTGAAGGTGATACTGGATTTCACAGTGCGATGTTCGCCTGTAAGCAGTGGGAAAATAGACCATTTCTTGGCGAGAAGACATTTCACTGGCTCAAATGGAAGACAGAAGAGCTCCAGGGTCCTGGGAACTGAGGCCATCCAAGCACGTCCAGGAAACAACAGATGGACTCCCATGACCTACATGACTAGCAGGATTTGGGACAATTTCCACCTTTTGTCAATTCCAGAATAAGTAAACAGTGAAGGGCTCATACTTTACTTATCGGGAGAGAAAACGTCACAGGGTTGCCACCGCAGCAGAGTCTCCAAGAGGGACAACTCGGATCGTGGCAATCCAGGAACCCTTCGCCTCCACAAACCTGGGCTCCCAGTACTATCAGTATTTCGAGCTGGCAATGCCCGGAGGCCTTTCAGTAGTGCCGCGGAGGTACAGACAAGAAAGTCTCGAAAAGTTCCAAGGTTTGCCGTCTTTAGTTACTCTACGCTTACAGCCAGCACTGCTGACAACAGGTCTCATCCAGGCTATCCTCCAAGCCAGCAGCCGGCTACTTTCCCTAGCTCCTTTTCACGCAAGATGGCCATCTCAGCGGCGACCTCTGGAGCTCCTTCCAGCGGGATGAATCAGCCTGGCACCGGAGGGATGCTGGGCAATTCTTTTTTTATATCCAGTCCAGCAAATCTACTGTAGCCTGCATCCACATGAACGTTTGGCTATCCCACTCCTCTGTAGACATCAACCAGTTCCTCTGTACGGTACGTTCCATCGTAGTGGCACAAACATTCAGCACCTTTACCTGCACTCCCTGCCGCAGACAGACAGTATAATGGCAAAAGAGGTATTGGGCAGCAGGCAGCTCAAGACTGAGACCGCACTGGGAAAGCCCTAGCACCGATCTATTTCCCTGTCACGATCAACAGCTTCTCCTCCAATCCTCATCCTGTGTGAGGCTCCCTCCATTTCAGCAGGCACAGCTTGGTCTAGAAATAAGAGGACAGGCCTCGCACACCCAATTATAGGACCTTGCACTTCTGCATTGAGCCGAATCGAAGAGACCGTTTGGAAGACTGGACGATGCGATACATGTCTCTCGGAACCACGCAGTGGGCCCGTCCACAGCTGTGCCTGGTGGCAAAGGGGACCGTTAGGGATCATGACCCTCCCTCTATCGGAGCGATAGGTAGCCTGGGCTCAGGGTACGGAACTAGTCTTCTCTCAGCCAAGTTACTCGCTCTATGGTTGGGGCCCTCGTTGAAGATGGCGCTCTGAGAGGCAGCCACTCTCCCTGCCAAACCAGGTTCGGTCCCCTATTCCGGTCCAGTTTCGCAACTTCCCTGACTTGATCCTCTCCAGACCCTTACAGAGACGCACAAGGCCTACAGGGCCAAGAGTGTGTTTTGGTAGCTCAAGATCAATCTCGACAAGGCGATGAGAACCTGCAAGACACAAATCTTCATTGAGGACAAGAAATTAGATGATGTCAGAAGGATATCAAATCAATTACTAGCAATAACGATGATGAGGACGCTGACCCCAGAAAGAAGGCTGAAAGCGCGAGAAGGGAACGGAGGATGGCCAAATTGCCGCCTGAGCGCCTGAGGTCAGATCAACGAGGCCAAGGAGCTGGCATCGGTGCAGCTCCTCCAAGAGCGACAAGCCCCAGACCATAGGGTCCGAGACACCAGGCCGTGGCTGGGTTTCATCCTCAGCCTGGAGCAGCAAGTTCGAGAAAGGAATCTGACCCGAAAAGCTGCCTGTTTGAAAGAAGGGAGGAAGAGAAGTGTCCAAGAGCCTCCCACTCCAAAGGCTGCCCCCACACCCAAGGATGGGAGACGCAGCGAATCGACAGATGTGAAAAGGTCCAAGTGCTACCTTGCTCATTAAACAAGAGCTTTACCACAACAGCTGTATTACCTAAACCTCCATACTTGCTCCATCCCGTTTTTTTTCTTTGTAATATAGACAAAGTTGAGTAGTTATGAATCGTGGACGCAAGAGGTTCAGCATTCCCAATATCATAAAAAACAGAAAACAAACAAAAATGGCGAAGAAAAGAAAAGAAAGAAAATGCAACTAAGGGACGACTCTTTCTCTAACATACTCAATACAGGCGGTATGTACAGGCTGAGACACAGCCCAGAGCTGAATGGCATAATCCCACACTGTGGAGAGCAATGCATTTGTGCCTAAACTTCTTTGGAAAAAAATATAATTAATTTGTAAGTCTGAAAAAATATTTAATTTAAAAAATTGTAAACATCTTGCAATAATGAAAAGTGTACTTTGAAGAAAACGACCGAACGTTTTGTGATATCGCCGGCTAGTGTTTCTCATTAAACTACAAGATATTGAATAGGGAAGCCCGGCTGCCCCTCTGCAAAACCAGCAAACGTCCTGATGGCAACGAAGTGATGACATTGCACTCCTAGGGTAGGACAGATGGATGTTATAGACCTATTCAATATTAAAATTTGTGAACAGTAAGCACTTTGTTGATTTGTCACAGACTTTCACCTCCCTGTAAAAATAGTCGTGGTTAACTTCTTCAAAAGAAAGATTTTACTGGCAATATGGATTTTTTTCTTGCTTGATTTTGTCCCTCCCCTGGTTTGTCATTTGTAACCTGTAGTGCCAACTTGCTCAGGGCAGTGCAGGACGAAAATGCTGACCCTGAAGCTGCTCTCATTTTACAAAACTAGTAAAAGTTGTTCTCCAGTCTAAAGAACACAAGGACTTAAAAGTCACTCATGTGTAGGAATTACATGCTGACATTGCCCGGGCGAGGCAAAAGCGTTTGTCTGGCTGTGGCGCTGCCCTCTGGCTCCCTCCCCTGGATTTTCAGAGGTACACGGTTAGAATGTTACAATGTTACACTGTGCCTTCCAATGTTTATATCGGAAAACTTTATAATCAAAGTAGGCTGTGATTTAACAAAACGATCAAGTGTTACCTACCTGTGTTGTGAAGTAGTGCAGTGACTGAGACGTTTCTGAATACTCTGTCAGATTTTTTGGAAAAAATACAAAATTAAAAAAAAAGAAAAAGAAAAACTAAAAAGAAAGTCAAGTTCAATCGTCGGTGAGAAAATTGCAAGGAGTGTGGTCAGAATTGATTGTATTTGTTGCTTTACAAGGATTTTTCATAAAAATGGGTTTACTAAAAGTGATGACCTACCCTGCCTCCACCGCTTGAAAAAAATGCCATCTGAATCATATGCAATTGACATTATAACAAGCCATATAAGCCCTGCATAAGCATCGTTTGTGAGGGAGGTAACGCAGTATTCACCTTGGCCAGACAAAGGTGAAGTTCATATACCATTTGATAGAAACAGATCAAACTACGGCACAGCAACTCTCATCAGATAGCTAGCATGACTCTGGCACTAGCTGAACCAATTCCCATCGTAAGTTTCCAACAATGGACTATGGTGTGTAGTGCAGTGAACACTAGGACCCACGTTTGATTTGTCAAGCAACTCCTTGTTCAACTCGGTCTGTTTTGACAGCCACAATCTTGGCATGTAACAAGGAAAAAATCCCTGTTGAAGGGGTAGTTTCCACCTATCAGCACTGAGTAAAATGCCATAACTCCAAGAAATGGTTTAAATACCCCATTTGTTGTCCTGAACTACCAGTTTTAGGTGACGAAACACATCATCTGCAAATTCATGCAACCAATGGCAAACCTATCATTATTTTGAAACTGTGTATGTAAAAGTTATATTTTTACATGTAGGACTTGTTATTATGTAGGCTTTATACTGTATCAGTTTTTTGTTTCTTTTTAATAATGGGTTCAAAAGTACTTTAAATGAAATAGCAAAAAT
>ae1ddac5-4f01-4d77-b678-d1875d243a2e
GACTCCAGGGAGTCAATCAGTGATCAGTGTTGGAAGGGAGGAGGATGATGATGAGACGCCTCTAAACTTGGGAACAAGTTTAGGACTTTGAAAGAGAAGAGAAAAAATTCATCAACAAGACAGAACAATTATAACTATCCAGTGTTGATTATTTTTATAAACAATACGAAAAAGTCGGATTCTTTTCTAATGACTACTTTAGGGGAGGAATTTGTTCTCACCACTTACAGTTTGATGATGGAAATGCAAACCGAGCCAGGTGCGCTTTTTGTAATCTGTGTTAACCTGGAACAGGACTGACTTCATCTAACACATAAATACTTTAGGATCCATTCATATGTGAGACACTAAAGTCTTGCAGAAGATTTTTGTCTCTACCAAAAGTTCTCCTTGGAATAATGAGCATATTTGTGGCCATTGAAGAGATGTTTCGCCTCCTGTAAGCAGTGAAAAATAGACCATTCTCTGGCGAAGTGGACATTCACTGGCTCAAATGTAGAAGACAGAAGTAGCTCAGGGTCCTGGGAACTGGAGGCCATCCAAGCCCGTCCAGGAACTAACGGTGAGATGGGACTCCCTATGACCACATGACTAGCAGGATCTTGGGTCACACGACAATCTCCTCACCTTTTGTCATCCCAGGCCGGTAAACAGAAAGGTCATACTCATCATCAGGAGAGAAAACGTCAGGTTCGCCACCAGCAGAGTCACCTCAGAGGGACATGGATGGGCAATCCAGGAACCCTTCGCCTCCACCAAACCAGCTCCCAGTACTATCAGTATTCAAGCAATAATGCCCGCCGGAGGCCTCTTTTCAAGTGGTGCATCGGAGGTTCGGACAAGAAAGTCCGAAAAGTTCCACAGGTTTGCCGTCTCTCAGTCTACGCTCCACAGCCAGCTTATCGACATACAGGACTCGCCAGGCTATCCTCCAAGCCAGCAGCCAGCACTTCCCCCAGCTCCTTCACGCAAGATGGGCCATCAGCAGCGACCTCTGGAGCTCCAGCGGGATGAATCAGCCCGGCTACCGGAGGATGCTGGGCAATCTTTCTCCATATCCACGGTCCGGCAGCTACTGTAGCCTGCATCCACATGAACGTTTGAGCTATTCCATCCACTCCTGCAGACATCAACTCCAGTCTTCCTCGATGCACCGCCATCGTAGTGGCACAAAAACCATTCAAGCACCTTCTTCACCCTGCACACCCCTATCCATCGGAACAGACAGTATAATGGCGCAGAGGAACATTGGGCAGCAGGCAGCTCGCAGACTGGAGACGCTGGGAAAGCCCTAGCTTCGATACATTCCTGACCACGAACTACAGCTTTCCTCCAATCCTCATTCCTGTGGGCTCCCTCCACTCTCCAAGGCCACAGCGTTTGGTCAAGGAATGGAGGACAGGCCTCGCATCTCCAATTATGAAGGACCTTGCACTCTGTCGAGCCGAATCGAAGACCGTTTGGAAAGACTGGACGATGCGATCATGTTCTCGGAACCGTGAGTGGCCTGCACCTCAGCTGTGCCAGCGTTCTAGGACATGCATGGGATTAGGACCCTCCCTCAACGGAGCGATGGGTAGCCAAGGGCCAGAGGGTACAGGAACATTGTCTTTCTCAGCCATGGACTTCGCCACGGTTGGGGCCCACCGTGAAGATGGCGCTGGCTCTGAGAGGCAGCCATTCTCCCTGCCAAACCAGGTTCCGGTCCCACAACTTCCCGGTCCAGTCTCGCAACACCCAGACTTGAACCCTTCCCAGACCTTACAGAGGATGCCAGGCCTACAGGCCAGAGCGTGTCTCTGGTAGCTAAGATCAAATCCGACGACGAGGGCGATGAAGAACCTGCAAGACACAAATCTCGTGAGGACCAGAAATTAGACGACGACAAGAAGGATCAAATCGCTACTAGCAATAACGATAGCGAAGGTCCTGACCCGGAGCAGAAGGCTGAGCGCAAGAAGGAACGGAAGTTGCCAATAATGCCCGTGAGCGCGCCAAGGTCCAAGATATCAACGAGGCTCACCGAGGAGCTGGCCGCATGGTGCAGCTCCACCTGAAGAGCGTCAAGCCCAGACCAAGCTCCTGATCACCAGGCCGCTGTCATCCTCTCTAGCCAGCAGCAGCAAGTTCGAGAAAGGAATGAACCCGAGCTGCTAGCTTGAAAGAAGGGAAGAGAAGGTGTCCAAGAGCCTCCCACTACCTTGGCAAGCCACCCTGGGATGGGAGACGCAGCGAATCACATGTGAAGGACAGATGTGTGAAGGTCCAAGTTGCTACCGCTTCATTAAACAAGAGACCACTTCCAACAACAGCTGTATTACCCTAAACCCTCAAACACTGCTCCTTAACCCGCTTTTTTAGGTAATAAGACAAGTCTGAGTAGTTATGAATCGCAGACGCAAGAGGTTTCAGCATTCCCAATCATTATCAAAAACAGAAAAACAAACAAAATGAATGAAAGAAAGAAGAAAGAAAATGCAACTAAGAGGGACGACTTTTCTTTAACATACTCTGAATGTGCGAAGCGGTATGTACAGGCTGAGACACAGCCAGCAAGAGAGTTACTGAATGGCAAATCCTCCACACTGTGGAGCAATGCATTTGTGCCTAAACTCTTTTGGAAAAAATATAATTAATTTTGTAAGTCTGAAAAAATATTTAATTTAAAAAAAATTGTAAACTTGCAATAATGAAAAAAAGTGACTCTGGAAGAAAACGACATGAACGTTTTGTTGGTATTCTCGTCAGCTAGTGTTCTAATTACAGATTGAATAGGGAAGCCCGGCTGCCCTCGTAACAAAACCAGCAAACGCCTGTCTGTTAACGAAGTGATGACATTAGCCATGCATTCCAGGGTAGGGCAGATGGATGTTATAGTACGTGACAAATATATATATAAATATAATATATAAAAATTTAGTGACTATGGTAAGCTTCTTTTGTTGATTTGTTTCAGACTTTTTTTCCTGTAAAATAGTTAGATTAACTCTTTAAAAGAAGATTTTACTGGGTAAATATGGATTTTTTTTGCTTGATTTTTGTCCCTTCCCCGGTTTGTTATCGTATTCTGTAGTGCCAACTTTATTGTTCCAAGAGGCAGTGCAGGACGAAATGTTGACCCTGAAGTTGTCTCATCACAAATAGTAAAAGTTGTTTTTCCAGTTTTGGGAACACAGGACTTAAAAGTCACATCATGTAGGAATTATGCAGCATTGCCCAGGCGAGGCAAAAAGCGTTTGTCTGGCTTGGCGCTGCCCTTGTTACCCTCCCCTGGATTCAGAGGTACACGGTAAAGAATGCTACAATGTTTTCTGTGCCACCAATGTTTATATCATCGGAAACAACATAATCAAAGTAGAGGCTGTTGATTTAACAAAAACGATCAAGTGTTACCTACCGCTGTAATGAAGTAGTGTGCAGTGACATGAGACGTTTCTGAAATACATGGTCAGATTTTTTGTACAAAAATTAAAAAAAAAAAAGAAAAAGAAAAAAACTAAAAGAAAGTCAAGTTCAAAAACCGTCAAATGAGAAAATTGCAAAGGAGTGTGACAGAGCGTTGATACATTTTTGTTGCTCTTTGATTCTTTTAGCAAGGTTTACTAAAAGTAGATGACCACCTGCCTCCTTCGTCTGAATGCCAACCAATATGCAGCATTATTAACAAGCCTTATAAGCCTAAAGCATTAAAGTTGCACTTTGCGAGGGGTATACAGTATTCTACTTGGCCAGTATGAGTGAAGTTTATACTTAACATTTGATAGAAACAAGATCAATTACGGCACAGCATTCATCAGATAGCTAGCGTTGACTCCGAGGGGCACTGTTGAACCAATTCCCATAAGTCTTCCAACAATGGACATTGGTGCGTAGTGCAGTGAACACAGGGACTCCTACGTAAGCATTTGTCAGCATCCTTTGTTTTATTCGGTTCATTGTTTTGACAGCCACAATTTGGCATGTAACTAAGGAAAAATCCCTGTGAAGTAGTTTCCTTCCGTTGCTTGAGTAATGCCAACTCCATGGAAATGGTTTAAAAATACCCATTTTTGTTGTCCTGAACTACCGGTTCTATAGTGACGAAACACATCTGTAAATTTTTATGCAACCGTGTAAACCTATCATTATTTTGAAACTGGCGAATGTAAAAGTTATATTTCTCATGTAGACTTTGTTATTATGTGTTCAATCTGTATCAGTTTTGTTTTTTTTTAAACTGTGGTTTAATGAAATAGTGAG
>a66fc50d-2b82-4f47-949f-94b241653daf
GGGGAGGATGATGATGAGACGCCTCTAAACTTGGAACAAGTTTAGGTATTTTGAAAGAGAAGAGAAAATACAACAAGACTTGAAGAACAATTATAACTATCCTCCAGTGTTGATTATTTTTTATAAACAATACGAAAAAGTTGTCGGATTTTTATGATTACTTTTTGGGAGGAATTTTGTTACAGTTTTGATGATGGAAATGCAAAAACCGAGCCAGGTGCAATCATTGTAATTTGTGGCTAACCCCTGGAACAGGACTGACTTTTATCAAATACTCTTTGGGGAACACTCATGCAGGGACACTAAGTTTAAGAAGATTTTGCTTCTTTTTAAAGTCTTTCTTCCATTGGAATATTGTGAGCATATTTGTGGCCATAAAGAAGGTTTGTGTGATTTGGCTAAAATGCATCACCAACAGCGAATTGTTGCCTTAGGACGGACAAAGAGCTGAGTGATACTGGATTCAGTGCGATGTTTCGCCTCCTGTAAGCAGTGGGAAAATAGACCAACTTCTCTGGCGAGTGGACATCTTCGCTCAAATGTGGAGACAGAAGTAGCTCAGGGTCCTGAGGGAACTGGAGGCCATCCAAGCCCGTCCAGGAACTATGGAGATGGGACTCCCTAATGACCGACTAGCAGGGATTTGGGTCACACGACAATCCTCTCTTTTGCTCAATTCCAGAATACAAGTAAACAGAAAGGAGGCTCATACTATTTATGGGAGAGAAACGTTCAGGGTTGCCTCAGCAGAGTTCCTGGAGAGGACCATGGATATGGGCAAACCAGGAACCCTTTGCCCAAACCTGGCTCCCAGTATTATTCAGTATCTTAGCAATAATGCCCGCCGGAGGCCACTTCACAGTAGTGCCATCGGAGGTCACAGACAAAGAAGTCCGAAAAGTTCCTCCGGGTTTGCCGTCTTCAGTACGCCACAGCCAGCACTGCCGACTCAGGACCGCCAGGCTATCCTCCAAGCCTGGCAGCCAGCATCACCCCTAGCTCCTCTTTCATGCAGATGGCCATACAGCAGCGACCCTTGGAAAGCTCCAGCGGGATGAATCAAGCCTGCTACGGAGGGATGCTGGGGCATTAATTCACCTCATATCCCTGGTCCAGCAGCTACTGTAGCCTGCATCCACCGAACGTTTGAGCTATCCATCCCATACCATGGCAGACATCAACTCCAGTCTTCCTCGATGTTCCATTGTAGTGGCACAAACCATTACAAGCACCTTACACCTGCACCCCTGCCAACGGAACAGACAGTCGAACAGTAATGGCAAAAGAGGAACTGGGGGCAGCAGGCAGCTTGCAGACTGAGACGCTGAGGAAAGCCCCATTAGCTTCGATTTATTCCGTTGACCACCACGAACATTAGCTTTTCTTCCTCCTGCTCCATTCCTTGCTGGGCTCCCACCTTCCATCAGCAGGGCACAGCTGTTCATGGTCAAGAAAATGGAGGACAGGCCTCGTCACTCCCAATTATGAAGGACCTCTGCACTTGCAGCCGAATCGAAAGACCGTTTGGAAAGACTGGATGATGCGAACCATGTCTCTCCGGATTACGCAGTGGCCCGTCCATCGGCTGTGCCTGGTGGCCACATGGGACATGCATCGGGGATCTAGGACCCTCCCTTTTACGGAGCGATGGGTAGCCTGGGCTCAGGGTACGGAACTATTAGTCTCCAGCCATGGACTGCCATGTAAGGGCCCATGAAGATGGCTGTGGCACACTGAGAGGCAGCCATCTCTCCCTGCCAAACCAGGTTCCGGTCCCTCCTCCAACTCCGGTCCAGGTCTGCAACTTCCCCGGTTCTTGAACCTCACCCAAGACCCTTACAGAGGGATGCCACACCAGGCCTACCAGGGCCAGAAATGTAGTCTTTGGTAGCTCTGAGATACTACTAGCTCGACGACGAAGGGCGATGAAAGAACCTGCAAGACACAAAATCTTTGAAGGACAAGAAATTAGATGACGACAAGAAGGATATACAATTCAATTACTAGGTCAAGATCTAGCAATATACGATGATGAGGACCTGACTCCCAGAGCAGAAGGCTGAGCGCGAGAAGGAACGGAGGATGGCCAATAATGCCCAGGCGCCTGAGGTCCGAGATATCAACGAGGCTCACCAAGGAGCTGGCCGTGGTGCAGCTCCTGAAGAGCGACAAGCCCCAGACCAAGCTCCTGATCTTCACCAGGCCTGGCTGTCACATCCTCAGCCTGGAGCAGCAGTTTCGAGAAAGGAATCTGAACCCGAAAAAGCTGCCTGTCTGAAAAGAAGGAGGAAGAAGGTGTCCAAGAGCCTCCCCACTCTCCAAGCTGGCCCACCCTGGATGGGAGACGCTGAAAAGGAATCACATGGGACAGATGTGAAAAGGTCCACCAAGTTGCTACCTTGCTTTCATTAAACAAGAGACCACTTCCTTTAACAGCTGTATTACCTAAACCCTTCAACTTGCTCCTTAACCCCGTTTTTGTAATATAAGACAAGTCTGAGTAGTTATGAATCGCAGACGTAAGAGGTTTCAGCATTCCAATTATCAAAAACAGAAAACAAACAAAAATGAATGAAAGAAAGAAAGAAAGAAAAATGCAACTTTGAGAGGACGATCACACTCAACATTCTCTGAATGTGCGAAGCGGTATGTACAGGCTGAGACACAGCCCAGAGCTGAATGGCAATCCCACACTGTGGAAGCAATGCATTTGTGCCTAAACTTTTCTTTTGGCTAATTTGTAAGTCTTTGCTTTAAAAAAATTGTAAACTTGCAATAATGAAAAAGTGTACTCTGAAGAAACGACATGAACGTTTTTGTTGGTATCACGTCAGCTAGTGTTTCTATTACCGGATTGAATAGGGGAAGCCCGGCTGCCCTCGTAACAAAACCAGCAAATGTCCTGATGGCAACGAAGTGATCATTGGCTTACTCCTAGGGTAGGCAGATGGATGTTATAGACCTGACAAATATATATATATAAATATATTATAAATATATTAAAAATTTAGTTGACTATGGTAAGCTCTGTTGATCGTCTCAGACTTTTCCTGTAAAAAATAGTTTGTTAACTTTTAAAAGAAAGATCTTTGTAAATGGATTTTTTTTTTTCGTCTGATTTTGTCCCTCCCCCGGTTTGTTTATCGTATCTGTAGTGCCAACTCTTGCTTCAAGAGGCAGTGCAGGAGGCGCCTGACCCTGAAGTTGCTTCTCATCACAAATAGTAAAAAGTTTGTTTCCAGTCTTGGGAACACAGGACTTAAAAGTCACATCATGTGAAGAATTATGCAGCATTGCCCGGGCGAGGGCAAAAAGCGTTTGTCTGGCTTGTGGCGCTGCCCTTGTTACCCCCTGGGATTTCAGAGGTACACGGTTAGAATGCTACAATGAACCACTGTGCCTTCCAATGTCTATCATGGAAACATAACAATCAAAGTGGCTGCTGATTTAACAAAACGATTTCAAGTGTTACCTACCTGTAGCATGAAGTGGTGTGCAGTGACATCGAGACGTTTGAATACTAGCAAGATTTTTTCTTTGGAAAATACAAAAATTGAAAAAGAAAAAACTAAAAAGAAGTCAAGTTCAAAAACCGCTGTGAGAAAATTGCAAGGAGTGTGACAGAGCTGATTGATTTTTGTTGCTTTGATTCTCTCAAATGGGTCTACTAAAAGAAGATGACTTACCTGCCTCCTCGTCTGAAAAAAATGCCAATCATGCAGCATTATAACAAGCCTTATAAGCCCTAAAGCATTAAGTTGCACTTTGTGAGGAGGAGGGTAACGCAGTATATTCTCTCTCTTTCCTGGCCAGTATGAGTGAAGTTTTATACTTATTGATAGAAACAAGATCAAACTACGGCACAGCAACTCATCAGATGGCTAGCGTTGACTCTGGGCACAAAACATTGAACCAATTCCCATCGTAAGTCTTCCAACAATGGACTTTGGTGTGTGCTGGTGCAGTGAACACTAGGACTCCACGTAAGCATTTGTCAGCATCCTTTGGGTTCTAACTTGTCTCTGTTTTGACAGCCACAATCAATGTATTAAGGAAAATCCCTGTTGAAGTAGTTTCCACCTACCAGCACTAAGTAAATGCCATAACTCCGCGGAAATGGTTTAAATACCCCCCATTTGTTGTCCTGAACTACCAGTTTACATAGTGACGAAACACATCGTAAATTTTATGCAACCAATGGCAAACCTATCATTATTTTGAAAACTGTGAATGTAAAAGTTATATTTTTACATGTAGACTTTGTTATTATGTGGGTTTTAATCATTGTTAGTTTTTTAAACTGTGTGAGATCCTCTTAAATACTAAGAATAAAGATTAGAAATAGTACTAAATGCTCAG
>e9e8e77c-1918-497a-b91e-f4a337bd9b41
AGAGAGAGAGACATACAGAGACACAGAGAGACAGTCAGAGACAGACAGAAGTGAGAAGGGATGTAAACATCGAATGAATTTCGAAAGTGCCTCCAGGTGGATGAACCCGGCAAACCCTGAACTGTTCAGGCTCAGATTGTATTGGCGATCTGAGGGGAAAATGAGGTGCTCGGTGAATTTCCTTGGTTTGTGTGATTCTTTGCTAAAATGCATTCCAACAGTGGCTGAATCTAGGACAGACAAAGAGCTGAGTGATCTACTGGATTCAGTGCGATGTTCGCCTCCGTAAGCAGTGGGAAAAATGGACCATTTTCTGGCGAGTGACATTTCGCTCAAATGTAGAAGATGGAAGTAGCACAGTCCTGGGGGAACTGAGGCCATCCAAGCCCGTCCAGGAACTATGGAGATGGGACTCCTATGACCATTTGACTAGCAGGATTTGGTTTCACACGACAATCCTTTGTCAATTCCAGAAATACAAGTAAACAGAAAGGGCTTATTACTCACATTTATGGGAGAAAACGTTCAAGTTGCCACAAGAGTTCCAAGAGGGGATATAGATATGGGCAATCCAGGAACCCTTCGCCCACCAAACCTGGCTCCCAGTACTATCGGTATCAAGCAATAATGCCCCGCCGAGAGGCCTCACGGTAGTGCCATGGGGTACAGACAAAGAAAGTCCAGTTCCTCAGGTTTGCCGTCTTCAGTCTACGCTCCTCAATGCTTGCATCGACTCAACAGGACTTCGCCAGGCTATATCCTCCTCCAAGCCAGCCGGCTCTTTCCCTAGCTCCTTCACGCAAGATGGCCATACAGCAGCGACACCTTGGAGCTCCTCCAGCGGATGAATCAGCCCGGCTACGGAGGGATGCTGGGCAATCGCTCCCACAGTCCAGCAGCTACTGTAGCCTGCATCCACCGAACGTTTGAGCTATCCATCCCACTCCTCGGCAGACATCAACTCCAGTTTCACCGATGTCCGCCTTCCATCGTAGTGGCACAAACCATTCAGCACCTTCCCTGCACACCCCTGCCGCGGAACAGACAGTAAATGGCAAACAGAGGAACTGGGGCAGCAGGCAGCACGTAGACTGGAGACGCCTGGGAAGCCCCTAGCTCGCTGATACAACTCCCTGACCACGAACAACAGCTCTCCTCCATAATTCCTTCAACTCCTGTGGCTCCCTTCCACTTTCCAGCAGGCACAGCTGTTTGGGTACTAGAATGGAGGACAGGCCTCGTCATCTCCCAATTATGAAGGACCTCTGCACTCTGCAAGCCAATCGAAGACCGCTTGGAAAGACTGGACGCGATTCATGTCTTTCCGGAACCACGCGGTGGCCCGTCCACAGCTGTGCCTGTGGCCATGGGGGACATGTACCTGATTTAGGACCCTCCCTTATATCGGAGCGTGGGTAGCCTGGGCTCAGGGTACGGAACTAGTCTCTCAGCCAACAGACACTCGCTCATGGTTGAGGCCCTACGTTGAAGATGGCGGCGTGGCTCTGAGAGGCAGCCATTCTTTCCCTGCCAAACCAGGTTCCGGTCCAACTCCGGTCCAGTCTGCACTTCCCCTGATTTGAACCCTCCCAAGACCCTCAGAGGATGCCAGGCCTCAGGGCCAGAGCGTGTCTGGTAGCTAAGATCAAATCCGACGACGAAAGGGCGATGAAGAACCTAGACCACAAATCTCTGAGGAGGACAAGAAATTGGATGACGACAAGAAGGATATCAAATCAAAACATAGGTCAAGGATTTAGCAATAACGATGATGAGGACCTGACCCAGAGCAGAAGGCTGAGCGCGAGAAGGAACGGAGGATGGCCAATAATGCCCAGCGCCAAGGTCCGAGATATCAACGAGATTTCACGCCGGAGCTGGCCGTATGGTGCAGCTCCACCTGAAGCGTACAAGCCCCGGACCAAGCACCTGATATCTCCTCAGGCCGTGGCTGTCATCCTGCCAGCGGCAGCAAGTTCGAGAAAGGAATCTGAACCCGAAGCTGCCTAGTCTGAAAGAAGGAGGAAGAAGAAGGTGTCCACAGAGCCTCCCCACTCCTTGGCTGGCCCACACCCTGGATGGGACGCAGCGAATCACCGCTGGGACAGATGTGACTGAGGTCCAGTCGCTTCCTATCCTTCTATCCAGAGACCACTTCCAACAGCTGTATTACCCTAAACCCACTATTTGCTCCAACCCCGTTTTTTTGTAATATAAGACAAGTCTGAGTGTTATGAATCAAGACGCAGGTTTCTGCATTCCCAATTATCAAAAACAGAAAACAAAAACATAAAATGAATGAAAAGAAAGAAAGAAAGAAAATGCAACTTGAGGGACGACTTTCATACTACATCACTGAATGTGCGAGCGGTATGTACAGGCTAGACACAGCCCAGAGAACTGAATGGCAATCCACACTGTGGAGCAATGCATTGTGCCTAATTCTTGGAAAAAATATAATTAATTTTGTAAGTCTGAAAAAATATTTCTTAATTTAAAAAAATTGTAAACTTGCAATAATGAAAAAGTGTACTCTTCAAACTGAAGAAAACGACTCGAACGCTTTGTTGGGTATCACGTCGGCTAGTGTTTTATTACCGGATATTGAATAGGGGAAGCCCGGCTGCCCTCGCAAAACGCTAACGCACCTGACAAGCAACGAAGTGATGACATTGCCATTCCTCAGCAGGGGCGGATGGATGTTATAGACACCTATGTG
>6de681c9-57e9-4bf9-8e0d-9730f43bdf0d
AACATCGAATGAATCTCAAAGTGCCTCAAGATAGATGAACCCCGGCAAACCCTGAACTGTTCAGGCTTCAGATTGTAACTGGCGATCTGAGGGGAAAATGAGGTGCTCGGTGAATTTTCCTTGGTTTGTGTGATTTTGCTAAATGCATTCACCAACAGCGAATGGCTGTTGCCTTAGGGACGGACAAGAGCTGAGTGATTTACTGGATTTCAGGTGCGATGTTTTCGCCTCCTGTAAGCAGTGGGAAAAATGGACCATTCTTTGGCGAGTGGACATTTCACTGGCACAAATGTAGAAGACAGAAGTAGCTCCAGGGTCCTGGGAACTGGAGGCCATCCAAGCCCGCCAGGAACATTAGAGATGTGACTCCTATGACCGACTGCAGGATCTTGGGTCACACGTACAATCTCCACCTTCTGTCAATTCCAGAATACAAGTAAAACAGAAGGGCTCATACTCATCTTATTAGGAGAAACGTTCAGGTTGCCACAAGAGTTCCTAGAGGGAACAGTGGGCAATCCAGGGAACCTTCGCCCACCAAACCTGGCTCCCAGTACTAACCGGTATTCAAGCAATAATGCCCGCCGGAGGCCTCTTTCCGCAGTAGTGCCATCGGAGGTCAGACAAAGAAAGTCCAAAGTTCCAGGTTTGCCGTCTTTCAGTCTACGCTCCTCAGCCAGCACTGCCGACAACAGGACTCGCCAGGCTATCCAAGCCAGCAGCCAGCACTCCCTAGCTCCACATGCAAGATGGCCATCACAGCAGCGACCCTGGAGCATCCAGCGGGATGAAACAGCCCGGCTACGGAGGGATGCTGGGGCAAACTTCTCATATCCCACAGTCCAGCTACTGTAGCCGTTTACCCTCATGAACGTTTGAGCTATCCATCCCACACCTGCAGACATCAACTCCAGTTTCTCTCTACCGATGTCCGCTCCATAGTGGCACAAACAACCATTACAGCACCTTTTCCCTGCACACCCCTGCCAACGGAACAGACAGTATAATGGCAAACAGAGGAACTGGCAGCAGGCAGCTCATAGACTGGAGACGCCATGGGAAAGCCCTAGCTTCGATTTAACTCTCCAGCCACGAACATAACGGCTTCTCTTCCACAATCTCAACTCCTGTGGGCTCCCCTCCACTCAGCAGGCACAGCTGTTTGGTCTAGAAATGGAGGACAGGCCTCGTCATCTCCCCAAAACTGAAGGACTTCCACTGCACTCACTGCAAAGCCGAATCGAAGAGACCGTTTGGAAAGACTGGACGATGCGATCATGTTCACGGAACCACGCAAGTGGGCCCGTCCACAGCTGTGCCTGGTGGCCAAAGCACGTGGGATCTAGGACCTCCCTTACCGGAGCGATGGGTAGCCTGGGCTCAGGGTACGGAACTAGTTTCTCTCAGCCAACAGACACTCGCTCATGGTTGGGCCCTCCGTGAAGATGGCGTTGGCTCTGAGAGGCAGCCATCACCACCCTGCCAAACCAGGTCCGGTCCCACAACTTCCTCCGGTCCAGTCTGCATATTCCCTGACTTGAACCCACCCCAGACCTCCACAGAGGATGCCACAAGGCCTACAGAGGCCAGAGCGTGTCACTTGGTAGCTCTGAGATCAAAATCCGACGACGAGGGCGATGAGAACCTGCAAGACACAAAATCTTTGAGGTCAGAAATTAGATGACGACAAGAAGGATATCAAATCAATTAGCAATAACGATGATGAGGACGCCTGACCCAGAAAGAAGGCTGAGCGAGAGGAACAGAGGATGGCCAATAAATGCCCCGTGAGCGCCAAGGGTCCGAGATATCAACGAGGCTTTCAAGGAGCTGGCGTATGGTAGCAGCTCCTGAAGAGCGACAAGCCCCAGACCAAGCTCCTGATTTCCAGGCCATTGTTGTCATCCTCAGCCTGGAAGCAGCAAGTTCGAGAAAGGAATCTGAACCCGAAAAGCTGCCTGTTTGAAAGAAGGAGGAAGAGAAGGTGTCACCAAGAGCCTCCCCACACACCTTGGCTGGCCCACCTGGGATAGGAGGGACGCAGCGAAACATGGGACAGATGTGAAAAGGCAGAATATGGTCGCTGTCCAGCCGGAACTAAGTACAGGAAGGAAACCATTCAGCAAACAGCACAACATGTAGTCCGCTCCGCTGATTGGAAGCATAAATAAATAATAATAACACAACGGAGGTGAAGATGGAATGTGCTGGATTCCAAGACAATGTGGCACCAAGGCCAAAAAGGCCCCTCCTTGGGCTTTGCTTGGTTATGTCTGTTCTTTAGAGATGTCTTTACTCATGAAGGACTTGTGGTGACTCATCTTTGTGCAGTACTGGTTCTTCGCCATATGCTCTATCAAGTATTATAGACCATGTAATGGTGAAATATATGAACTGTGGCCTTTCATTTTTGTTACTTGTGATGCAATTAAGTGAAGATAAGAAAAAAAAAAAAAAGATTTACCATGTATAAGTGCCTGGCTTTTTGTTATAAGCTTCGTCTGTTTAGTGCTTTTTTTGCTATATAAAAATAGACTAATAGTACACCCTAGTGGGAAAAACTAATTTAAAATAAAAAATATTTGGTATTTGCAGGAGTAATCCTTTTATACCATGGATAAAAATGTCAGATTTTGAGTATTTCTTCTCTTGTAGATTTTGGAAAACTATGAAGGTAAAAGTTTTGTTACTTTATTTGCTATTTAAGATGTTATTTTACCATGTGTTACTGAAAGGAAACTGTGGTAGAGCTCTGTTTGTTCATTGTCACAAGGTTTTTGTTTCGTTTGTTTTTAGTTGTCATGATATGAACTTTTTGTTTCGTTATGTTTGTTTTGTTTGCGACATTGTCTACATAGCTGCAGCATTAAAACTTTAAAAATTGTTTAAAAAAAAAGAAAAAGGGAAAACGTTTTTAAAAAAAAAAGATAAACAGTTACCTTGTTTTGCCGTGTGGCTGAGTGCCACTTCAAATTTTTTCATGTCTTGGTGTATTTTGATTTGTAGAGTGTCCAAACAGGTTGTGTGCTACGGACTTCCAAGAGGCCCACAGCCCGGTCTTGGTCAAGACCTGTTCCCCATTTGTGTGAAGCACATCGATGAAGTCATGTCGACCGTTCTGTAGCAATAATGTGTGTGAAGATTTCAACTTATTTTAACTAAATTAATAAATTTAATGCCAGAATAACAAAAT
>bedb3522-3284-4100-ad8a-1edb84bcd2fa
GGCGGCGGCGGCGGCGGCGGCGGCGGCGGCGGCAGCGGCGGTGGGAAGCCGAAGCAGGCGCGGGCGCGGGCGCCGGCCGTGGAGGAGGTGGTGGCGGAGGCAGGGATTCGACCGCCGCCTGGGCGCCGGCGCTGCACTCGGGAGCCCCTCGTCGCGCGCGGGCGGTTTGTGTGATTTTGCTAAAATGCAACCAACAGCGAATGGCTGCCTTAGGGACGGACAAAGAGCTGAGTGATTTACTGGATTTCAGTGCGATGTTTCGCCTCCTGTAAGCAGTGGGAAAATGGACCATCTTTGGCGAGTGGACATTTCATTGGCTCTCAAATGTGGAGACAGAAGTAGCTCAGGGTCCTGGGGAACTGGAGGCCATCCATAAGCCCGTCCAGGAACTATGGAGATGGGAACCTATGACATGACTAGCGGGATCTTGAAGGTCACACGACAATTCCACCTTTTGTCGCTCCAGAAATAAGTAAACAGAAAAGAAAGGGGCTCATACTCATTTATGGGAGAGAAACGTTCAGGTTGCTACCAAAAAAAAGAGTCTCCATAGAAGGGACATGGATATGGGCAATCCAGGAACCTTCGCCCAAACCTGGCTCCCAGTACTATCAGTATTCAAGCAATAATGCCCGCGGAGGCCTTCAACAGTGTGCCAACGGAGGTTCACAGACAAAGAAAGTCCGAAAAGTTCCTCAGGTTTGCCGTTTCAGTCTCGCCACCACAGCCAGCACTGCCGACTACAGGACCGCCAGGCTATCCACCTCCAAGCCTGTTGCCAGCACTTTCCCTAGCACCCTCCATGCAAGATGGCCAACCACAGCAGCGACCCACTGGAGGACCCTCCAGCAGGATGATCCGGCACCGGCTACGGAGGGATGCTGGGAATTCTCTTCTTCAACAACACCACAGTCCAGCAGCAAATAGCCTGTCACATCCACCTTACCGAACGTTTGAGCTATCCATCCCCCACTCCTCGGCAGACATCAACTCCAGTCTTCCTCCGATGTCCGCTCCATCGCGTAGTGGCACCGACCATTACGGCACCTTCACACCCTGCCACACCCCCTGCCAACGGACTGGAAGATGACGGTATTAATGGCAAACAGAGGAACTGGGCAGCAGGAGCTTCGCAGACTGGAAGACGCTCGGGAAGGCCCTAGCTCGATTTATTCCCTGACCACACACGAACAACAGCTTCTCCACAATCCTCAACTCCTCCTGTGAGGCTCCCTCCACTTCTCAGCAGGCACAGCTGTTTTGGGTCAAGAAATGGAGGACAGGCCTCGTCATACCAATTATGAAGGACCCTTGCACACTGCAGCCGAAACTCGAAGACCGTTTGGAAAGACTGGACGATGTGTATTGTTCACGGAACCACGCAGTGGGCCCGTCCAGCTGTGCCCTGGGTGGCCATGGGGGACCACGGACCGGGATCATGGGACCCCTCCCACAACGGAGCGATGGGGTAGCCAAGGCTCCAGGGTACCACGGAACTAGTTTCTCCAGCCAACAGACACTGATCATGGTTGGGGCCCACGTGAAGATGGCGTAAGCCACTGAGGAGAGGCAGCCATCACCTCTCCTGCCAAACCAGGTTCCGGTCCCACAACTCATCCGGTCCAGTCTGCAACTTCCCTGACTTGAACCCACCCAAGACCCTACAGAAGAGATGCCACCCAGGCCTCACCAGGGCCAGAGCGTGTCTTGGTAGCACTAGATCAGCCATCGACGACGAAGGGCGATGAGAACCTGCGTCAGACTTACAAAATCCTCTCTGAGGACAAGAAATTAGATGACGACAAGAAGGATAACCGAATCAATTAGCAATATACGATGATGAGGACCTGACCCAGAAAAGAAGGCATTGAGCGCGAGAAGGAACGGAGGATGGCCAATAATGCCCGTGAGCGCCAAGGTCAGATATCAACGAAGAGGCTTTCAAGGAGCTGGCCGTATGGTGCAGCCCTGAAGAGCGACAAGCCCCAGACCAAGCTCCTGATTACCAGGCCGTGGCTGTCTTCATCCTCAGCCTGGAGCAGCAAGTTTCAAGAAAGGAATCTGAAACCCCCGAAAGCTGCCTGTTTGAAAGAAGGGAGGAAGAGAAGGTGTCCAAGAGAGCCTCCCCACACTCCTAGGCAAGCCCCCTGGATGAGACGCAGCGAATCACATGGGACAGATGTGAAGGTCCAAGTTGCTACCTTGCTTCATTAAACAAGAGACTTACCACATCAACAGCTGTATTACCTAAACCTCACATAAACATGGTTCCAACCCCGTTTTTTTTTTGTAATATAAGACAAGTCTCGAGTAGTTATGAATCGCAGACGCAAGAGGTTCAGCATTCCCAATTACTCAAAAAAACAGAAAAACAAACAAATGAATGAAAGAAAGAAAGAAAGAAAATGCAACTAAGGACGACTTTCTTTCTAACATCACTCATTGAATGCGAAGCGGTATGTACAGGCTGAGACACAGCCCAGAGCTGGAATGGCAATCCCACACTGTGGAGCAATGCATTTCTGCCTAAACTTCTTTGGAAAAAAATATAATTAATTTGTAAGTCATTGAAAAATATTTAATTTAAAAAAAAATTGTAAACTCAATAATGAAAAGTGTACTTTGAAGAAAACGATCGAACGTTTTTGTTGGTATTCATCAGCTAGTGTTCTAATTACAGATTGAATAGGGGAAGCCCGGCTGCCCTCGTAACAATACCAGCATATATAAACGTCCTGATGGCAACGAAGTGATGATGACATTAGCCATTCCTAGGGTAGGGGACAGATGGAGTCATAGACCCATGACAAATATATAAATATATATAAATATATTAAAAATTTAGTGACTATTGGTAAGCTTTGTTGATTTGTTTCAGATTTTTTTTCCCTGTAAAATAGTACTGATTAACTTTTTAAAAGAAAGATTTACTGTAAATATGGATTTTTCTTGTTGATTTTGTCCCTTCCCCCGGTTTGCATATCGTAACACTGTAGTGCCAACTGTTCAGAAGGGGCAGTGCAGGACGAAATGACCCTGAAGTTGCTTCTCATCACAAATAGTAAAAAGTTGTTCTCCAGTTTTGGGAACACAGGACTTAAAGTCACATCATGTGTAGGAATTATATGCAGCATTGCCCAGGCGAGGCAAAAAAAGCGTTTTGTCTGGCTTGTGGCGCTGCCCTTGTTACCCTCCCCTGGATTTTCAGAGGAGGTACACAGTTAGAATGCTACAGCCGTATACACAGCGCCACCAATGTTCTATATCAACGGAAACATAACATAATCAAAGAATCGCTGATTTAACAAAAACGATCAAGTGTTACCCACACCTGTGTAGCCGAAGTAGTGTGCAGTGACCGAGACGTTTCTGAATACATGGTCAGATTTTTTGGAAAAAAAGAAGAAGTCAAAAAACCGTCAAATGAGAAAAAATTGCAAGAGTGTGACAGAGCTGATTGATTTTTTGTTGCTCACTTGATTCTTTCAAAATGGGTTTACTAAAGTAGATGACTTACCTGCCTCCACCGTCTGAAAAAAAATGCCATCAATCATGCAGCATTTTATAACAAGCCTTATTTAAGCCCTAAAGCATTAAGTTGCACTCACTTTGTGAGGAGGTAACGCGGTATTCTCACCTTGGCCAGTATGAGTGAAGTTCTATACTTAACATTTGATAGAAACATAGATCAATTACGGCACAGCAACTCTCATCAGATAGCTAGCGTTGACTTGGGCACAAAATTGAACCAATTTTCCCATCGTAAGTCTCTACCAACAACAATGGACTTTGGTGTGTAGTGCAGTGAACACATAGGACTCCACGTAAGCATTTGTCAGCATCCTTTGTCTCTATTCGGTTCTGTTTTGACAGCCACAAATTTGGCATGTATTAAGGAAAAAAAAATCCCTGTTGAAGTAGTTTCTTCCTCTTTTTATCAGCTTAAGAGGTAAAATGCCATATTCCGCGGAAATGGTTTCAATACCCCATTTGTTGTCCTGATTACCAGTTTTTAGTGACGAAACACATCTGTAAATTTCATGCATTTATCGGCAACCTATCATTATTTTGAAACTGTATGTAAAAGTTATTTTTATGTAGACTCTTGTTATTATGTGTTTTAATACTGTATCAGTTTTTGTTTTTTTTAAACTGTGTGGTTTTAAAAGTCATTTAAATGAAATAGTGAGCTCAG
>1ddecbd7-d6a5-4701-a081-16f591993ac4
TGCGGCGGGCGGGCTGGCGGCGGCAGCGGCGGCGGCGGCGGCGGCGGCAGCGGCGGTAGGAAGCCGAGCGAGCGCCGGGCGCGGGCGCCGGCCGTTGGAGGAGGTGGTGGTCGGAGGCAGGATGGACATGATCGCCGCCTGGGCGCCGCGCTGCACCGGGAGCCCCACCGCGCGGGCGGTTTGTGTGATTCTCTGCTAAAATGCATCACCATCAGCAATGGCTGCCAGGAAGGACGGACAAAGAGCTGAGTGACTTACTGGATTCAGTGCGATGTTTCGCCTCCTGTAAGCGGTGGGAAAATGGACCAACTTCTCTTTGGCGAGTGGTACTTCTGGCTCAAATGTAGAAGACAGAAGTAGCTCAGGGTCCTGGGAACTGGAGGCCATCCAAGCCCGTCCAGGAACTATGGAGATGGGGACTCCCTATGACCACATGACTGCAGGGATCTTGGGTACCGCACAATCACCTTTCCACCTTTGTCAAAACACCAGAATACAAGGTAAACAGAAAGGGGCTCATACTCAACCATGGAGAGAACGTTCAGGGTTGCCTGAAGAGTCTCCTGGAGGGACAAGATATGGGCAATCCAGGAACCTTCGCCCACCAAACCTGGCTCCCAGTACTATCAGTATTCAAGCAATGCCCGCCGGAGGCCTTCACAGTAGTGCCAAGAGGTACAGACAAAGAAAGTCCGAAAAGTTCCAGGTTTGCCGTTTCAGGCGTGCCGAGCCAGCACTGCCGACAGGGACCGCCAGGCTATCCAAGCCAGCAGCCAGCACTTTCCCTAGCTCCTTCATGCAAGATGGCCATCAGCGGCGACCCTTGGAGCTCCACCAGCGGGATGAATCAGCCCGGCTACGGAGGGATGCTGGGCAATTCTCTCTATCCACAGTCCAGCAGCTACTGTAGCCCTGCATCCACATGAACGTTTGAAAAAGCTATCCATCCCACTCCTCGGCAGACATCAACTCCAGTCTCCTTCGACGTACGTTCCATCGTGGCACAAACCATTCAGCACCTCTCCTGCACACCCCTGCCAACGGAACAGACAGTATAATGGCAAACAGAGGAATTGGGGCAGCAGGCTAGCTCGCAGACTGGAGACGCAAAGGAAAGCCCTAGCACATCGATCTATTACCCTGACCACACGAACACTCAGCTTTCCAATCCTCAACCTGTAGGCCCCTCCTTCATCAGCAGGCACAGCTGTTTGGTACAAGGAAATGGAGGACAGGCCCTCGTCATCCTTTCCCAATGAAGGACCTGCACTCTCGCAAAGCCGAATCGAAGACCGTTTGGAAAGACTAGACGATGCGATCATGTTACACGGAACCACGCGGTGGGCCCGTCCACAGCTGTGCCTGGTGGCCATGGGGACATGCTCGGGATTTCTAGGACCCTCCCACAACGGAGCGATGGGTAGCCTGGGCTCCAGGGTCGGAACTAGTTTCTCTCAGCCGTAGACTTCGCCATGGTTGGGCCCTCTACCGTGAAGATGGCGTGGCTCTGAGAGGCAGCCATTCCCTCCTCCTGCCAAACCAGGTTCGGTCCTATTCCGGTCCAGTCTGCAACTTCCCCTGACTTGAACCCCACCCAAGACCCACAGAGAGATGCCAGGCCTACAGTGGCCAGAGCGTGTCTTTGGTAGCTCTAGATCAATCCGACGACGGGGGCGATGAGAACCTGCAAGACCTCAATCTCTGAGGACAAGAAATTAGATGACGACAAGAAGGATATCAAATCAAACATTAGCAATAACGATGATGAGAGACCTGACACCAGAGCAGAAGGCTGAGCAAGAAGGAACGGAGGATGGCCAATAATGCCCGTGAGCGCCAAGGGTCCGAGATATCAACGGAGGCCACCGAGGAGCTTGGCCGTGGTGCGGCTCCTGAAGAGCGTACAAGCCCCAGACCAAGCTCCTGATTCCAGGCGTGGCTGTCATCCACAGCCTGGAGCAGCAAGACATAGAAAGGAACTTGAACCCGAAGCTGCCTGTACTGAAAAGAAGGAGGAAGAGAAGGTGTCCTCAGAGCCTCCCCCATTCTCCAAGCAGGCCACACCCAAAAAGTCAGGGAGACGCAGCGAATCATAGGACAGATGTGAAAAGGTCCAAGTTGCTACCTTGCTTTCATTAAACAAGAGCTCACACTCCTAACAGCTGTATTACCCTAAACCCACATCAAACACTGCTCCTTAACCCCGTTTTTTTTTTGTAATATAAGACAAGTCTGAGTAGTTATGAATCGCAGACGCAAGAGGTTCAGCATTTCCCAATTATCAAAAACAGAAAACAAACAAAAATGGCCGAAAGAAAGAAAGAAAGAAATGCAACTTGAGGGACGACTCTTCATTCATCATCATTGAATGTGCAAGCGGTATGCACAGGCTGAGACACAGCCCAGAGCTGAATGGCAATCCCACACTGTGGAGCAATGCATTTGTGCCTAAACTTTCTTGGAAAAAAAATAATTAAATTGTAAAGCTTGAAAAAATATTACTTAATTTAAAAAAAATTGTAAACTTGCAATAATGAAAAAGTGTACTTCTGAAGAAATGACCGAACGTTTTTGTTGGTATCACTCAGCTAGTGTTTTAACTACGGACTGAATAGGGGAAGCCCGGCTGCCACCGTAACAAAACCAGCAATGTCCAGTCGGCAACGAGTGATGACTAGCCATCCTAGGGGTAGGAGGGACAGATGGATGTTATAGACCTATG
>1f85314a-5cd3-4a45-b039-57a1d4e36fc0
CGTTGCTCCATGTTTGAGCTGAGGTGAGAAATTGTTAGATGCTTTTGCTCTCTGCGTGGTAGTGAAAATAGACCAACTTCTTTGGCGAGTGGACATTTACTGGCTCAAATGTAGAAGACAGAAGTAGCTTCAGGGTCTCTGAGGAACTGGAGGCCATCCAAGCCCGTCCAGGAACTATGGAGATGAGG
>a1962c6c-f97d-43e7-bb57-dccc82894b8d
GTTACTGCAGATGTTCGCCCACTGTAAGCAGTGAAAATGGACCTATTTTTGGCGAGTGGACATTTCACTGGCTCAAATGTAGAAGACAGAAGTAGCTCAGGTCCTGGGAACTGGAGGCCATCCAAGCCCGTCTCCAGGAACTATGGAGATGGGACCCTATGGACCGACTAGCAGGGATTTGGGTCACGCAATCTTTCCTCTGTCAATTCCAGAATACAAAGTAAACAGAAGGGGCTCAACACATTTATAGGAGGGAAACGTTCAGGGTTGCCGAAGAAGTCTCCATGGAGGGTCGGATATGGGCAGCAAGGGAACCTTTTCGCCCACCAAACCTGGCTCCCAGTACTATCAGTATTCAAGCAATAATGCCCGCAGGAGGCCACAGTGCCATGGAGGTACAGACAAGAAAGTCCGAAAGTTCCTAGGTTTGCCGTCTTCAGTCTACGCTCACAGCCAGCACTGCCGACTACATAACAGGACCGCCAGGCTATCCTCCAAGCCGGCAGCCAGCTCACCCCTAGCTCCTTTCATGCAAGATGGCCATCAGCGACCCTTGGAGCTCCTCAGCAGGATGAATTCAGCCCGGCACGGAGGGATGTGGGCAATTCTCTTATGAACGCGAGGATGAAGGTTACTGTAGCCTCGTCTCCACATGAACGTTTGAGCTACCCTGCTCCACTCCTGCAGACATCAACTCCAGTCTTTCCTCGAATGTCTCGCCACCATCGTAGTGGCACAAACCATTACAGCACCTCTTCCTGCACACCCCCTGCCGCGGAACAGACAGTATAATGGCAAACAGAGGAACTGGGGCAGCAGGCAGCTCGCAGACTGGAAGACGCTAAGGAAAGCCCTAGCTCGATCTATTCCCTGACCACGAACAACAGCTTCACCTCCAATCTTACAACTCCTGTGGGCTCCCACCACATTCCAGCAGGCACAGCTGTTTGGTACAAGAAATGGAGGACAGGCCTCGTCATCTCTCCCAATTATAGGACCTCTGCTTACTTTGCAAAGCCGAATCAGAAGACCGTTTGGAAAGACTGGACGATGCGATCATGTCTCACGGAACTCACGCAGTGGCCCGTCCACAGCTGTGCCTGGTGGCCATGGGGACATGCATGGGATCATGGGACCCCACAACGGAGCGATGTAGCCTGGGCTCAGGGTACGGAACTAGTCTCTCCAGCCAACAGACATCGCAGTTGGGGCCCACCGTGAAGATGGCTGGCTCTGAGAGGCAGCCATTCACACCTGCCAAACCAGGTCACGGTCCCCCAACTTCCGGTCCCAGTCTGCAACTTCCCCTGACTTGAACCCACCCAAGACCCTTCAAGAGGGATGCCACTAGGCCCAGGGCCAGAGCGTGTCTTAAAGGTAGCTCAAAGATCAATCCGACGACGAGGGCGATGAGAACCTGCAAGACACAAATCTCTGAGGACAAGAAATTAGATGACGACAAGAAGGATATCGCTAATTAGGTCAAGATTTAAAATATGATGATGAGGACCTGACCCAGAGCAGAAGGCTGTGAGCGCGAGAAGGAACGGAGGATGGCCATAATAATGCCCGTGAGCGCCTGAGGTCCGAGATATCAACGAGGCTCTTCCAAGGAGCTGGCCATGGTGCAGCTCCTGAGAGCGTACAAGCCCAGACCAAGCTCTGATTCCAGGCCGTGGCTGTCTTATCACAGCCTGGAGCAGCAAGTTCGAGAAAGGAATCTGAACCCGAAAGCTGCTGTTTGAAAGAAGGGAGGAAGAGAAGGTGTCCAAGAGCCTCCCCACTCCTTGGCTGCCCACACACCCTGGGATGGGAGACGCAGCGAATCTCGGGACAGATGTGAGGCAAAGGTCCAAGTTGCTACCTTAATATCACTATCAGAGGCTAACAGCAATTACCCTAAAACCCATCAAACTTGCTCCAACCCCGTTTTTTTTTTGTAATATAAGACAAGTCTGAGTAGTTATGAATACAGACGCAAGAGGTTCAGCATTCCCAATTATATCAAAACAAGAAAAACAAACAAAAAAATGAATGAAAGAAAGAAAAGAAAGAAAATGCAACTAAGGACGACTTAACATACACTCTGAATGTGCGAAGCGGTATGTACAGGCTGAGACACAGCCCCAGAGACTGAATGGCAATCCCACACTGGGAGGCAATGCATTTGTGCCTAAACTTCTTTGGAAAAAAATATAAAACTAATTCTGTAAGTCTGAAAAAAAAATATTTAATTTAAAAAAAATTGTAAACTTGCAATAATGAAAAAGTGTACTCTGAAGAAAACGATCGACACGTTTTTGTTGGTATCACGTCAGCTAGTGTTTCTAATTACCAGATATTGAATTGGAAGAAGCCCGGCTGCCCTCGTAACAAAAACCAGCAAACGTCCTGATGGCAACGAAGTGATGACATTGGCCATTCCTAGGGTAGGCAGATGGATGTTATAGACCATGACATAATATATTAGCTAAAATTTAGACTGACTGTGAATTTCCAACCTCCAACATTATCGCCTCCTCTATTATTATCTTATATTAACGCCTCCATCCAAACTTCCTTAATT
>9b4c6c44-5268-4541-8b83-8babb4c3dcda
GCTCGCGTTGCCAGTTGTGGCTCCCACGTAAACAGAAAGGGGCCACTCTCATCTATGGGAGAAAAACCGTTCAGGTCGCCAGCAGAGTCACCATGGAGGGACATGGATATGGGCAATCCAGGAACCCTTCGCCTCCACCAAACCTGGCTCCACCCAGTACTATACCAGTATTCAGCAATGATGCACGGAGGCCTCACCTTCTCCACAGTAGTGCCATAGAGGTACAGACAAAGAAGTCCAAAGTTCCGGTTTGCCGTCTTCAGTACGCTCCTCAGCCAGCACTGCCGACTACGGGACGCCAGGCTATCCTCCAAGCCAGCAGCCAGCATCTCCCCTAGCTCCTTTTCATGCAAGATGGCCAGCTGACACCATTGAGCTCCTCCAGCGGGATGAATCTTTTCGGCCCGGCTACGGAAGATGCTGGGCAATTCTTCTTCTCTCATATCCCACAGTCCTGCAGCTGTAGCCTGCATCCACATGAACGTTTGAGCTACTATCCATCCCACTCCATCAGCGGACCACACAACTCAGTCTTCCACCGATGTCCGCTCCATCGTAGTGGCACAAACACTCAGCACCTTTCCTGTCACCCCTGCCATTACGGAACAGACAGTAATGGCAAACAGAGGATTGGGCAGCAGGCAGCTCGCAGACTGGAGACGCTCTGGGAAAGCCCTAGCTCTCGATCTATTCCCTGACCACGAACAACAGCTTCTCCAATCCTTTTTCAACTCCTGTGGGCTCCCACTCTCAGCAGGCACAGCTGTTTGGTACAAGAAATGGAGGACAGGCCTCGTCATCTCCCAATTATGAAGGACCCGTTGCACTCACTGCAAGCCGAATCGAAGACCGTTTGGAAGACTGGACGATGCGATTCATGTTCTCCGGAACACGGGGGCCCGTCCACAGCTGTGCCTGGTGGCCATGGGGACACGTATGAAGGATGGGACCCACAACAGAGCGATGGGTAGCCTGGCTCAGGGTACGGAACTAGTCTCTCCAGCCATATGGATATACTTGCCATGGTAGGGCCCACCGTGCTGAAGATGGCGTGGCTCTGAGAGGCAGCCATTCTCTCCTGCCAAACCAGGTTCCGGTCCCACAACTTCCGGTCCAGTCTGTATTCCCCTGACATTTGATCCCCACCCAGACCTTACAGAGGGATGCCACCAGGCCTCCAGGGCCAGAGCGTCTCTGGTAGCTTTGAGATCATAAATCCGACGACGAAGGCGATGAGAACCTGCAAGACACAAATCTCAAAGGTCAAGAAATATTAGATGACAAGAAGGATAATCAATTACTAGCAATAACGATGATGAGGACCTGACCCAGAAGGCTGAAGCGCAGAAGGAACGGAGGATGGCCAATCGAATGCCCGTGAAGCGCCTGGGTCCGAGATATCAACGAGGCACCAAGGAGCTTTGGCCGTATGGTGCAGCACCAAGAGCGACAAGCCCAGACCAAGCCCTGATTCACCACCAGGCCGTGGTCATCTCTAGCCTGGAGCAGCAAGTTCGAAAGGAATCTGAACCCGAAAGCTGCCTGTACTGAAAGAAGGGAGGAAGAGAAGGTGTCCAAGGCCTCCCCCACTCTCCTTGGCTGGCCCTACACCCCAAAGGATGGGAGACGCAGCGAATCATGAAGACAGATGTGAAGAGGTCCAAGTTGCTACCTTGCTTCATTAAACAAGAGACCACTTCCAACAGCTGTATTACCCTCCTCCTAAACCCACACACTATTACACTGCTCCAACCCCGTTTTTTTGTGTAATAAAGACAAGTTCTGAGTAGTTATGAATCAGACGTCAGAGGTTCGGCATTCCCAATTATAAAACAGAAACAAACAAAAAATGAATAGAAAGAAAGAAAGAAAATGCAACTAAGGGACGACTTCTTTAACATTTCACTCGATGTGCGAAGCGGTATGCACAGGCTGAGACACAGCCCAGAGACTGAATGGCAATCTCCCACACTGTGGAGCAATGCATTTGTGCCTAAACTTCTTTTTGGCTAATTTGTAAGTCTGAAAAAATATTTAATTTAAAAATTGTAAACTTGCAATAATGAAAAGTGTACTCTGAAGAAAAACGACCGAACGTTTTGTTGGTATTCACGTCAGCTAGTGTTTCTAATTACCGGATATTGAATAGGAAGCCCGGCTGCCCTCGTAACAATCTACCAGCAAACGTCCTGATGGCAACGAAGTGATGACATTAGCCTAGGGTAGGAGGGCAGATGGATGTTATAGACCTATGACAAATATATAAATATATAATATTAAAAATTTAGTGACTATGGTAAGCTTTGTTGATTTGTTCAGACTTTTTCCTGTAAAAAAATAGTACTGATTAACTTTTAAAGAAAGATTTTCTACTGTAAATGGATTTTTTTTTTTCTTGTCAATTTGTCCCTTCCCCCGGATTTGTTATCGTATCAATAGTGCTTTTCCAACTAATACGGGAATGACGAAGGTGTATGAAGTTGCTTCTCATTCACAAATAGTAAAAGTTGTTTCCAGTCTTGGGAACACAGGACTTAAAAGTCACATCATGTGTAGGAATTACTACGCAGCTGCCCGTGGCGAGGCAAAAAAGCGTTTTGTCTGGCTCGTGGCGCTGCCCTTATCCACCCTCCCCTGGGATTTCTTCAGAGGTACACGGTAAGAATGCTACAATGACCACAATGCCTCCAATGTTTATATCATGGAAACATATTCAATCAAAGTGGCTGTGATTTAACAAAAAAACGATATTCAAGTGTTACCTACCAATGTAGCCGAAGTGGTGTGCAGTGGTAAAGACGTTTTTGAATACATGGTCAGATTTTTTGGAAAATTTACAAAAATTAAAAAAAAAGAAAAAAAAAGAAAAAAACTAAAAAAGAAAGTTCAAGTTCAAAACCGTCAAATGAGAAAAAATTGCAAGGAGTGTGACAGAGTGATTGATTTTGTTGCTCTTGATTTTCAAAATGGGTTTACTAAAAGTAGATGACTTACCTGCCTCCTCGTTTGAGAATGCCATCAATCATGCATTGATTAACAAGCCTTGTAAGCCCTAAAGCATTAAGTTGCACTTTGTGAGGGGTAACGCAGTATTCTCTCAAGCCAGTATGAGTGAAGTTTATACTTAACATATTGATAGAAACATAGATCAAAACTACGGCACAGCAACTCATCAGATAGCTAGCGTTGACTTGGGCACAATTGAACCAATTCCCAAGTTCTCCAACAAGACTTTGGTGTGTAATAGTGGGTGAACACTAGGGGACTCCACGTCTGACTTGTCAGCATCCTGTCTTTATCGGTTTTGTTTTGACAGCCACAAATTCTTGGCTGTATTCACTGAGGGAAAAAAATCCCTGTTGAAAGTAGTTTCCACCTATCAGCTCTTGAGTAGCCAACTCCATCAGAATGGTCTTAATACCCCATTGAACATTACCAGTTTCTTTTAGTGACGAAACACACATCAATAAATTTTATGCATTGTTGGCAAAACCTATACTATTATTACTGAAACTGTATGTAAAAGTTATATTCTTTACATGTAGACTCTTGTTATTATGTGTTTTTAATCTGTATCAGTTTGTTTCTTTAAACTGTGGTTCTTTAAAAGTACTTTAAATGAAATAGTGAGCTCTACAAGAATCTGAAATTTATGTTCATTTCTGAAAATGTAAGAACAATAAGATGGTTTCTGGGTCACCTCTGAATCCCTCCAACCTCCAACATAACCTCTATTATTATATTCATAACCATCCTCTGCCATTATTTTCCATCCTAATTAAT
>3ce7b337-c47d-4085-80ef-ed9dbd870fd2
TTACCTGCAGAGGGAAGTTTGCTCAAGGAGGAAAAGCACGATTCAACCTGTTCTGTTGTTTCTTGGCAGGCAAACAGAAAAGGGGCTCATACTCATCTTATAGGAGAGAAACGTTCAGGGTTGCCACCAGAGAGTTCCAAGAAGGACATGGATATGGGCAATCCAGGAACCCTCGCCACCAACCTGGGCTCCCAGTACTATCGGCAAGTATTCAAGCAAATAATGCCCGCCGGAGGCCTCTCATCAGTAGTGCCATGGAGGTACAGACAAGTGGAAAGTCCGGCAGAGGTTTTCCGGGTTTGCGTTTCAGTCTACGCTCCACAGCCAGCACTGCCGACTACAACGGGACCGCCAGGCTATCCTCCAAGCCAGCAGCCAGCATCACCTAGCTCCTTCATGCGAGATGGCCATCACAGCAGCGACCCACACTGGGGCTCCTCCAGCGGGATGAATCAGCCCGGCGGAGGGATGCTGGGCAATTCATATCCCACAGAGGCCCCAGCTCTGTAGCCTGCATCCACATGAACGTTTGAGCTATCCGCCCACTCCTGCAGTCATCAACTCCAGTCTTCCACCGATGACGTTCCATCGTAGTGGCACAAACCATTCAGCACCTCCCCTGCACCCCCTGCCGCGGAACAGACAGTAATGGCAAACAGAGGAACTGAGGCAGCAGGCGGCATGCTGCAGACTGAAGATAAGGAAGGCCCATGGCTCAATCTAACTCTCCTGACCACGAACCATCAGCTTCTTCCTTCCAATCCAACTCCTGTGAGGGGATCCCACCACTCTCCGTCAGCAGGCACAGCTGTTTTTGGTACAAATCAGAAAATGGAGGACAGGCCTCGTCATCACCCAATTATCGAAGGACCACTTGCACTCTGCAAGCCGAATCGAAGACCGTTTGGAAAGACTGACGATGCGATTCGTCTCCGGAACCACGCCGGTGGGCCCGTCCACAGCTGTGCCTGGTGTGGCCATGGGACATGCATGGGATCATAGGACCTCCCACAACGGAGCGAAGATGGGGGAGCCTGAGGCACAGGGTACGGAACTAGTCTTCTCCAGCCATCAGACGACATCGCCACATGGTTAGGGCCTCCGTGAAGATGGCGTTGGCTCTGAGAGGCGGCACTTTCCTGCCGCCAAACCAGGTTCGGTCCCTCCAACTCCGGTCCAGTCTGCAACTTCCCCTGACTTGAACCCACCCAGACCCTACAGAGGGATGCCACCAGGCCAGGGCCAGAGCGTGTGTTCTGGTAGCTCTGAGATCAATCCGACGACGAGGTGTGATGAAGAACCTGCAAGACACAAAATCTTCTGAGGACAAGAAATTGATGACGACAAAGAAGGATCAATAATCAATTAGCAATAACGATGATGAGGACCTGACCCAGAGCAGAAGGCTGAGCGCGAGAGGGGAACAGAGGGTGCTGGCCAATAATGCCCTGAGCGCCAAAGGGCTCGAGATATCAACGGGTTCAAGGAGCTGGCCATCGGTGCAGCTCCTGAAGAAGCGACAAGCCCAGACCAAGCACTGATCTTCCAGGCCATTGGCTGTCATCCTCAGCCAGCAGCAGCAAGTTCGAGAAGGAATCTGGAACCCGAAAGCTGCCTAGTGTTGAAAGAAAGGGAGGAAGAGAAGGTGTCCAAGAGCCTCCCACTCCAAGCTGGCCACTCCCTGGATGGGAGACGCAGCGAAACATGGGACAGATGTGGTAAGGTCCTGGTTATACCTTATTTACTAAACGAGACCACTTCCACAGCTGTATTACCCCTCTAAACCTCCACTAACTTGCTCCTTATCTATTTTTTTTTTGTTGTAATATAAGACAAGTCTGGGAGTAGTTATGAATCGCAGACGCAAGGTTTCAGCGAGCATTTCCCAATTATCAAAAACAGAAAAACAAAAACAAAAATGAATGAAAGAAAGAAAGAAAGAAAAGAAAAATGCAACTTGAGGACGACTTCACCACACACTGGGCCGTGCGCGGCAGAATGGTCTGTCCAAAACGGAACTTAAGTCAGGAAGGAAACATTCAGCATAAACAAGCACAACATGAAAGTCGCATGGCTGACTGGAAGCATAATAAATAATAAATAACCAACAACGGAGGTGAAGATGGAATGTGCTGGATCCAAGACAATAGGCACCGCAGAGGCCTGGGCCTCCTCTG
>a572ad6d-4ea9-40c7-b2e4-34da2c6c58fb
TGTGGCTCCCCACGTAAAACAGAAAGGGCACTCACTTATGGGAGAGAAACGTTCAGGGTTGCCACCAGCAGAGTCCTCGGAGAGGGTTCGGATGGGCAATCCAGAACCTTCGCCCACCAAACCTGGCTCCCAGTACTATCAGTATTCAAGCAATAATGCCCGCCGGAGGCCTCTTCACAGTAGTGCCACGGAGGTCTCAGACAAGAAAGACGAAAAGTTCCAAGGTCTGCCGTCTTCGGTCTACGCTCCTCCAGCCAGCACTGCCGACTACAGGGACCGCCAGGCTAACTCCAAGCCAGCAGCCAGCACACCCCGGCTCCTTCTTCATGCAGGATGGCCATCACAGCAGCGACCCTGAGCTCCTCCAGCGGGATGGCTCAGCCCGGCTACGGAGGATGCTGGGCAATTCACCTCATATCACAGTCCAGCAGCTACTGTAGCCTGCATCCACATGAACGTTTGGCTATCCATCCCACTCCATGGCGGACACAACTCCAGTCTTCCTCCGATGCACGTTCCATCGTGGTGGCACAAACACTACAGCACCTTTTCCTCCCTGCACTCCCGCCAACGGAACAGACAGTAATGGCAAACAGAGGAACTGGGGCAGCAGGCAGCTCGCAGACTGGAGACGCTCGAAGGGCTGAAAGCCCTAGCTCGATATCACCCTGACCACGAACAACAGCTTTCCTCCAGCCTCATCCAATGGCTCCCTCCATCCAGCAGGCACAGCTGTTTGGTCAAGAATGGAGGACAGGCCTCGTCATCTACCCAATTATGAAGGACCCTTGCACACTGCAAAGCCGAATCGAAGACCGTTTGGAAAGACTGGACGATGCGATTCATGTCACGGAACCACAGTGAGGCCCGTCCAACAGCTGTGCCTGGTGGCCATGGGACCGCATGGGATCATAGGACCTCCCACAACGGCGGAGCGATGGGCAGCCTGGGCTCCAGGGTACGGAACTAGTCTCTCCAGCCAACAGACATCGCTCATAGTTGGGCCCACCGCTGAAGATGGCGTGGCTCTGAGAGGCAGCCATTCACCTGCCAAACTCCAGGTTCCGGTCCCACATCCCGGTCCCAGTCTGCAACCTCCCCAGTCTGAACCCACCCCAAGACCCTTACAGAGGGATGCCACCAGGCCTCCAGGCCAGAGCGTGTCTCTGGTAGCTCTGAGATCAATCTCGATGACGGGGGCGATGAAGAACCTGCAAGACACAAAATCTTTGAGGACAAGAAATTAGATGACGACAAGAAGGATAAATCAAACTACTAGGTCAAGATCTAGCAATAACGATGATGAGGACCTGACCCAGAGCAGAAGGCTGAGCGCGAGAAGGAACGGAGGATGGCCAATAATGCCCCGTGAGCGCCTGGGAGGTCAAGATATCAACGAGGCTCAAGGAGCTTGGCGTGTGCAGCCACCACCACCTGAAGAGCGACAAGCCCAGACCAAGCTACCAGCTTCCAGGCCGTGGCTGTCACACAGCCAGCAGCAGCAAGTTCGAGAAAGGAATCTGACCCGAAGCTGCCTGTTTGAAAAGAAAGGAGGAAGAAGGTGTCCAGAGCCTCCCCCACTCCTGGCTGGCCCACACCCTGAAAAAGATGGGAGACGCAGCGAATACATCGGGACAGATGTGAAAAGGTCCAAGTTGCTACCTTGCTTCATTAAACAAGAGACCACTTCCAACAGCTGCGAACCTGCTCCTCAACCCCGTTTCTTGTAATATGACAAGTCTGAGTGTTATGAATCGCAGACGCAAGAGGTTCAGCATTCCCAATTATCAAAACAGAAAACAAACAAAAAAATGAATGAAAGAAAAGAAAAGAAAGAAAATGCAACATTGAGACGACTCTCTCATATCACTCTGAATGTGCGAAGCGGTATGTCAGGCTGAGACACAGCCCAGAGCTGAATGGCAATCCCACTGTGGAGCAATGCATTTGTGCCTAAACTTTTGGAAAATAATATATATTAATTTGTAAGTCTGAAAAAATATTTAATTTAAAAATTGTAAACATAATAATGAAAAAGTGTACTTTTGAAGAAACGACATGACGTTTGTTGGTATCACGTCAGCTAGTGTTCTAATTACGGATATAGCAGGGAAGCCCGGCTGCCCTGTAACAAAACCAGCAAACGTCCTGATGGCAACGAAGTGATGACATTGCACTCCAGTGGCTCAGATGGATGTCATAAGACCTATGACAAATATATATAATATAATATATTAAAAATTTAGTGACTGCAGAATTGGTCTGTGTCCAAAACGGAACTTAAGTCAGGAAGGAAACCATTTCAGCATAAACAGCACAACATGTAGTCTGCGGCTGACTGGAAGCAATAATAAATAAATAACACATACCAGAGGCTGAAGATGGAATGTGCTGGATTCCAAGACAATAGGCACCAAGGCCTGGGCCTCCACTTGACTCATTTGCTTTGGTTATGTTTGTTCTTTAGAGATGTCTTTCTCATGGGACTTGAAGTGACTCATCTCTAATGCAGTACTGGTTTCGCCATGCTCATTTCAAGTATTATAGACATATGTAATGGTAAAATATGACTGTGGCCTTCTCATTTCTTGTTACTTGTTGATGCAATTAAGTGAAGATAAGAAAAAAAAAGATTTACCATGTATCAGTGCCTGGCTTTGTTATAAGCTTTCGTCTGTTTGTGCTTTTTGCTATAAAAATAGATTGAAGTACACCCAAGTAGGAAAAAAAAACTAATTTAAAAATATAAAAATATATTTGGCTTATTTCAGGGAGTAATCCACATATTCAAGATATTCAAAAATGTCAGATTTTGAGTATTTCTTTGTAGATTTTTGGAATCATTATGAGTAAAAGTTTGTTACTTTATTTGCTATTTAAAAAGATGTTATTTTACCATGTGTTACTGAAAAGGAAACTGTATGGTAGAGCTCTGTTTGTCTTGTTCCTCAGGTTTTGTTTCACTGTCTGTTTAGTTGTGGGTACAGTATGAACTTTTTTTTTGTTTCGTTATGTTTTTGTTTTGTTTGCGTTGACACATAGCATGTAGCATTAAAAACTTTAAAAATTGTTTAAAAAAAAGAAAAAAAGGAAAACGTTTTTTAAAAAAAAAGATAAACAGTTACACCTTGTTTTTTCAATGTGTTGAAGTGCCTCAATTTTTCATGTTTTTGGTGTATTTTGATTTGTAGAGTGTCCAAACAGGTTGTGCCGGACTTCCACAAGAGGTCCAGCCCAGCTTGGTCTAGACCTGTTCCTATTAGAAAGTATTAGTGTGATTGTTAGTAGTGATACTGATGCTCAG
>7b2743fc-675d-4bf6-afee-cbe0998d4e44
AGCATCTAAAAGATTTGTTGCGATGAGCAGCGCAGCTAAGGGTTGAGATTACCGCAGGAGGGCAGCCTTTGGCAGTACTGTGTGGAAAGAATCTCTGCAGGAAAGAATCAGCCATTCCAGTGCAACGGAAACATCTTTGGATCAGAGTCTCCTCAAGGGGACACGGATATGGGCATAATCCAGGAACTCCTTCGCCCTCCACCAAACCTGGCTCCCAGTACTATCAGTATTCAAGCAATAATGCCCGCCGGAGGCCTCTCACAGTAGTGCCATGGAGGTACAGACAAGAAAGGTACCGAAGTTCCACGGGTCGCCGTCTTCAGTCACGCTACCTTGTCAGCACTGCCGATTACTACAGGGACTCGCCAGGCTATCCACCAAGCCGGCAGCCAGCACACCCCTGCTCCTTTTCATGCGAGATGCCACACAGCGGCGACCCTTGGAGCTCCTCCACAGCGGATGAAACTCAGCCCGAATACGGAGGGATGCTGGGCAATTCTTCTACATAAACCCACAGTCCAGCAGCTACTGTAGCCCTGCACACATGAACGTTTGAGCTATCCATCCCACTCCTCTGGCAGACATCAACTCCAGTCTTCCTCCATGATGATGTCGCCTCGCAGTGGCACAAACCATTCAGCACCTCTCCTGCACCTTCCCCTGCCAACGGAACAGACAGTATGCGGCAAACAGAGGAACTGGGCAGCAGGCAGCTCGCAGACTGGAGACGCAAAGGGAAAGCCCATAGCTCGATCTATTCTCCTGACCACACGAACAACAGCTTTTCCTCCACAATCTCAACCTGTGGGCTCCCTCCACTCTTCAGCAGGCACAGCTGTTTGGTACAAGAAATGGAGGACAGGCCCTCGTCATCTCCCAATTATGAAGGGACCTCTGCACTCACTGCAAAGCCGAATCGAAGACCGTTTGGAAAGAGTTGGGACGATGCGATCATGTTCACGGGAACCAGTGGGCCCGCACCACAGCTGTGCCTGGTGGGCCAAGGACATGCATGGGATCAGACCCCACAACCGGAGCGATAGGTAGCCCGACCCAGGGTCTACAGGAACTCTAAAAAGTTCTCTCTCAGCCATGGATCATTCGCTCATGGTTGGGGCCCACCGTGAAGATGGCGTGGCTCTGAGAGGCAGCCATTCTCTCCTGCCAAACCAGGTTCCGGTCCCTCTATTCCGGTCCAGTCTGCAACTTCCTGACTTGAACCTCCCAAGACCCTTACAGAGGAGATGCCACAGGCCTCCGGATCCAGAGCGTGTTTCTGGTAGCTCAAGATCAATGCTCGACGACGAGGTGATGAGAACTCCTGCAAGACACAATCTTTTGAGCAAGAAATTGATGACGACAAGAAGGATATCAAATCAATTACTAGCAATAACGATGATGAGGACCCTGACCCCAGAGCAGAAGGCTGAGCGCGAGAAGGAACGGAGGATGGCCAATAATGCCCGTGAGCGCCAAGGGGTCCGAGATATCAACGGGCTTTCCGAAGGAGCTGGCCCGTGGTGCAGCTCCTGAAGAGCGACAAGCCCCAGACCAAGCTCCTGATTCACCAGGCCGTGGCTGTCATCCTCAGCCTGGAGCAGCAAGTTCGAGAAGGGAATCTGACCCGAGAGCTGCCTGTTTGAAAAGAAGGAGGAAGAGAAGGTGGCACCAAGAGCCTCCCCCACTCATCCCGAAATGGCCCACATTTACCCAAGGATGGGAGACGCAGCGAATCACATGGGACAGATGTGAAAAGGTCCAAGTTGCTACCTTGCTTCATTAAACAAGAGACATTTCCTAACAGCTGTATTACCCCTAAACCCACAAACACTGCTCCAACCCGTTTTTTTGTAATAAGACAAGTCTGAGTAGTTATGAATCGCAGACGCAAGAGGTTCAGCATTTCTCCCAATCAAAAAAACAGAAAAACAAACAAAAATGAATGAAAGAAAGAAAGAAAGAAAAAATGCATCTGAGGACGACTCTTTTAACATCACACTGAATGTGCGAAGCGGTATGTACAGGCTGAGACACAGCCCAGAGCTGAATGGCAATCCCTACACTGGAGCAATGCATTTTTGTGCCCTAAACTTCTTGGAAAAAAATATAATTAATTTGTAAGTCTGAAAAAATATTTAATTTAAAAAAAATTGTAAAACTCAATAATAATGAAAAAGGGTGTACTTTGAAGAAAACGAACATGAACGTTTGTTGGTATTCACCATCGTCAGCTAGTGTTTCTAATTACGGATTGAATAGGAAGCCCGGCTGCCCTTGTAACAAAACAAACCAGCAAACGTCCTGATGGCAACGAAGTGATGACATTGCACTCCTAGGGTAGGAGACAGATGGATGTTATAGACCTCATG
>f61a0c48-4960-45a0-9bd1-293554640a90
AGAATTCTGCAGGAAAGAAACACATACAGCCATTCCAGTGCAACGGAAACATCTTGGAATCAGAGTTTCCCTCGGAGGGACATGGATATGGGCAATCCAGAACTCCTTCGCCTCCACCAAACCTGGCTCCCAGTACTATCAGTATTCAAGCAATAATGCCCGCGGAGGAGGCCTTTCTCCGCAGTTGGTGCCACAGAGGTACAGACAAAGAAAGTCCGAAGTTCTTCCCCGGGTTCGCCGTCTCAGTCTACGTTCAGCCAGCACTATGACAACAGGACACGCCAGGCTATCCTTCCAAGCCAGCAGCCAGCACTTTCCCTAGCTCCTCTTCATGCAAGATGGCCATCACAGCAGCGACCTTTGAGCTCCTCCAGCGGGATGAATCTCAGCCCGGCTCGGAGGGATGCTGGGCAATCTTACATATCCCACGGTCCAGCAGCTACTGTAGCCTGCATCCACATGAACGTTTGAGCTATCCATCCCACTTGCAGACATCAACTCTCCAGTCTTTCCTCGATACGTTCCATCGTAGTGGCACAAACCATTCAGCACCTTTTCTCCAGCCACCCCCTGCCGCCGGAACAGACAGTATAATGGCAAACAGAGGAACTGGGGCAGCAGGCAGCACGCAGACTGGAGACGCTGGGGAAAGCCCATCTAGCTTCGATCTATTCCTGACCACGAACATTAGCTTTCCACCAATCCTTAACTCCTGTGGGCTCCCACTCAGCAGGCGGCATAGTCAAGAAATGGAGGACAGGCCTCGTCATCTCCAATTATGAAGGACCCATTGCACTTCTGCTGACCGAATCGAAGACCGTTTGGAAAGACTGGACGACGCGATCATGTCACGGAACCACGCGGTGAGGCCCGTACAGCTGTGCCTGGTGGCCATGGGACATGCATGGGATCATGGGACCCTCCACAACGGAGCGATGAGGTAGCCTGGGCTCAGGGTACGGAACTAGTTCTTCCAGCCAACAGACACTGGCTCATGGTTGGGGCCCACCGTGAAGATGGCGTGGCTCTTGAGAGGCAGCACTCCTGCCAAACCAGGTTCCGGTCCCACAACTTCCCAGTCCAGTCTGCATTCCCCTGACTTGAACCCTCCAGACCCTTACAGAGACGCCACCAGGCCTCAGGCCAGAGCGTGTCGGTAGCTCAAGATCAATCCGACGACGGGCGATGAGAACCCAATAAGACACAAAATCTCTGAGGAGGACAAGAATTAGATGACGACAAGAAGGATATCAATCAATTACTAGCAATAACGATGATGAGGACCTGACCCAGAAAGAAGGCTGAGCGAGAAGGGAACGGAGGATGGCCAATAATGCCCGTGAGCGCCAAGGTCCGAGATATCAACAAGGCCAAGGAGCTGGCCGTGGTGCAGCTCCACCTGAAGAGCGACAAGCCCCAGACCAAGCTCCTGATCACCAGGCCGTGGCTGTCATCCTCAGCCTGGAGCAGCAAGTTCGAGAAAGGAATCTGAACCCGAAAGCTGCCTGTCTGAAAGAAGGGAGGAAGAGAAGGTGTCCAAGAGCCTCCCCACTCCTTGGCTGGCCCACACCCCTGGGATGGGGAGACGTAGCGAATCACACGGGACAGATGTGAAAAGGGTCCAAGTTGCTACCTTGCTTCATTAAACAAGAGACCACTTCCAACAGCTGTATTACCCTAAACCCTTCAACTTGGTTCCTTAACCCCGTTTTTTGTATATAAAGACAAGTTTGAGTGGTTATGAATCGCAGACGCTAGAGGTTTAGCATTCCCAATTATCAAAACAGAAAAACAAACAAAATGAATGAAAAGAAAGAAAGAAAGAAATGCAACTAAGGGTCCGGACTTTTCTCTTTAACATCTTGAATGTGGTGTACAGGCTGAGACACAGCCCAGAGCTGAATGGCAATCTCCTCCCTACACTGTGGAGCAATGCATTGTGCCTAAACTTCTTTGGAAAAAATATAATTAATTTTTGTAAGTCTGAAAAAAATATTTAATTTAAAAAATTGTAAACTTGCAATAATGAAAAAGGTGACAGTACTCATTGAAGAAAACGACATGAACGTTTTGTTGGTATTCACGTCAGCTAGTGTTCTTAATTACCGGATATTGAATAGGGGAAGCCCGGCTGCCCTCTGTAACAAACCAGCAAACGCCTGATGGCAACGAAGTGATGACATTAGCCAACCTAGGGTAGGGGACAGATGGATGTTATAGACCTATGACAAATATATAAAACAATATTAAAAATTTAGGTGACTATGGTAAGCTTTGTTGATTTGCTTCAGACTTTTTTCCTGTTAAAAATAGTACTGATTAACTCTTTTAAAAGAAAGATTTTACTGTAAATATGGATTTTTTTTGTCTGATTCGTCCCTTCCCCGGTTACGTTATCGTAACCTGTAGTGCCATTCTGTCCGGAGGGCAGTGCAGGACGAATGCTGACCCTGAAGTTGCTCTCATTCACAAATAGTAAAAAGTTGTTTCTCCAGTCTTTAGGAACACAGGACTTAAAAGTCACATCATGTGTAGGAATTACACGCAGCATTGCCCGGGCGAGGCAAAAGCGTTTTGTCTGGCTTGTGGCGCTGCCCTTGGTTACCCTCCCTGGATTTTCAAGAGGTACACGGTTAGAATGCTACAATTTCAATGTGCCACCAATGTTTATATCATCGGAAACAACATAATCAAGTGGCTGTGATTTAACAAAACGATCAAGTGTTACCTACCTGTGTAGCCGAAGTAGTGTGCAGTGACCGAGACGTTTCTGAAAATACATCAGATTTTTTGGAAAATACAAAAATTAAAAAAAAAAAAGAAAAAGAAAAACTAAAAAGAAAGTTCAAGTTCAAAAACCGTACAAATGAGAAAATTGCAAGGAGTATGTGACAGAGCTGATTGATTTTGTTGCTCTTGATTTTCAAAATGGGTTTACTAAAAAGTAGATGACCTACCTGCCTCCTTCGTCTTGAAAAAAAAAATGCCAACCAATCATGCAGCATTATAACAAGCCTTATAAGCCCTAAAGCATTAAGTTGCTTTGTGAGGAGGAAGAGGTAACGCAGAGTATATTACCTTTGGCCAGTATGAGTGAAGTTTATACTTAACATTTTGATAGAAACATAGATCAATTACGGCACAGCAACTCATTACAAAGATAGCTAGCGTTGACTCTGGGCACAATTGAACCAATTCCCATCGTAAGTCTTTCCAACAATGGACTTTGGTGTGTGGTGCAGTGAAACCCCATAGGACTCCTACGTAAGCATTCGCTGTTCAGCATTCCTTTGTCCTAACTCGGTTCTGTTTGACAGCCACACAAATCTTGGCATGTATCAAGGAAAATCCCTGTTGAAGTAGTTTTTCCACCTATCAGCACTAAGTAAAACGCATAACTCCGCGGAATGGTCTTTAAATACCCCATTTGTTGTCCTGAACTACCAGTTACATAGGAGTGACGAAACACATCTGTAAATTTTATGCAACCAATGGCAAACCTATCATTGTTGAAACTGTGTATGTAAAAGTTATTCTACATGTAGACTTTGTTATTATGTGTTTTAATCTGTATCAGTTTTTTGTTTTTTTTAAACTGTGTGGTTCTTAAAGTCATTTAAATGAAATGGTTGAGCTACAAGAATCTGAAATTTATGTTCATTTTTCTTGAAATGTAAGAACAAATTAAGATGGTTACCACGTGGTCTTCACAAACCCATGAACATTTGATTAGCTGTGCCGTGTGCGTGTGTGTGCTCTTGCGTGTGTGTGTGTGTGTGTGTGTGTGTGTATGTGTGTGTTGAAAATTGTAAAATTGCTCAGTAGCGATAAAACTAAATGCTTTGATTTGTGAGAAGTTCCTAAAATGTGGAGGTGGATTGAAAATGTAGGGGAATAGCAGGAATCAAATCTCATTAAGGTTACGGGGACTTTGCTGTGATGCGGTGGCACAAGGTGCCAGAAGGGCAAAGAAGAAAGACAGTATTTCCCTCCTCCCTGAACGATGGAATCGTGTACGTGGTCACCATGTTTTGAGATTTTCTTTTCCGTGATACATTCTGCACTCATTTGTATAGTTTGCCAAGGCGGGTATCCCTAGGAACAATTATTATAGGAAACAGGTATCGTCCGATCACATTTTCAGGAGAAGCGTAGAAAAGAATATGGTGTTTACTCTTGAACTGGAATCCTCCCCGCATTGATGGATATACAAGAGTGGCACTTTTGATACTCGCATCATAAAGGTGCTTACTAAAGCAGAATCAAAGTTTTCAACTCTTTGTAAACAAAGCAAAAATTAAATTTTAAACTAAATCATTTGAGATTTTTTTTTCAATTGGTGCTTCTATATTTTGTTCTTCACTCGGACAGAGAAAAAGCTGCATAATTCATGTTCACCAGCTTTGATGTAACACTACTTGGTAATGTAATATGGCTATTGTCAAATTCCTTTTGGAAATATAAGCAAAAGACCCCAAAGGCCAGCAGCAGCTGCTGGCTAACTTTATAGTTGGCGCGGAAACCTGACGCTGACCCTCTTGGTAGTAATCAGGTGTATTTCCAGTTTTTAAAAGAAAGAAAGGAAATGTTGGCCGTTTTAACGTGTTGGTTTTGTTTGTTTTGTTTGTTTGTTTCTCCTTGTTGTTATTATGTAATTATCAAACCCAGGTAAGATTGGTATATTTCCTGCACTGGATTTTTGAAAGAATCTAAAAGAAGTCAGGATTAAAATACTACAAACATTTCATAAGTGTTCATCCGTTAGACATACACGAAGGCGGTGAGGCTTAGGTGCAGGATCGGTTTAAGAGACTCTGAAAGCAACTTGGAACAGTTGATCCACCTCCACATTAAAGTAAATTATGAATGCAGAATTAGGATCTGTCCATCATTGGAGTTGTTACACTTTTTTTGTCTCTGTATGGCAGTGATGAACACTAATGCTTTGACAGCTTCAGCCCCACCCAGTGGTCCAACTGATTCCAATTCCTATAGTCCTCGATCCTGGTTCTTGTTTTGTCTTCCACTTTTTCACCTATCTGATTTTTATATTGTTATTGTTATTGTTATTATATTATTATTATATATTAATATTATTCGATGTTTGTTTTGATGAGGATTGGGAAGTAGAGGGAGTCGAACTGAGACTGGGGGCTGAGAGGATTTTTTCCATCCGCATCCAACAGGCAGAATATGGTCTGTGTCCAAAACGGAACTTAAGTCAGGAAGGAAACATACTCAGCATAAACAAGCACAACATGTAGTCGCCGGCTGACTGGAAGCAATAATAAATAATAACCATACCGGAGGTGAAGATGGAATGTGCTGGATTCCAAGACAATGGAGCACCAAGGCCTGGGCCTCCTCTTGACTTTTGCTTTCTTGGTTGTCTTGTTCTCTTAGAGATGTCTCTTCATGGGACTGAAGTGACTCATCTCTGTGCAGTACTGGTTTTGCCATATGCTCATTCAAGTATTATAGACATATGTAATGGTGAATATATATGAACTGCTTTTCACTCTTGTTACTTGTGATGCAATTAAGTGAAGAGATAAGAAAAAAAGAGATTTACCATGTAACAGTGCCTGGCTTCTTTTTTTGTTATAAAGCTCGTCTGTCTAGTGCTTTTTTTGCTATAAAAATAGACTGTAGTACACCCTAGTAGAAATAAAAAATTGGCTTATTTTCGCAGGAGTATTAATCTTCTATACCATGGATATTACAAAATGTCAGATTTTGAGTATTTCTTTGTAGATTTTTGGAATCATTATGAGTAAAGTTTGTTACTCTATTTTGCTATTTAAAGATGTTATTTTACCATGTGTTACTGAAAGGAAACTGTATGGTAGAGCTCATTGTTTGTTTGTTTCTCAGGTTTTTTGTTTTTGTCTTGTTTTAGTTGTAGGTCGCGGTATGAACTTTTTTTTTTGTTTTCATTATGTTTTTGTTTAATTTGTGACTGACCACACATTAGCATAGCATTAAAACTTTTAAAAAATTGTTTAAAAAAAAGAAAAAAGGGAAAACGTTTTAAAAAAAAAGATAAACAGTTACACTCTGTTCAATGTGTGTTGAGTGCCTTCAATACTTCATGTTTGGTGTATTTCTGATTTGTAGAAGTGTCCAAACAGGTTGTGTGCCGGACTTCCTTTAGAGGCCTCAGCCCAGCTTGGTCTAGACCTGTTCCCATCTGTAGTTACTTCGATGAAGTCATGTACATGACCGTTTTGTAGCAATAAATGTGCCATTTATAGATTTAGTTGACTGACT
>82524f34-e6b7-493e-9529-68a453f5cc3e
GATTTACACCTGTTCTGTTGTTTGCAGGTAAACAGAAAGGGCTCATACTCTACTTTATCAGAAACGTTCAGGGTTGCTACCAGCAGAGTTCAGAGGGACTCGGATATGGGCAATCCAGGAACCCTTCGCCCACCAAACCTGGCTCCCAGTACTATCAGTATTCAAGCAGCAATGCCCGCGGAGGCCTTTTACAGTAGTGCCTGGAGGTACAGACAAAGAAAGTCCGAAAAGAGTTCCACCGGGTTTGCCGTCTCAGTCTACGCTCCTCTCAGCCAGCACTGCCGACTACGCAGGGGACTCGCCAGGCTATCCTTCCAAGCCAGCAGCCAGCACTTCCCTAGCTCCACATATGCAAGATGGCCATACAGCGGCGACCCTTGGAGCTCCAGCGGGATAGATCAGCCGGCTACGGAGGGATGCTGGGCAATTCTACCACCATAAACCCCTGTCCAGCAGCTACTGTAGCCTGCTCCTACCGAACGTTTGAGCTATCCATCCCACTCCTCGGCAGACATCAACTCCAGTCTTCCGCCGATGTCGCCACCGCAGTGGCACAAACCATTACCAGCACCTTTCCTGCACACCCCCTGCCATCGGAACAGACAGTAATGGCAAACAGAGGAACTGGGCAGCAGGCAGCTCGCAGACTGGAGACGCTGGGAAAGCCCTTAGCTTTGATACTATTCCTGACCGAACATTACAGCTTTCCAATCTTCAACTCCTGTGGGCTCCCTCCTCACTCTCAGCAGGCACAGCTGTTTGTCAAGAAATGGAGGACAGGCCTCGTCATTCCAATTATGAAGACCCTTGCACTCTGCAATGAATCGAAGACCGCTCTGGGAAAGACTGGACGATGCGATTCATGTCACGGACACGCGGTGGGGCCCGTCCATCAGCATGTGCCCTGGTGGCCATGGGGACATGCATGGGATCATGGGACCTCCCACTACAACGGAGCGATGGGTAGCCTGGGCTCAGGGTACGGAACTAGTCTCTCCAGCCAACAGACACAAAACCACATGGTTGGGGCCCACCGTGAAGATGATGTGGCTCCATTGAGAGGCAGCCATTCTCTCCTGCCAAACCAGGTTCGGTCCACTACTCCGGTCCAGTCTGCAACTTCCCTGACTTGAACCCACCCCAAGACCCTACGGATGCCAGGCCTTCAGGCCAGAGCGTGTCTCTGGTAGCTCGAGATCAATAAATCCGACGAGGGCGACAGAACCTGCAAGACACAAAATCTCTGAGGACAAGAAATTATGGATGACGACAAGAAGGATATAAATCAATTACTAGGTCAAGATCCTCTAATAATATGAGGCCGATGAGGACCTGACCCCCAGAGCAGAAGGCTGAGCGCAAGAAGGAACGGAGGATGGCCAATAATGCCCGTGAGCGCCTGGGGTCCAAGATATCAACGAGGCCACGGGAGCTGGCCGCTAGTGCAGCTCCTGAAGAGCGACAAGCCCCAGACCAAGCTCCTGATTACCCAGGCCGTGGCTGTCAACCTTTGCCTGGAGCAGCAAGTTCGAGAAAGGAATCCGAACCCGAAAGCTGCCTGTCTAGAAAAGGGAGGAAGAGAAGGTGTCCAAGAGCCCCACTACACCTTGGCTGGCCCACTCCCAAAGGATGGGAGACGCAGCTGAATCTAGGACAGATGTGAGGTAAAAGGTCCAAGTTGCTACCTTGCTTTAAACAAGAGACCTCTACCTTAACAGCTGTATTCCCTAAACCCACAACTATTTGCTCCTAACCCCGTTTTTTTTTTTGTAATATGGATAAGTCTGAGTAGTTATGAATACGTTAGATAAGAGGTTCAGCATTTCCCAATTATCAAAAACAGAAAAACAAACAAAAAATGAATCGAAGAAAGAAAGAAAAGAAATGCAACTAAGGATTCACCACATCATCACTCTGCACGCGAAGCGGCAGAATATGGTCTGTGCCCAGCGGATTTATAGACCAGGAAGGAAACCATTCAGCATAAACAAGCACATTAACATGTAGTCAATGAAATGACTGGAAGCATAAATAATAAATTGTATACATACGGAGGTGAAGATGGAATGTGCTAGATTCCAAGACAATATGGGCACAAAGGCCTGGCCTCCTCTTGACTTGCTCTGTTATGTTTGTTCTTCTTAGAGATGTTTTCACCGAGCTTTGAAGTGACTTCATCTGTGCAGTACTGGTTCGCCATGCTCATTCAAGTATATAGACATATGTAATGGTGAAATATATGAACTGTGGCCTTCTCATTTCAATACTTGCTGATGCAATTAGGTGAAGATAAGAAAAAGAGATTTACCATGTAACAAGTGCCTGGCTTTTGTTATAAAGCTTCGTCTGTTCTCTAGTGCTTTTTGCTATAAAAAATAGACTGTAGTATCTCCATTAGTAGGAAAAAAACTAAATTTAAAAATAAAAAATATATTTGGCTTATTTCGCAGAGTAATCCTTTTATACCATGGATATTAAAATGACAGATTTTGAGTATTTCTTCTTGTAGATTTTGGAATCATTATGAGTATAAAAGTTTTGTTACTTTATTTTGCTATTTAAAGATGTTATTTTACCATGCGTACTGAAAGGAAACTGTATGGTAGAGCTTCTGTTTGTTTTGTTTTCAGGTTTTTGTTTTTTGTTTGTTTTTAGTTGTAGGTCTCAGTATGAACTTTTTGTTTTGCTATGTTTTGTTTGTTTGTGTACTCTAGCTATAGCATTAAAAACTCTTTAAAAATTTAAAAAAAAAGAAAAAAAGGAAACGTTTTCTAAAAAAAAAGATAAACAGTTACACCACTGGTCAATGCTGAGTGCCTCAATTGGCTACATGTCTTGGTGACTTTGATTTGTGGAAGGTGTCCAAACAGGTTGTGTGCCGGACTCCTTAAGGCCCACAGCCCAGCTTGGTCTAGACCTGTCCCATGTAGTTACAATGAGGAAGTCATGTACATGTAG
>090d9049-f529-465d-aa64-1818a9c64084
ATCTGAGAGGAAGAAAGGTGCCAAACAAACAAAAAAGAAGTTTCAAGTAGAGAGAGAGCGTGAAGAAATCTTGCAAGAATCGATTTATCAAGGAACTGCATTACTGGTAAACCCCCAGGAAAAGATTTGTCGTGAGACTGGATCGGCAATGGCGTTGTCAAGGCCGGGGCCACATCCAGCCGCGCTAGGAGCGCCGTGACGGTGGCAACGGGGGCCCCGCGAAGCCCGCCAGGAATGGTTTTTTTCTCATTGTTTTGCATATTCACCATTGGCCCAGCCATAAGGAAATGCATTAAAGGAATTGCTGCGAAAAGGCGCGGGTACTGAATAAAAGTTGTAAGAGTGGTATGGAGGAGAAAGAATTGAGGCGTACTGCGCATACTCGCCAGGCTGGCGGCAACTCTAGATGCGTTATAATGGGAAAGCGGTCTGCTTCAGCCGAGCACTGCCGACTACAACAGGACTTTATCCAGGCTATTCCACCACCGAAGCGAGCAGCCAGCTTCCCTAGCTCCTTCATATGCGAGATGGCCACACTGGCAATGATCCTAAATCCTATAAATAGATGAATCAGCCGGCTACGGAGGGTGCTGGGCGCTACTATTGCTCCACAGATGCAGCAGCTAGCGGTCGTGTATATCACTGAACGTTGAAATTTATCCACACCGGCAGTACTAACTTCTAGAGTCTTCTGATCGCTCGCTCCTTATAGAAGGCTTAATTATTACAGCTCACCTAGCATCCTGCCAACAGACAGAAGTAAACAATGGCAGGCAGAGGATTACTGGGGCGGCAGGCTAGCTCGCAGACAGAAGACGCAAGGGAAAGCCCTGCATGGTTCAATCACCCTGACCACGCTAACAGCAGCTTCCGCTCCAACTCCTGCTGGGCTTCCCTCCACTACCTGCAGGCACGGTTGTTTACTGCACCGGAAATGGCGGAGGACAGGCCTCGTCATCTCCCAAAACTATGAAGGACCTGCTTCTGCTGGGCAAAATTGAAGACTGTTAAGAAAAAGGACTGGACGATGTACATCGCTACCACAGAACCGCAGCGAAGGCCGCCACCTCGGTCGACTGCCAGCGTGGCCAAGGGACACGCGCAGGATTATGGACCCACCCACAGAGCGAGTGGCAGGGCAGGAGACGGAACTAGTCTTCAGCCAACAGACTCATTTGCGGTCATGGGCCCACATAAAGATGGCGTGAATTTGAGGCGGCCATTTTCCTGCCAAACCAGGTTCCGGTCCTCCCACAACTCCCGGGTCCAGTCTGTAACTCCCAGCTTGAACCCTCCCAAGACCACAATCAGAGGGATGCTTCTAGGCACAGGGCCAGAATCTGTCTTCTAAATCTAAGATTAAATTTGACAAGGGCGGCAAGAACCTGCATTAGACACAAATTTTAAGGTAAGAAAATTAGATGAAGCGCAAGGAAAGGATATCAATCGCTGGCATGAGATTTAGCTATGCTGGCGAGGGACCTGACCCAGAGCAGAAGGCTGCGCGAGAAGGAACGGAGGTGGCCGCTGCATGCCTGAGCGCTAAGGGTTTAGATTATTATCGGGAGGCTCAAGGAATTGGGCCGCATGGCGCAGCCACCTGAAGAGCGACGAAGCCCAGACCGAGCCTGATACCACCAGGCGTGGCTGCTCTATCCATCAGCCTGGAGCAAGTTCGAGAAAGGAATCTGAACCGAAAAGCTGCCTGTACTGAAAAGAAGGAGGAAGAGAAGGTGCACCAGAGCCTCCCCACTCCTGCTGGCCCTTTCCAAAGATGGGAGACGCAGCGTGAATTCATGGCAGCAGACGCTAAGGTCCTGATAATACACCATCGCTCTAATGAGAGACACTTCCAACAGCTGTATTCCCTAAAACCTCTAACACTAATGCTCCTCTATTACCCGTTTTCTTCTGCAATAAGACAAGTTAGGAGTGTTTATGAATCAAGACGTCAGAGGGTTTAGCATTCCGCTATCGAAACAAGAAAAACAAACAAAATGAATCAGAAAAAGAAAGAAAGAAAATGCAACTAAGGACGAATTCACACTATATTACTTAGATGTGTGAAGCGGCAGAATTATAGACTCTGTAGCCTAAAACAGAACTTAAGTGAAGAGAAGAGAAAACCATTCTAGCATAATAAGCACAACATGCAGCACTTGCATATGCAGCTGGAAGCTGCAATTAATATAATATCAACAGAGGTTGAAGATAGGAATGTGCGGAGACACAAGTAGGAGGGTCTGAAGGCAAAGGGCCTTCTTTAGCTCAATTTGGTGCTGTTTCTTTGAGATGTTACTTTTCGAGCTAGAAGAGCTACATTTTCAGCGCAGTACTGGTTTGCCATATGCTATTTCAGATTACAGACATATGTATAGCTGAAATATTGAACTAATGGCTTTACCATTTCTTGCTACTTGTTGACGCAATTAGTGAAGATAAGAAAAAAAGAGATTTACCGACAAGTGATGCTCTTTTTGTATTATGAAGCTTTGCCATTGCTCGGTGCTTTTGGCATTAAAATAGTTGAAGTACTTCCTGGTAGGAAAAAAACTGGATTTAAAATATTAAAATATATTTGGTTATTTGCAGAGAGGTAATTTCTCTTTTATACCATGGATATTACAAAATGAGATTGAGAGTTATTCTCTTTTTTAGGTAGGAAGTACAAATCATTATGAGTGGAGTTTGTTACTTTATACAATATACCTAAAAGATATTTACCACGCTACTGAAAGGAAAACTGTATGGTGAGCTTTAAGCTTTGCTCTTGTTTCAGGTCTTCATTGCTCATGTTTGTTTTTGAAGTTGCAGGTCAAGCAGTGCGAACTCTTGCTTCGCTGTTTTGCTTGCATCGTGTTGTACATGCTAGCTAAAATTCTCAAAAATAATCTAAAAAAAAGAAAAAGAAAACGCTCAAAAAAGATAACAGTTACACCTAAGGTTAATGCGTGTTGTGCCACGATTTTTACGCTTGCCGACTCAGCTGATTTGTAGAAGGTGCCTGCCGATATGCGCCGGACTTCCTTGGAGGCCCCGCCGCCCCAGCCGAGCACTAGACCTGCCCCCTCATCGCTGATCGATGAAGTACGCTTCGCGCTCTGTGG
>01e73c63-0b53-4e83-b9e2-1401fc3a5bd2
GCAACTGAAGGAATTGTTGTGAAAAAGGGACAGCGAGTTTGAAATAAAAGTTGTTGAGAGTGGTCTAAGGAGAAAAAAAGAATCCGAGGCCATGTACTGCGCATACACCATCCAGGCATGGGCGGCAACACTTGATGTACTATAGCAGGAGCGGTACGCTCCTTCAGCCAGCACTGCCGACTGGCAGGACTCGCCAGGCTATCCTTCCTCCAAGCCAGCAGCCAGCACTTCTCCCTAGCTCCTTTCATGCAAGATGGCCATACAGCAGCGACCCTTGGGAAATCCAGCGGGATGAATCAGCCCGCTACGGAGGGATGCTGGCAATCTTTCATATCCCACAGTCCAGCAGCTACTGTGCCCTGCATCCACATGAACGTTTGAGCTATCCATCCCACTCCGAAGACAACCAACTCCAGTCTCCTCCGATGTACGTTCCATCGTAGTGGCACAAACCATTCTAAGCACCTTTCCTGCACACCCCCTGCCAACGGAACAGACAGTATAATGGCAAACAGAGGAACTGGGGCAGCAGGCAGCAAAGACTGGAGACGCATGGGGAAAGCCCATAGCTTCGATCTATTCTCCTGACCGAACAACAGCTTCTCCTCCAATCCTTCAACCTGTGGGCTCCCTCCACCAATGGGGCACAGCTGTTTGGTACAAGAAATGGACAGGCCTCGCATCTCCCAATTATGAAGGACCCTGCACACTGCAAAGCCGAATCGAAGACCGTTTGAAAGACTGGACGATGCGATCGTCACGGAACCACGCGGTGGGCCCGTCCACAGCTGTGCCTGTGGCCATGGGGGACATGCATGGGATCATGGGACCCTCCCACAACGGAGCGATGGGTAGCCTGGGCTCAGGGTACGGAACTAGTCTTCACCTCAGCCAACAGACACTTCGCTCATGGTTAGGGGCCCACGCTGAAGATGGCGGTGGCTCAAAGAAGGCAGCCATTCTCCGCCAAACCAGGTTCCGGTCCCACAACTCCGGTCCAGTCTGCAACTTCCCTGACTAAGAACCCTTCACCCAAGACCCTTACAGAGAGACGCACCAGGCCTCCAGGGCCAGAGCGTGTCTTCTGGTGTAGCTCTGAGATCAATCCGACGACGAAGGCGATGAGAACCTGCAAGACCAAAATCTCTGAGGACAAGAAATTAGATGATGACGACAAGAAGGATAAATAAGCGATAACGATGATGAGGACCCTGACCCCAGAGCAGAAGGCTGAGCGCGAGAAGGAACGGAGGATGGCCAATAATGCCCGTGAGCGCCTGAGGTCGAGATATCAACAGGCCAAGGAGCTGGCCGTATGGTGCAGCTCCACCTGAAGAGCGACAAGCCCCAGACCAAGCTCCTGATCACCCAGGCCGTGGCTGTCATCCTCAGCCTGGAGCAGCAAGTTCGAGAAAGGAATCTGAACCCGAAGCTGCCTGCTTGAAAGAAGGGAGGAAGAAGGTGTCCAAGAGCCTCCCCCACTCCTTGGCTGGCCCCACACACCCTGGGATGGGAGACGCAGCGAATCACATGACAGATGTGAAGAAGGGTCCAAGTTGCTACCTTGCTTAAACAAGAGCTTCCAACAGCTGTATTACCTAAACCCCTCAAACACTGCTCCAACCCCGCTTTTTTTTGTAATATAGCCGGTCTGAGTAGTTATGAATACAGACGCAAGAGGTTCAGCATTCCCAATTATCAAAAACAGAAAACAAACAAAAATGAATGAAAGAAAGAAAGAAAGAAATGCAACTAAGGGACGACTTCTTTTTAACATATCACTTGAATGTGCGAAGCGGCAGAATTGGTCTAATGTCCAAACGGAACTTAAGTCAGGAAGGAAACCATTCGGCAAACAGCACAACCGTAGTCTGCCGAATGGACTGAAGCATAAATAATAAATAATAACACAACGGTGAAGATGGAATGTGCTGGATTCCAAGCAATGGGCACCAAGGCCTGGGCCTCCTTCAGCATTTGCTTTGGTTATGTTTGTTTCAAGAGATGTTTTCTCGAGCTTGAAGTGACATCTGTGCAGTACTGGTTCGCCATATGCTCATTCAAGTATTAAGCCATGTAATGGTGAAATATGAACTGTGGCCTTTTCATTCTTGTTACTTGTGATGCAATTAAGTGAAGATAAGAAAAAAAAAAAAAGCAGAGATTTACCATGTAACAAGTGCCTGCTTTTTTGTTATAAAGCTTCGTCTGTCTAGTGCTCTTTGCTATAAAAATAGACTGTAGTACACCTAGTAGGAAAAACTAAATTTAAAAATAAAAAATATATATGCTTATTTTGCAGGAGTAATCTTTTATACCATAGATATTACAAAAATACAAGATCTGAGTATTCTTCTTGTAGATTTTGGAATCATATGAGTAAAAGTTTGTTACTTTATTTAATTATTTAAAAGATGCTATTTTACCATGTGTTACTGAAAGGAAACTGTATGATAGAGCTTTGTTTGTTTTGTTTCAGGTTTTTCTTGTTTTTGTTTGTTTCTTAGTTGTAGGTCAAAGTATGAACTTTGTTTTCGTTGTCTTTGTTTTGTTTTGCGACTGTACACATAGCTGCAGCATTAAAAACTCTTTAAAAAAATTGAAAAAGAAAAAGGAAACGTTTAAAAAAGATAAACAGTTACACCTTGTTTTCAATGTGTGGCTGAGTGCCACTCAATTTTTCATGTTTTGGTGTATTCTGATTTGTAGAAGTGTCCAAACAGGTTGTGTGCCAGACTCCTCAAGAGGCCCACAGCCCAGCTTGGTCAAGACCTGTTCCCATCACTGTAGTTACTTCGATGAAGTCATGTACATGACCGTCTGTAGCAATAATGTG
>1033ba59-8e0a-4b21-abad-8c63240a8d3e
CTACTGAAGGAATTGTTGTTGAAAAGGACAGTGAGTTTGAAATAAAAAGTTGTTAGAGTGGTACTGAGGAGAAAAAGAATCCGAGGCCATGTACTGCGCATACACCATCCCGGGCATGGGCGGCAACTCTTTGATGTACTACTATAATGGGAAAGCGGTTTACGCATCCTTTGCCAGCACTGCCGACTACAACAGGACTCGCCAGGCTATCCTCCTCCAAGCCAGCAATCAGCACTTTCCCTAGCTCCTTCTCATGCAAGATGGCCATCAGCGGCGACCCTAAGAGCCTCCACAGCGGGATGATTTAGCCCGAACGGAAGGATGTGGCAATCTCATAAACACAGTCCCGGCAGCTACTAGCAGCCTGCATACCGAACGTTTGAGCTATCCAACCCATCCTCGGCAGACATCAACTCGGGTCTTCACCACCGATGTACCGTTCCATCGTAGTGGCACAAACCATACAGCACCTGCACACCCCTGCCAACGGAACAGACAGTATAAACGGCAAACAGAGGAACTGGGGCAGCAGGCAGCTCGCAGACTGGAGACGCTGGGAAAGCCCTAGCTCGATCTAACACCCTGACCACGAACAACAGCTTTCCTCCAATCCACAACTCCTGTGGGCTCCCCACTTCTTCAGCAGGCACAGCTGTTTGGTACAAGAAATGGAGGACAGGCACCGTCATCTCCCAATTATGAAGGGACCCTTGCACACTGCAAAGCCGAATCGAAGACCGTTTGGAAAGACTGGACGACGCGATTCGTCACCGGAACCACGCAGTGGCCCGTCCACAGCTTGTGCCTGGTGGCCATAGGGACATGCATGAGGGGATTTAGGACCTCCCACAACGGTAGCGATGAGGTAGCCTGGGCTCAGGGTACGGAACATTGGTCTCTTCAGCCAACAGACACTGCTCATCGGTTGAGGCCCATGTTGAAGATGGCGTGGCTCTGAGAGGCAGCCATTCACCTGCCAAACCAGGTTCCGGTCCCTCAACTCCGGTCCAGTCTGTAACTTCCCTGACTTGAACCCTCCCAAGACCCTACAGAGGACGCCACAGGCCTCAGGGCCAGAGCGTGTTCTGGTAGCTTGAGATCAATCCGACGAAGGGCGATGAGAACCCTGCAAGACACAAAATCTTTGAGGACAAGAAATTAGATGACGACAAGAAGGATAAATCAAACCGAAGGTCAAGATCATAGCAATAACGATGATGAGGACCCATTGACCCCAGAGCAGAAGGCTGAGCACGAGAAGGAAGGAGGATGGCCAATAATGCCCGTGAGCGCCTGAGGGTCCGAGATATCAACGAGAATCAAGGAGCTGCCGTGTGTGCAGCACCTGAAGAGCGTACAAGCCCAGACCAAGCTCCTGATTTTCCAGGCCGTGGCTGTCATCCAGCCCTGGAGCAGCAAGTCTCGGGAAAGGAATCTGAACCCGAAAGCTGCCTGTCTGAAAGAAGGGAGGAAGAGAAAGGTGTTCAGAGCCTCCCCCACTTTCCTTGGCTGGCCCACATACCCAAAAAAGGATGGGAGACGCAAGCGAATCATGGGACAGATGAGGTGGTCCTGAGTTGTTACCTTGCTTCACTAAACAAGAGACCACTTCCAACAGCTGTATTACCCTAAACCCACAACTTGTTCCAACCCGTTTTTTTGTATATGGACAAGTCTTGAAGTAGTTATGATCGCAGACGCAAGAGGTTTAGCATTCCCAATATCAAAAACAGAAACAAACAAAAAAAATCGAATGAAAGAAAGAAAGAAAGAAAATGCAACTTGAGGGACGACTTCTTTAACATTTCACTCATAAATGTGCGAAGCGATATGTCAGGCTGAGACACAGCCCAGAGCTGAATTGCAATCCTCCCACTGTGGAGCAATGCATTTGTGCCTAAACTTTTTTGGAAAAAAATATAATTAATACTGTAAGTCTGAAAAAAATTTAATTTAAAAAAATTGTAATTTGCAATAATGAAAAGTGTACTTCTGAAAAAAAAAAAAAAAAAT
>a1595c4e-1ed0-42d6-8c0e-91f256eee080
GTTAGAAGGAATTGTTGTGAAAAAGGACAGCGAGTTTGAATAAAAGTTGTTGGAGTGGTACTGAGGAGAAAAGAATCCGAGGCCATGTACTGCGCATACACCAACCCAGGCATGGGCGGCAACTCTCTTTGATGTACTACTATAATGGGAAAGCGGTCTACGCTCCACAGCCAGCACTGCTCGACTACAACAGGACTCGCCAGGCATCCTCCTCCAAGCCAGCAGCCAGCACTTTCCCTAGCTCCACCACACACAAGATGGCCATCACAGCAGCGACCCTTGGAGCTCCTCCAGCGGGATGAATCAGCCCCGGCGGAGGATGCTGGGCAATTCTTCTCGCCACAGTCCAGCAGCTACTGTAGCCTGCTACACCACATGAACGTCAAGCTCTTTTATCCATCCCACTCCTCGGCAGACATCAACTCCAGTCTCCGATGTCACGTCCATCGTAGTGGCACAAAACCATTCAGCACCTCCCTGCACCCCTGCCAACGGAACAGACAGTAATGGCAAACAGAGGAACTGGGCAGCAGGCAGCTCGCAGACTAGACGCTCTGGGAAAGCCCATTAGCTTCGATCTAACACATTTTCCTGACCACGAACAACAGCTTTTCCTCCAATTCAACCCTGTGGGCTCCCCTCCACCACTCTCAGCAGGCACAGCTGTTTGGTCAAGAAATGGAGGACAGGCCTCGTCATCCCAATTATGAAGGACCCTTGCACACTGCAAAGCCGAATCGAAGACCGTTTGGAAAGACTGGACGATGCGATCACATGTTCCGGAACCACGCAGTGGGCCCGTCCTCAGCTGTGCCGCGGTGGCCATAGGGACATGCATGGGGGATCTAGGACCTCCCACAACGGAGCGATGGGTAGCCTGGGCTCAGGGTACGGAACTAGTCTCTCTCCAGCCAACAGACACTCGCTCATGGTTGGGGCCCACCGTGAAGTTGGCGTGGCACTGAGAGGCAGCCATCTCTTCCTGCCAAACCAGGTTCCCGGTCCCACAACTCCCGGTCCAGTCTGCAACTTCCCTGACCGTGAACCCACCCAAGACCCACCGGAGGATGCCACCAGGCCTCACGGGCCAGAGCGTGTCACCACTGGTAGCTCAAAAGATCAAATCCGACGACGAGGGCGATGAGAACCTGCAAGACACAAATCTGAGGACAAGAAATTAGATGACGACAAGAAGGATATCAAATCAATTACTAGCAATAACGATGATGAGGACCTGACCCAGAGCAGAAGGCTGGCAATGAGAAGGAACGGAGGATGGCCAACACAATAATGCCCGAAAGCGCCTGAGGGTCCTAGATATCAACGAGGTTTCAAGGAGCTGGCCGTATCGGTGCAGCTCCTGAAGAGCGACAAGCCCCAGACCAAGCTCCTGATCACCAGGCCGTGGCTGTCACATCCACAGCCTGAGCAGCAAGTTCGAGAAAGGAATCCGTGAACCCGAAAGCTGCCTGTCTTTGAAAGAAGGGGAGGAAGAGAAGGTGCCTCAGAGCCTCCCCACTCCTTGTTGGCCCACACCCTGGGATGGGAGACGCAGCGAATCACGGGACAGATGTGAAGGTCCTGGTTGCTACCTTCTTCATTAAACAAGAGACCACTTCCAACAGCTGTATTACCCTAAAACCCACAACACTGCTCCAACCCGTTTTTTGTAATATAAGACCAGTACTGAGTAGTTTATGAATCGCAGACGCAGAGGTTTCAGCATTCCCAATTATCAAAACAGAAAACAAACAAAAAATGAATGAAAGAAAGAAAGAAAGAAAATGCAACTTGAGGACGACTCACTTTAACATCACACATTGAATGTGCGAAGCGGTATGTACAGGCTGAGACACAGCCCAGAGACTGAATGGCAATCCCACTGCTGGAAGCAATGCATTTGTGCCTAAACTCTTGGAAAAAAAATATAATTAATTTGTAAGTCTTGAAAAAATATTTAATTTAAAAAAAATTGTAAACTTGCAATAATGAAAAAGTGTACTACTTCTGAAGAAAACGACATGAACGTTTTGTTGGTATCACGTCAGCTAGTGTTTCTTAATTACAGATATTGAATAGGGGAAGCCCGGCTGCCCTCGTAACAAAACCAGCAAACGTCCTGATGGCAACGAAGTGGGATGAGGCACTTTGATCCCCTGGGGTAGGGGACAGATGGATGATGTTATAGACCTATGACAGACTATGGTAAAAATAAAAAAATCCCCTCCCAACCTCCACATACTCATCAACACCCTCTATCATTTATTCATATCAACCATCCAACCTACAACACCTCTAAC
>3003146c-9313-4de0-89b0-0e6aea0ab894
GACAGCGAGTTTTGAAATAAAAGTTGTTAGAGTGGTACTGAGGAGAAAAAGAATCCGAGGCCATGTACTGTGCATACACCGTCCGGGCTGGGCGGCAACTCTTTGATGATGTACTACTATAATGGGAAGGGAGCGGTCTACGCTCCACCACAGCCAGCACTGCCGACACAGGACTCGCCAGGCTATCCTTCCAAAGCCTGCAGCCGGCACTTTCCCCGAGCTCCTTTCATGCAAGATGATACAGCAGCGACCCTTGGAGCTCCACCAGCAGTGAATTAGCCCGGCTACGGAGGGATGCTGGGCAATTCTCTCATCCTCAGTCCAGCGGCAATAGCCTGCATCCACATGAACGTTTGAAATCTATCCACCCTCCATTCCTGCAGACCATCAACTCCCCAGTCTTCCCCGATCGCCACCATCGTAGTGGCACAAACATACAGCACCTTCTCCTGCACACCCCCGCCAACGGAACTGCGGACAGTATAGCGGCAAAACAGAGGAACTGAGGCAGCAGGCAGCAACCGCAGACTGAGACGCATGGCCCTAGCTCGATTTATCACCCCTGACCACGAACTGTTTTCCTCCACTGCCTCAACCAATGGCTCCCCACTCACTCAGCAGGCACAGCTGTTTGGTCAAGAAATGGAGGACAGGCCTCGTCATCTCCCAATTATGAAGGACCTCTGCACACTGCATAAAGCCGAATCGAAGACCGTTTGGAAAAGACTGGACGACGCGATCGCTTCCGGAACCACGCAGTGGGCCCGCACAGCTGTGCCTGGTGGCCGGGGACGCCGGGATCATAGGACCCCCAACGGAGCGATGGGAGGGTAGCCTGGGCTCAGGGTACGGAACTGTCTTTCCATTGCCGCAGACACTCGCCATGGTTGGGCCCACCTGAAGATGGCGCGGGCACTGAGAGGCAGCCATTACCTCCTGCCAAACCAGGTTCCGGCAGCCCTTTAACTACAGCCCAGTCTGCATTTCCCTGACCTGAACCTCCCGAGACCTTTACAGAGGGATGCTCACCAGGCCAAGGGCCAGAGCGTGTCTCTGGTAGCTCTGAGATTAAATCCGACGACGAGGGTGATAGAACCTGCATGAGACCAATCTCTGAGGACAAGAAATTAGATGACGACAAGAAGGATCAATCATTAACTGCAATATGCGAGGACCTGACTTCCAGAAAGAATAGCGCGAGAAGGAAACGGAGGATGGCCAATAATGCCCGCTGAAAAAGCGCCGAAGGGTCCTGATATTATGAGAGGCTTTAAGGAAATTGGCGCGTTGGTGCAGCTCCACCTGAAGAGCGAGGCAAGCCCAGACCAAGCTCCTGGATCTTTCCAGGCCGTGGCTGTCACAACCTCAGCCTGGAGCAGCCGAGTCGAGAAGGAATCGTGAACCCGAAAAGCTGCCTGTTTGAAAGAAGGGAAGAAGGTGTCCAGAGCCTCCCCTACATTTCAGCGGGCCCACATCACCCAAAGGATGGGAGACGCAGCGAAATCACCGAAGGACAGATGTGAAAGGTCCTGGTTGCTACCTTGCTTCACTCTAAACAAGAGACCACTTCCTCAACAGCAGCTGTAACTACCCTAAACCCACATAAACATTTGCTCCAACCCCGTCTTTTCAGCAATCGGACCAGTTTGAGTAGTTGAATCGCAGACGCAAGAGGTTTCAGCATTTCCCAATTATCAAAAACAGAAAAACAAACAGCCATGAATGAAAGAAAGAAAGAAAGAAAAAAAATGCAACTTGAGGGACGAACTTTACCTTTTAACATCACTTGAATGTGCGAAGGGTATGTACAGGCTGAGACACAGCCAGGCAGAGCTGAATGGCAATCCCACACTGTGGAGCAATGCATTTGTGCCTAAACTTTTTGGAAAAAAAATAAACTAATTTGTAAGTCTGAAAAAATATTTGTTAAAAAAAAAAATTGTAAAACTTGGCAATAATGGAAAAAGGTGTACTCTGAAGAAATGACATGATGTTTTTGTTGGTATTCACGTCAGCTGTGTTTTATTCGGATAAATAGGGAAGCCCGGCTGCCCTCGTAACAAAACCAGCAAACGTCCGTGGCAACGAAGTGATGACTGGCACATTCCTCGGGTAGGAGGGACAGATGGATGTTATGGACCAATGACAAATATATATAAATATAAATATATATTAAAAATTTAGTGACTATGG
>9b296537-3c20-40b3-a8f2-3bf85ce29088
GACCAGCGAGTTTGAAATAAAAGTTGTTATGGAGTGGTCTTGAGGAGAAAAAGAATCCGAGGCCATGTACTGCGCATACACCATCAGGCAAGGCGGCAACTTTGATGTACTATAATGGGAAAGCGGTTTACGCTCCACCACAGCCAGCACTGCCGACAACAAGGACTCGCCAGGCTATCCAAGCCAGCAGCCAGCACTTCCCTAGCTCCTTCTCATGCAAGATGGCCATACAGTAGCAGCCCTTGGAGCTCCACCAGCGGGATGAGAATCAGCCCGGCTACGGAGGGATGCTGGGCAATTCTTCTCAACAAACACAGTCCAGCAGCTACTGTAGCCTGCATCCACATGAACGTTTGAGCTATCCATCCCACTCCTGGCAGTCCTCAACTCCAGTCTCCGATGACCACGCCATCGTAGTGGCACAAACCGTTCAGCACCTTTCCTGCACACCCCCGCCAACGGAACAGACAGTAATGGCAATAGAGGAACTAAGGCAGCAGGCAGCTCGCAGAGACTGGATGCCAAAGGAGGAAAGCCCATTAGCTCGATCTATTACCCTGACCACACGAACAACAGCTTTTCCTCCAATCCTCAACCTGTGGGCTCCCTTTTACTCTCAGCAGGCACAGCTGTTTGGTACAAGAGCTGGAGGACAGGCCTCGCATCCCAATTATGAAGGACCCTTGCCACTTCTGCAAAGCCGAATCGAAGACCGTTTGGAAAGACTGGACGACGCGATTCATGTTTTCCGGAACCACGCAGTGGGCCCGCCTCAGCTGTGCCAGCGCCATGGGACATGCATGGGATCGGACCCTCCCACAACGGAGCGACAGGTAGCCTGAAGGCTCAGGTACGGAACATTAGTCACCTGCAACAGACATCGCTTTGGTTGGAGGCCCTCCGTGAAGATGGTGGCTCTGAGAGGCAGCCATTCTCTCCTGCCAAAACCAGGTTCGGTCCCATCCTCCGGTCCAGTCTGCAACTTCCCCTGACTTGAACTCCAGACCCTACAGATGCCACCAGGCCTTCAGGGCCAGAGCGTGTCTTCTGGTAGCTCAAAGATCAATCCGACGACGAGGGCGATGAGAACCCTGCGTAAGACACAAAACTCGAAGCAAGAAATTAGATGACGACAAGAAGGATCAAATCAATTACTAGCAATAACGATGATGACCCTGACCCAGAAAGAAGGCTGAGCGCGAGAAGGAACGGAGGATGGCCAATAATGCCCGTGAGCGCCTGGGGTCCGAGATATCAACGAGGCCAAAGGAGCTTGGCCGTATGTGCAGCTCCACCTGGAAGAAGAGCGTACAAGCCCCAGACCAAGCTCCTGATTCTCTACCACCAGGCCGTGGCTGTCATCACCATCAGCCTGGAAGCAGCAGTTCGAGAAGGAATCGAACCCGAAAAGCTGCCTGTCTGAAAAAGAAGGGAGGAAGAGAAGGTGTCCACAGAGCCTTCCCCCACTCCTTGGCTGCTCCTGAGGATGGGAGACGCAGCGAATCACATGGTAACAGATGTGTAAAGGTTCCAAGTTGCTACCTTATTTCATTAACAAGAGACCACTTCCTTAACAGCTGTATTACCCTAAACCTCTTCAACTTGTTTCCAACCCCGTTTTTTTTTGTAATATAAGACAAGTCTTGAGTAGTTATGAATCATGACGCAAGAGGTTTCAGCATTCCCAATTATCAAAACAGAAAACAAACAAAAATGAATGAAAGAAAGAAAAGAAAGAAAATGCAACTTGAGGATGACTCACTTTAACATATCACTCTGAATGTGCGAAGCGGTATGTACAGGCTAGACACAGCCCAGAGCTGAATGGCAATCCCACACTGTGGAGCAATGCATTTGTGCCTAAACATTCTTTTGGAAAAAAAATCAATTAATTTGTAAGTCTGAAAAAATATTTAATTTAAAAAAATTGTAATTTGCAATAATGAAAAAGTGTACTTCTGAAGAAAAACGACATGAACGTTTTTGTTGGTATCACGTCAGCTAGTGTTTCACAACTACCAGATATTGAATAGGCAGAAGCCCGGCTGCCCTCGTAACAGCCGGTAAACGTCCTGATGGCAACGAGTGATGTCATTGTCATCTCCTAGGGTAGGAGACAGATGGATGTTATAAGAGACCTATGACAATATATAAATATATAAATATATTAAAAATTTAGTGACTATGGTAAGCTTTTGTTGATTTGTTTCAGACTTTTTCCTGTAAAATAGTACTGATTAACTTTTTAAAAGAAAGATTTTACTGTAAATATGGATTTCTCTTGTCTGATTTTGTCCCTTCCCCGGTTCGATCATTTGTAACCAGCAGTGCCAACATTGTACAAGAGGGGCAGTGCAGGACGAAATGCTGACCCTGAAGCTGCTTCTCATATTTTTACAAATAGTAAGTAAAGTTGTTTCCAGTTTAGGAACACAGGACTTAAAGTCACATCATGTGTAGGAAACTACTAAGCAGCATTGCCCGAGGCAAAAAAAAAAAAAGCGTTTGCTTGGCTTGTGGCGCTGCCCTTGTTACCCTCCCAAGGATTTTTCAGAGAGGTCTACACGGTAGAATGCTACAATGTTACCTCTGTGCCACCAATGTCTCTATATCATCGGAAACATAACATAATCAAAGTGGCTGTGATTTAACAAAAAAACGATCAAGTGTTACCTACCTGTGTAGCCGAAGTAGTGTGCAGTGACCGAGACGTTTCTGAATACATGGTCAGATTTTTTGTACAAAATTAAAAAAAAGAAAAAAAGAAAAAACTAAAAAGAAAGTACAAGTCAAAAAAAACCGTAAATGAGAAATTGCAAGGAGTGTGACAGAGCTGATTGATTTTTGTTGCTTCTTGATTTTTTTTCAAAATGTTGTCTACTAAAAAAGTGGATGACTTACCTGCCTCCTTCGTCTGAAAAAAATGCCAACCAATCATGCTGACTATAACAAGCCTTATAAGCCTAAAGCATTAAGTTGCACTCTTTGTGAGGTAACGCGTATTTTGCCAGTATCAGGAGTGAAGTCTATTTAACATTGATAGAAACATAGATCAATTACGGCACAGCAACTTTCATCAGATAGCTGTATTGACTCAAGGGGCACATCTGAACCAATTCCCATTGTAAGTACCAACAATGGACATTGGTGTGTAGTGCAGGTGACACATGAATACACGTAAGCATTTGTCAGCATCCTTTGTCCTAACTTAGTTTCTGTTTGACAGCCACAATCTTGGCATGTATTAAGGAAAAAATCCCTGTGAAGTAGTCTTCCACCTATCAGCACTAGTAGAATGCCATAACTCCGTGGAAATGGTTTAAATACCCATTTGTTGTCCTGAACTACCAGTTACATGGGTTGACGAAACATTTGTAAATTTTTCTATGCAACCAATGGCAAACCTATCATTATTGAAAACTGTGTATGTAAAAGTTATATTTTTACATGTAGACTCTGTTATTATGGCTTAATACTGTATCAGTTTTTGTTTTTAAACTGTGTGGTTTTAAAAAGTTCAAGAAATAGTGAGCTACAGAATCTGAAATTTATGTTCATTTGAAATGTAAGAACAAATAAGATGGTTACTCAAGCACCACCGTTCCATGAACATTTTGATTAGCTGTGTGCATGTGTGTGCGTGTGTGCTCTTGCGTGTGTGTGTGTGTGTGTGTGTGTGTATGTGTGTGTTGAAAATTGTAAATGTTCAGTAGCTGATAAACTAAAAATGCTCATATGATTTGTCGAGAAGTTCCTAAAAAATGTGGAGGTATGAAAATGTAGGGAATAGCAGGAATCAAATCTTTAAAAGTTCTAGGGGACTTGTGTGATGCGGTGGCACAAAGGTGCTCCAAGAAGGGCAAAGAAGAAAGACAGTAACTTCCCCCTCCCCTGAACGATGGAAAACCGTGTACGTGACCATCGTTCAAAGATTTTTCTTTCCGTGATCTACTTTGCACTCATTTTGTATAGTCTGCCAAGGCGGGTATCCCTAGGAACAATATTATTATAAGGAAACAGGTATATTGTCCGATCTTACTTCAGGAGAAGCGTAGAAAAGAATATGGTGTACTCTTGGAACTGGAAATCCTCCCCGCATTGATGGATTCAGAGTGGCATCTTGATATCGCATACAAAGGTGCTTACTTGGGCAGAATCAAGTTTTTCAACTTTGTAAACAAGCAAAAGACTAAATTTGGACTAGATCCCAACCTCCATAACAACCAATTATTATTTATTATTATCCGCCAATCAAAT
>5f33f1c0-27c6-4007-b5dc-9af90435c2a4
TGGAAAATATAAAAGTTGTTAAGAGAAGTTAGAGGAGAAGAGAATGAGGCCGCGTACTGCGCATCTCCATCCAGGCATGGGCGGCAACTCGATGTACTATAATGGGAAAGCGGTACGCTCCTCAGCCAGCACTGCCGACACAACAGGACTCGCCAGGCTATCCTCCAAGCCGGCAGCCAGCACTTCCCTAGCTCCTTCATGCGGAGATGGCCATCACAGCAGCGACACCTTGGAGCTCCTCCAGCGGAGATGAATCGGCCCGGCTACGGAGGGATGCTGAGGGCAATCTTATCCCACAGTCCGGCAGCTACTGTAGCCTGCATCCTCATGAACGTTTGAGCTATCCATCCACTCCTTTGGCAGACATCAACTCCAGTCTTCCGACGACACGTTCCATCGTAGTGGCACAAACCATTCAGCACCACCACCCTGCACACCCCTGCACAACGGAACAGACAGTATGGCAAACAGAGGAACTGGGGCAGCAGGCAGCTTGTAGAGACTGGAGACGCCGAGGAAAGCCCTAGCTTTCGATCTATTCCCTGACCTTACGAACTCAGCTTTTCCTCCAATCCTTCAACTCCTGTGGGCTCCCTCCACTCAGCAGGCACAGCTGTTGGTACAAGAAATGGAGGACAGGCCTTCGTCATCTCCAATATATGAAGGACCCACTTGCACTCAACAAGCCGAATCGAAGACCGTTTGGAAAGACTGGACGACGCGATTCGTCACCCGGAACCGCGGTGGGCCCGTCCACAGCGTGTGCCTGTGGCCTAGGGACATGCACGCGGGATCTTGGGACCCTCCCACAACGGAGCGATGGGTGGCCGGGGCTCCAGGGGTCACGGAACTAGTCTTCTCCTCAGCCAACAGACTCACGCTCAGTTGGGGGCCCACCGTGAAGATGGGGCGTGGCTCTGAGGGAGCAGCCATCACACCCTGCCAAACCAGGTTCCAGCCCTCTAACTCCGGTCCAGTCTGCATCACCCTGACTTGAACCTTCCCGAGACCTCAGATGCCACCAGGCCTCAGGGCCAGAGCGTCTTCACTGTGGCTCGAGATCAATCCGACGACGAGGCGAACGAGAACCTGCAAGACCAAAATCTTGAGGACAAGAAATTGATGACGACAAGAAGGATATCAATCAATTACTACTAGGTCACAGAGATCTAGCAATATACGATGATGGGAGGACGCCTGACCCAGAGCAGAAGGCTGAGCGCAGAAGAACAGAGGATGGCCAATAATGCCTTGAGCGCCTGAGGGTCGAGATATCAACGAGGCTTCAGGAAGCTGGCCGCGGTGCAGCTCCACCTGAAGAGCGACAAGCCCAGACATCGGGGGACTCCTGATCACCACCAGGCATGAGGCTGTCATCCTCAGCCTGGAGCAAGTTTTAGAAAGGAATCCTGAACCCGAAAAGCTGCCTGTCTGAAAAAGAAGGAAGAAGAGAAGGTGTCAAGAGCCTCCCCACTCTCTGGCTGGCCTACGCCAGCTGGACGGAGACGTAGCGAATCATGGACAGATGTGTGGTCCAAGTTGCTACCTTGCTTCATTAAACAAGAGACCACTTCCTCAACAGCTGTATTACCCTAAACCTTCAAACACTGCACCTTAACCCCGTTTCTTTGTAATATGAGACAAGTCTGAGTAGTTATGAATCGAAGACGCAAGTTTCAGCATATTCCCAATTATCAAAAAACAGAAAACAAACAAAATGATGAAAGAAAGAAAAGAAAGAAAATGCAACTAAGGACTCAACATTCTGAATGTGCGAAGCGGTATGTACAGGCGAGACACAGCCAGGGACTGAATGGCGGCTCCCACACTGTGGAGCAATGCATTTGTGCCAAACTTTTTGGAAAAATATAATTAATTTGTAAGTCTGAAAAAATATATTTAATTTAAAAAATTGTATATTTAATAATGAAAAGGGTGTCTTTGAAGAAATGTCGAACGTTTTTGTTGGTATCACGTCAGCTAGTGTTTCTTAATTACAGATATTGAATAGGGGAAGCCCTGGCTGCACCATTGTATAAAACCAGCAAACGTCCGGCTTGGCAACGAAGTGATGCTCTGGCCATTCCAAGGGTGGGGCGGATGATGCATGCAGACCATGACAATGCAATATAAAATTTGGGTGTAAAAAAAAAATGATCATAACCTCCGTTATCAACTATTTTATTCAACCTATCCATCCATATCCTATA
>618312bb-ef6c-4efb-8a58-5c2a42bbe738
GAGGCCATGTACTGCGCATATCCATCCGGGCATGGGCGGCAACTTTGATGTACTATAATGGGAAAGCGGTGCCTTCAGCCAGCACTGCCGACTACAACAGGGACGCCAGGCTATTCCAAGCCAAACAGCCAGCACTTCCCTGGCACCATGCGAGATGGCCATCAGCGGCGACCCTTGGAGCTCCAGCGGGATGAATCGGCACCGGCTACGGAAGGGATGCTGGGCAATTCTCTGCCACAGTCCAGCAGCTACTGTAGCCTGCATCCACCGAACGTCTGAAGAGCTATCCATCCCACTCCTCGTGGCAGACATCAACTCCAGTCTTCCTCCGATGTACGTCCCATCGTAGTGGCACAAACCATTCAGCACCTCACCTGCACACCCCCTGCCAACGGAACAGACAGTATAATGGCAAACAGAACTGGGGCAGCGGCAGCTCGCAGACTGGAGACGCTGGGAAAGCCCATTAGCTTTCGATCTATCTCCTGACCACACGAACAACAGCTTTCCTCCAATCCTTTAACCACCTGTGGGCTCCCCACTCTCAGCAGGCACAGTGTCTTCTAGAATGGAGGGGACAGGCCTCATCTCCCAATTATGAAGGTTCCTCCTGCACTCACAAGCCGAAGACCGTCGCTGGAAAGACTGGACGATGTGTTCATGTTTTCCACGGAACCACAGTGGGCCCACCACAGCTGTGCCTGGTGGCCATGGGGGACATGCATGGGATCATAGGACCTCCCACAACGGAGCAGGTAGCCTGGGCTCAGGGTACGGAACTAGTCACCTCCAGCCAACAGACTCGCCACATGGTGGGGCCCACCATGAAGATGGCTGGCTCTGAGAGGCAGCCATTCCCTCCTGCCAAACCAGGTTCCGGTCCCACAACCTCCGGTCCAGTCTGCAACTTCCCCTGACTTGAACCCTCACCCGGGACCCTTACAGAGGGATCAGGCCTACGGCCAGAGCGTGTCTCTGGTAGCTCTGAGATCAAATCCGACGAGGGGCGATGAGAACCTGCAAGACACAAAATCTCTCTGAGGACAAGAAATTAGATGACGACAAGAAGGATATCAAATCAATTAGCAATAACGATGATGAGGACCTGACCCCCAGAGCAGAAGGCTGAGCGAGAAGGAACAGAGGATGGCCAATGCGCCCGTGAGCGCCTGAAGGTCCGATATCAACGGGGAGGCCAAGGAGCACTGGCCGTATCGGTGCAGCACCACCTGGCAGAGCGACAAGCCCCCCAGACCAAGCTCCTGATTCAGGCCGTGGCTGTCTTACATCACCAGCCTGGAGCAGCAAGTTCGAGAAAGGATACTGAACCCGAAAGCTGCCTGGTCTGAAAAGAAGGGAGGAAGAGAGGTGTCCTCAGAGCCTCCCCCACTACCTTGGCTGGCCCACACCCTGGATGGGAGACGCAGCGAATCACCGGGACAGATGTGAAAAGGTCCAAGTTGCTACCTTGCTCTAAACAAGAGACCACTTCCTAACAGCTGTTACCCCTTAAACCCACATAAACACTGCTCCTATCGTTTTTGTAATATAAGACAAGTCTGAGTAGTTATGAATCGCAGACGCTGAGGTTTCAGCATTCCCAATTATCAAAAACAGAAAAACAAACAAAATGAATGAAAGAAAAGAAAGAAAGAAATGCAACTTGAGGGACGAAACTCACTTTAACATATACTCAACTGAATGTGCGAAGCAGTATGTACAGGCTGGGAGACTGTGGCAATCCCACTGTGGAGGCACAATGCATTTGTGCCTAAACTTCTATGGAAAAATAATTAATTTGTAAGTCGCGACTGAGGACATAGAGA
>d4dd7b1e-70c8-42a2-a314-83973a766c05
CCCGGGCATGGGCGGCAACTCTTTGATGTACTACTATAGGAAAGCGGTCTACGCTCCTCAGCCAGCACTGCCGACTACAGGACTCGCCAGGCTATCCACCTCCAAGCCAGCAGCCAGCACTCCCTAGCTCCTCACGCAAGATGGCCATCTCGGCGGCGACCCACTGGAGCTCCTCCAGCAGGATGATCAGCCCGGCTACGGAGGGATGCTGGGCAATCTTCTCACTGTACAGTCCAGCAGCTACTGCAGCCTGCATCCTTATGAACGTTTGAGCTATCCATCCACTCCTGCAGACCATCAACTCCAGTCACCTCCGATGCACGTTCCATCGTAGTGGCACAAACCATTACAGCACCTCTCCTGCACACCCCCTGCCAACGGAACAGACAGGCAGTATAATGGCAAACGGAGGAACTGGGCAGCAGGCAGCTCGCAGACTGGAGACGCTAAGGAAAGCCCATTAGCTTCGATCTATATTCCTGACCACGAACATAACAGCTTTCCTCCAAATCCTTCAACTCCTGTGGCTCCCTTCTACACTCCAGCAGGCACAGCTGTTTGGTCTAGAAATGGAGGACAGGCCTCGTCATCTCCCAATTATGAAGGGACCCTGGCACTTGCTGAGCCGAATCGAAGACCGTCGTGGAAAGACTGGACGATGCGATCATGTTCCGGAACCACGCAGTGGGCCCGTCCACAGCTGTGCCTGGTGGCCATGGGGACATGCATGGGGGGATTCATGGGACACCACCCACAACGGAGGAGCAGTCAGGTAGCCAAGGCACACAGGGTACGGAACATTAGTCTTTCCAGCCAACAGACACTGCTCATGGTTGGGGCCCACCGTTGAAGATGGCGTGGCTCTGAGAGGCAGCCATTCACCTCTCCTGCCAAACCAGGTTCCGGTCCCACTATTCCGGTCCAGTCTGCAACTTCCCCTGGACTTGAACCCACCCAAGACCTACAGAGAGATGCCACCAGGCCTCTTCAGGCCAGAGCGTGCTTCACTGGTAGCTCTGAGATCAAATCCGACGACGAGGGCGATGAGAACCTGCAAGACACAATCTTTTGAGGACAAGAAATTAGACGACGACAAGAAGGATATATAAATCAATTACTAGGCTCTAGATCTAGCAATAACGATGATGAGGACGCCTGACCCAGGAGCAGAAGGCTGAGCGCGAGAAGGAACGGAGGATGGCCAATAATGCCTGAGCGCCTGGGGTCCGAGATATCAACGAGGCTCTTCAAGGAGCTGGCCGCAGCCGGTGCAGCTCCACCTGAAGAGCGACAAGCCCCAGACCAAGCTCCTGATTCCACCTCCACCAGGCCGCTGTCATCCACAGCCTGGAGCAGCAAGTTTCAGAAAGGAATCTGAACCCGAAAGCTGCTTGACATTGAAAAGAAGGGAGGAAGAGAAGAAGGTGTCCAGAGCCTCCCCACTCCTTGGCTGGCCCACTCCAAAGGATGGGAGACGCGGTGAATCATGGGACAGATGTGAAAAGGCAGAAATATGGTTTGTGTCCAAACGGAACTTAAGTCAGGAAGGAAACCATTCAGCATAAACAAGCACAACATGTAGTCATTGCCGGCTGACTGGAAGCAATAATAATAATAACACATCGGAGGTGAAGATGGAATGTGCTGGGATTCCAAGACAATGGGCACAAGGCCTGAGGGCCTCCACTTGACTTGCTTTCTTGGTTATGTACTGTTCTTTAGAGATGTCTTCATGAGCTAAAGAAGTGACTCATCTTGTGCAGTACTGGTTCGCCATATGCTCATTCGGTATTATAGACATATGTAATGGTGAATATGAACTGTGGCCTTTCATCACAAACATCACGCGATGCAATTAAGTGAAGATAAGAAAAAAAAAGCAGATTTACCATGACAAGTGCCTGGCTTTTGTTATATAAAGCTTCGTCTGTCTAGTGCTCTTTTGCTATAAAATAGACTGGTGGTACACCCAAAGTAGG
>10f5fe77-cf64-42dc-af0b-d61d1b02db77
GGGGACAAGAGTCTTTATGGTCACAGGGATGAGCCTCAGGCGAGAGCATTATTGCTTCTGCTAAGTTGTGAAGGACTGCCGCCACCTCTCCGGTACCGAAATATTTATCATCTGCAAGTCCTCAGGATGCTTCTTTTGCCTCCTCGCTTTTTTTCCTCCCCAGTAAGAGACCTAGCAAAGCTTTACAAAGCCCGAAAGTAGATCCCAGAGAAAGTTTGCTGATGGGTGAACCTAGGTTGTACGATCTAAAATAATACTAATTCAAAAAAAAGGACTTTTGGCAAAATTATTTTTGCTTTAATGACTGGAAGGAGGAGCAGATATGAAGAGAACTGGAAAACCCAAGTTAGCCTGAGAGAAAATTAGGTCTCTACGCTCCTCAGCCAGCACTGCCGACTACAACAGAAAGCTCGCCAGGCTATCCTTCCTCCAAGCCAGCAATCAGCTTTCCCTAGCTCCTTTTCATGCAAGATGGCCATCTCGCAAATGACCTTGGAGCTCCTCCAGCGGGATGAATTCAGCCCGGCTACGGAAGGATGCTGAGGCATTTACTCATATCCAGTCCAGCAGCTACAATAGCCTGTAATCCACATGAACGTTTGAGCTATCCATCCCACTCCTCGGCAGTTCAACTCCAGTCTTCCTCGATGTCGCACCATCGCGTAGTGGCACAAACCATTACAGCACCACACCCTGCACACTTCCCCGCCAACGGAACAGACAGTATAATAGCAAACAGAGGAACTGGGGGCAGCAGGCAGCTCGCAGACTGGAGACGCTGGGAAAGCCCTGGCTCGATACTATTCTCCTGACCACACGATACAACAGCTTTCCAATCCTTTATTCCTGTGAGCTCCCCTCCTCACTCAGCAGAGGCACAGCTGTTTTGTCAAGAAATGGAGGACAGGCCTCGTCATCTCCAATTATGAAGGTACCTCTGCACTTCTGCTGGCCGAATCGAAGACCGTTTGGAAAGACTGGACGACGCGATCATGCTTTCCGGAACCACGCAGTGGGCCCGTCCATCAGCTGTGCCTGGTGGCTCGGGGGACATGCATGGGATCATGGGACCTCCCACATCGACGGAGCAGGTAGCCAAGGGCTCAGGGTACGGAACTAGTCTTACCAGCCAACAGACACTCGCCACATCGGTCGGGGCCCACCGTGAAGATGGGCGTGGCTCTGAGAGGCAGCCATTCCTGCCAGCCAGGTTCCGGTCCTCCTCGCTCCGGTCCAGTCTGCATTCCCCCCTGATTTGATCCCACCCAAGACACACAGAGGGATGCCACCGGGCCTCCAGGGCCAGAGCGTGTTCTGGTAGCTAAGATCAATCCGACGACGAGGGCGATGAGAACCTGCAAGACACAAATCTCGAGGACAAGAAATTAGATGATGCAAGAAGGATCAATCAATTACAAGGTCAAGATCTAGCAATAACGATGATGAGGACCTGACCCAGAAAGAAGGCTGAGCGAGAAGGAACGGAGGATGGCCAATAATGCCCGTGAGCGCCTGAAGGTCCTGATATTCATGGGGCTTCACCATGAGCTGGCCGTATGTGCAGCTCCTCCAGCAGGGCGTGCCCCCAGACCAAGCTCCTGATACCACCAGGCCGAGCTGCACCCTCTCTTCAGCCTGGAGCAGCAGTTCGAGAAGGAATCTGAACCCGAAAGCTGCCTGTCTAGAAGGAGGAAGAGAAGGTGTCCAAGAGCCTCCCCACTCCTTGGCTGGCCCACACCCATTGGGATGAGACGCAGCGAATCATAGGGACAGATGTGAAGAGGTCCAAGTTGCTACCTTGCTTCATTAAACAAGAGACCACTTCCTCATTAGTGACTACCCTAAACCCTTCAACACTGCTCCTTAACCCCGCTTTTTTTTGTAATATAGACAAGTCTGAGTAGTTATGAATCGCAGACGCAAGAGGTTTCGGCATCCCAATTATCAAAAACAGAAAACAAACAAAAATGAATGAAAGGGAAGAAAGAGATGCAACTAAGGACGACTCTTTAACATATACTCTGAATGTGCGAAGCGGTATGTACAGGCTGGACACAGCCCAAGACTGAATGGCAATCCCACTTGTGGAGCAATGCATTTGTGCCTAAACATTTCTTGGAAAGTATAAACTAATTGTAAGTCTGAAAAAATATTTAATTTAAAAAAAATTGTAAACTTGCAATAATGAAAAGTGTACTCTGAAGAAAACGACATGAACGTTTTTGTTGGTATTACGTCAGCTAGTGTTCTAATTACCGGATATTGAATAGGAAGCCCGAAAACTTTGCCCCTCGTAACAAACCAGCAAACGTCCTGATGGCAACGAAGTGACAGCTACTAGCCATCACCTAGGGTAGGGGACAGATGGATGTTATGGACCACAATGACAAATATATAAATATAAATATTAAAAATTTAGTGACTATGGTAAGCTCTTGTTGATTTGTTCAGACTCTCCTGTAAAAAATAGTACTGATTAACTTTTTTACATAAAAGGAAGATTTTACTGTAAATAGATCACTTTTTTGTCATGATTTTTGTCCCTTCCCCGGTTTGTTATGTATCTGTAGTGCCATTCCTATCTCAGAGGGGCAGGTGCAGGACGAAATGTTGACCCTGAAGTTGCTCATTCCACAATAGTAAAAAGTTGTTTCTCCAGTCTTTGGGATCCAGGTATTTAAAAGTCACTATGTGTAGAATTACGCAGCAACATTGCCCGGGCGAGGCAAAAAGCGTTTGTCTGGCTTGTGGCGCTGCCCTGTCACCCCTCCCTGGATTTCCAGAGGTACACAGGCTAGAATGCTACAATGTTACCACTGTGCCTTCCAATGTATTATATCACTCAGAAACAACATCAATCAAGAAGGCTGTGATTTAACAAAAACGATCAAGTGTTACCTACCTGTGTAATAGTAGTGTGCAGAGGTGACCGAGACGTTTGAATACATGGTAAGATTTTTTGAAAAAATACAAAAATTGAAAAGAAAAAAGAAAAAAACTAAAAAGAAAGTCAAGCAGCAAATGAGAAAATTGCAAGGAGTGTGACAGAGCTGATTGACTTGTTGCTCTTGATTTTCAAAAACAGGTTCTAAAAGTAGATGACTTTACCTGCCTCCTTCGTTTGAAAAAATGCCATCAATCATGCAGCATTATAACAAGCCTTGTAAGCCCTAGCATTAAGTTGCACTTTGTGAGGTAACGCAGTATTCTACCACTGGCCAGTATGAGTGAAGTCTATCTTAACATTTGATAGAAACATTAGATCAAAACAGCACAGCAACTCATCAGATAGCTAGCGTTGACTCTGAAAGGCACTGAACCGAATCACCCATCGTAAGTCTCCATTTTCTGTGACATTGGTGTGTAGTGCAGTGAACACACATAGGACTCCTCACAAGCATTTGTCAGCATCCTTCGTTTCCTCTAACTCGGTCTGTTTTGACAGCCACAATTTCTTGGCATGTATTAAGGAAAAAAATCCCCTGTTGAAGTAGTTCTTCCACCTATCAGCACTGAGTGGTGCACATAACTCCAATGGAAATGGTCTAAAAATACCCCATCTCTTGTTGTCCTGAACTTCCAGTTTTATAGTGACGAACACTTGTAAATTTTATGCAACCAATGGCAAACCTATCATTATTTTTTGAAACTGTGTATGTAAAAGTTATATTTTTACCGTAGATTTGTTATTATATGTGTTTTATCATTGTATCAGTTTTTTTGTTTTTTTTTCAATTGTGTGGTTTTAAAAGTCATTTAAATGAAATAGTGAAGCTACAAGAGAATCTGAAATTTATGTTCATTTTGAAAATGTAAGAACAATAAGATAGTTACCACTAAGCACATACAAACCACATGAACATTTTGATTAGCTGTGTGCATGTGTGTGTGTGTGCTTTGCGTGTGTGTGTGTGTGTGTGTGTGTATGTGTGTGTGTTGAAAAATTGTAAATCTGCTTCAGTAGCGATAAAACTAAAAATGCTTGATTTGTTGAGAAGTTCCTAAAATGGAGGTGGATTGAAAATGTAGGGGAATAGCAGGGAATCAAATTTAAAAAGTTTTCGGAGGACTTGCTGTGATGCGGTGGCTTACAAAGGTGCTCCAAGAAGGGCAAAGAAGAAAGACAGTAACTTTCCCTCCCTGAACGATGGAAAAACATCGTGTCGAAGTCACCACCGTTAAAGATTTTTTTCCGTGATCTACTTGCACTCATTTTGTATAGTCTGCCAAGGCGGGTATCCCTAGGAACAATATTATTATGGAAACAGGTATCGTCCGATCTTTACTCAGGAGAAGCGTATAGAAAAGAATATAGTGTCACTCTAGGAACTGGAATCCTCCCCGCATTGATGGATATCAAGAGTGGCACTTTTGATTCGTTATTCATAAAGGTGCTTACTAAAGCAGAATCAAAGTTTCAACTCTGTAAACAAAGCAAAAAAAATTAAATTTTAATTAAATCATTTTAGATTTTTTTTCACAATTGGTGCTTCTATATTTTGTTCACATGGACAGAGAAAAAAAGCTGCAATTTTCATGTTCTTCTCAGCTTTGATGTATTACTACTTGGTAATGTAATATGGCTATTGTCAAATTCCTTTGGAAATAAGCAAAAGAGAACCCCAAAGGCCAGCAGCAGCTGCTGGCTACTTTGTCAAGCGCAGAAGAAACAAGTCCTGACCCTTTGTAGTAATCAGGTGACTCCAGTTTTAAAAGAAGGAAAGGAAATGTGGCATCGTTTTAACGTGTTGGTTCTTGTTTGTTTTGTTTGTTTTGTTTTCTGTTGTTATTTGTAATTATAAACACAGGTAAGATTGGTATTCCTGTCACTGGATTTTGAAAAGAAACTTGAAGAAGTCAGGATTAAAATACTACACATAAACATTTCATAAGTGTTCATCCTATACTAGACATACGTGAGGCGGTGAGGCTTTAGGTGCAGGATATGGTTTTTAAGAGACTCTTGAAAGCAACTTGGAACAGTTGATCCACCTCCTCAAGTAAATTATATGAATACAGAATTAGGGATCTGTCCATTTGGAGTTGTTACTCTTTTTGTCTCTGTAGCAGTGATGAACACTAATGCTTTGACAGCTTTCAGCCCACCCAGTGGTCCTTTATTGATTTCCAATTCAGTCTTCCTCGATTCCTGGTTTTGTTTGTCACCACTTTTTTTCCCTATCTATGATTTTATTGTTATTGTTATTGTTATTATTATTATTATTAACATTATATTCATGATGTTTGTTTCATTGATGAAGGATTGGGAAGTGGGAGGGAGTCGACTGAGACAAAGGCTAGGGATTTTCTTCCATCTGCAACAGGCAGAAATATGGTCTGCACCAAAACGGAACTCTAAGTCAGGAAGGAAACCATTCAGCATAAACAAGCACAACGCAGTCTGCCGGCTGACTGAAGCATAATAAATAATAATAACACATCGGAGGTGAAGATGGAATGTGTGCTGGATTCCTGGACAATAGGCACCAAGGCCTGGCCTCCTCCTCTCTGACTTTGCTTTGGTTATGTTTGTTTTCTCTTTAGAGATGTTTTCTCGGGACTTGAAGTGACTCATCTCTGTGCAGTACTGGTTTTCGCCATATGCAACACCTCGATTATAGACATGTAATGGTGAAATATGAACTGTGGCCTTTCATCAATCATTTATTGATGCAATTAAGTGAAGATAAGAAAAAAAAAGCAGAGATTTACCATGTATCAGTGCCTGGCTTTTGTTATAAGTTTATTTGTCTGCTCTTGCTATAAAAATAGAATAGTACACCACCTAGTGAAAAAACTAAATTTAAAATAAAAATCATCAAGCTTATTTGCAGGAAGGTATCTTTTTCTATACCATGGATATTACAAAAAATGTCAGATTCTGAGTATCTCTCTCTTTGTAGATTTTGGAATCATTATGAGTAAAAGAGTTTGTTACTTTATTTTTGCATTTAAAGATGTTATTTTACCATGTGTTACTGAAAAGGAAACTGTTGAAGAGCTTCTGTTTTGTTTCTTGTTTCAGGTTTTTTTGTTCTTTTGTTTGTTTTTAGTTGTAGGTGCAGTATGAACTTTTTTCTTGTTTCTCAATTATGTTTTGTTTGCTTGTGACTGTACACATAGCTATCGCAGCATTAAAAACTTTAAAATTGTTTAAAAAAAAGAAAAAAGGAAACGTTTTAAAAAAAAGATAAACAGTTACCTCTGTTCAATGTGCTGAGTGCCTCAATTCACCGTCTTGGTGACTCTTTGATTTGAAGAAGGTGTCCAAACAGGTTGTGTGCCGGACTTCAAGAGGCCCAGCCCAGCTTGGTCTAGACCTGTTCCCATCTGTGTTTCGATGAAGTCGTACATGACCGTTCTGTAGCAATAAATGTGCCATTCAAAAAAT
>3f5620ce-168a-42d9-a1aa-54b32b06e3c4
AGTTCTATGGTCTCAGGATGAGCCTTTTGAGGCGAAGAGCATTGTTTGTCAAGTTGTGCAGGCTGCCGTCCTCTCTCGGTACCGAAATTCGTTCATCTGCGAGTCCAAGGATGTTCTTTGCCTTGCTTTTTTTCCTTTCCCCAGAAAGGGACCTAGCAAAGCTTTACAAGCCCCTGAAAGTAGATCCCAGAGAGAAAGTTTGCAGGTCAGGTGAACCTAGGTCGTACGATTTAAAATAATACTAATTTTTTAAAAAAGGGACTTTTGGCAAAATTATTTTTGCTCAAATGATAAGAGGAGCAGATATGAAGAGAACTAGAAAACCCAAGTTAGCCTGAGAGAGAAAAATAAGGGCTTGGACATTACCATTGCATTGTTGATGCGAATCAACATCTCCTGCGCTGCTCATTTAAGTGATCGCATATCAAAGATGAGAAAAACAACGAATGAAAAGTACGCTCCTCAGCCAGCACTGCCGTTACAACGGGGACTCGCCAGGCTATCCTCCAAGCCAGCAGCCAGCTCTCCCTAGCTCCTCCACCAAGATGGCCATACAGCAGCGACCCTTGGAGCTCCACCAGCGGGATGAATCAGCCCGACCGGAGAGGGATGCTGGGCAATCTCTTCTTTCATTTGCTCCGGTCCGCAGCTCTAGCCTGCATCCACCATGAACGTCTGAGCTATTCCATCCCATCCTCTGCAGACATCAACTCCGGTCTTCCACCGATGTCGCCACCTCGTAGTGGCACAAACCATTCAGCACCACACCTGCCACCATCTCCCGCCAACGGAACAGACAGTGCGGCAAACAGAGGAACTGGGCAGCAGGCAGCTCAAGACTGGAGGATGCACTGGGAAAGCCCTAGCTCTGATTTATTCCTTGACCACGAACACTGCAGCTTTCCTCCAATCCTTCAACTCCTGTGGGCTCCCCACTTTCACCTGAAGGCACAGCTGTTTGGTCTCTAGAAATGGAGGACAGGCCTCGTCATACCACACCCAATTATGAAGGACCTCACTGCACACTGCAAGCCGAATCGAAGACCGTTTGGAGCAGACTGGACGACGCGATTCGTCTCTCCGGAACCACGCGGTGGGCCCGTCCTCAGCTGTGCCAGCCGCCATGGGACACGCATGGGATCATGGGACCCTCCCACAACGGAGCAGGCGAAGGTAGCCTGAAATCCAGGGTACAGGAACTAGTCTCTCAGCCAACAGACAACCGCCTCGGTTAGGGCCCACCACCTGAAGATGGCGTGGCTCTGAGAGGCAGCCACTTTCTCCTGCCAAACCAGGTTCCGGTCCTCCTTATTCCGGTCCAGTCTGCATTTCCCTGATTTGAACCCACCCGAGACCCACAGAGGATGCCACAAGGCCTTCAGGGCCAGAGCGTGTCTCTGGTAGCTCAAGATCAATCCGACGACGAAGGGCGATGAGAACCTGCAAGACACAAAATCTCTCTGAGGACAAGAAATTAGATGATGACAAGAAGGATATCAAATCAATTACAAGGTCAGATTTAGCAATAACGATGATGAGACCCTGACCCAGAGCAGAAGGCTGAGCGCGAGAAGGAACGGAGGATGGCCAATAATGCCCTGAGCGCCAAGGTCCGAGATATCAACGAGGCTTCAAGGAGCGCCGTATGGTGCAGCTCCTGAAGAGCGACAAGCCCAGACCGAAGCTCCTGATTCACCAGGCCGTGGCTGTCTTCATCCTCAGCCTGGAGCAGCAAGTTCAGAAAGGAATCTGAACCCGAAAGCTGCCTGTACTAGAAGGAGGAAGAGAAGGTGTCCACAAGAGCCTCCCCACTACCACAGCTGGCCCACACCCTGGGATGGGAGACGCAGCGAATCACATGGGACAGATGTGAAAAAGGTCCAAGTTGCTACCTTGCTTCATTAACGCAGAGAGACCACTCCTCTAACAGCTGTTACCCTAAACCCATAAACACTGCTCCTTAACCCGTTTTTTTCGTAATATAAGACAAGTCTGAGTAGTTTTTTATGAATCGCAGACGTAAGAGGTTTCAGCATTCTCCCAATTATCAAAAACAGAAAAACAAACAAAAATGAATGAAAGAAAAGAAAGAAAGAAAATGCAACTTGAGGGACGACACTCTAACATCATCTCTGAATGTGCGAAGCGGTATGTACAGGCTGAGACCTACAACAGCCCCAGAGCTGAATGGCAATCCTCCCACTTGTGAAAGCAATGCATTTGTGCCTAAACTTTTTTGGAAAAAAAAATATAAAACTAATCTGTAAGTCTCTGAAAAAATATTTAATTTAAAAAAATTGTAAACTTGCAATAATGAAAAGGTGTACTTTTGAAGAAAACGACCGAACGTTTGTTAGTATCACGTCTCAGCTAGTGTTTTAATTACCGGATATTGAATAAGAGGAAGCCCGGCTGCCTCCTTGCATAAAACCAGCATAAACGTCCAGTCGGCAACGAAGTGATGACTGTCATTCCTAGGGTAGGGACAGATGGATGTTATAGACCACATGACTATGG
>aa621dcf-2182-4ce5-901f-b97cfcd12b78
GTTTATGGCACAGGGATGAGCCAAAGGCGTGGAGCATTGTCTGCTAAGTTGTGCAGGACTATCGCCTCTCTCGGTACCATGAAATAATTCATCATCGTGAGTACAGGTACGTCATTTGCCTCCTGCTCTTTTCCTTTCCCCAGTAGAGACCTAGCAAAGCTTTACACAAAGCCCTGAAAGTAGATCCCAGAGAGAAAGTTTGCAGTCAGGTGAACCTAGGGGGTTGTACGATTTAAAATAATAAAATCAAAAAAAAAGGACTCTTGGGCAAAAATTATTTTTGCTCAAATGATTGGAAGGAGGAGCAGATTATGAAGAAGAGAACTGAGAAAACCCAAGTTAGCGAGAGAAAATTGGGGGTCTACGCTCCTCCACAGCCAGCACTGCCGACAACAGGGACTTCGCCAGGCTATCCTTCCTCCAAGCCGGCAGCCAGCACTTTCCCTGCACCACACGCGGGATGGCCATCGGCAGCGACCCTTGGAGCTCCAGCGGGATGATCAGCCCGGCTACGGAGGATGCTGGGCAATCTCTCTCTCATAAACGAAGTCCAGCAGCTACATAGCCTGCACCCTTCATGAACGTTTGAGCTATCCATCCCACTCGGCAGACATCAACTCCAGTCTCACCACCGATGTACGTTCCATCGTAAGTGGCACAAACCATTACCAGCTTACCCTGCACACCCCTGCCAACCGGAACAGACAGTATAATGGCAAACAGAGGAACTGGGCAGCAGGCAGCTCGCAGACTGGGAGACGCATAAGGAAGCCCTAGCTTCGATCTATTCCCTGACCACGAACATCGAGCTTTTCCTCCAATCCTTCAACCTGTGGGCTCCCACCATCTCAGCAGGCCTCAGCTGTTTTTGGTCAAGAAATGGAGGACAGGCCTCGTCATTTCCCAATTATCGAAGGTTCCTTGCTCATCTGCAAGCCGAATCGAAGACCGTTTGGAAAGACTGGATGATGCGATGATCATGTTCCGGACACGCAGTGGGCCCGTCCACAGCTGTGCCGGTGGCCATGGGACATGCCGGGATCTGGGACCCCAACGGAAGCGCGCAGCCTGGGCTCAGGGTCGGATTAGTTCTCCAGCCAACAGACACTGCCATGGTTGGGGCCCACCGTTGAAGAAGATGGCGCTCATTGAGAGGCGGCACTCCTGCCAAACCAGGTTCCGGTCCTCTATTCCGGTCCAGTCTGCAACTTCCCCTGACTTGAACCCTCCCAAGACCCTACAGAGGGATGCCAGGCCTCCAGGGCCAGAGCGTGTCTCTGGTAGCTCTGAGATCAGCTCGACGACGAGGGCGCGATGAGAACCAAGACACAATCTGAGGACAAGAAATTGGATGATGACGACAAGAAAGGATATAATCAATTACAAGGTCAAGATTTAGCAATAACGATGATGAGGACCTGACCCCAGAAAGAAGGCTGAAGCGCGTAGAAGGAACGGAGGATGGCCAATAATGCCCTGAGCGCCTGAGGTCCGAGATATCAACGAGAAATACCAAGGAAATCTGGCCGTATGGTGCAGCTCCTGAAGAGCGTACAAGCCCCAGACCAAGCTCCTGATCACCAGGCCGTGGCTGTCATCTCAGCCTGGAGCAGCGAAGTTCGAGAAGGAATCTGAACCCGAAGCTGCCTGTCTGAAAAGAAGGGAGGAAGAGAAGGTGTCAGAGCCTCCCCACTCCTTGGCTGGCCCACACACCTGAGACGGGAGACGCAGCAGCTGAATCACATGGGACAGATGTGAAGAGGTCCAAGTTGCTACCTTGCTTCATTAAACAAGAGACCACTTCCAACAGCTGTATTACCCTAAACCCTCAAACTTG
>50e8f701-2e88-494b-8d64-e8edaafe7264
GTCTCTCTAGTTCCACAGGATGAGCCACTAGGCGAGGAGCATTGTTTGCTAAGTTGTGCAGGACTATGTTCTACCTGGTACCATGAAATATTTATATCTGCGAGACCCTCAAGGATGTTTCTTGCCTCCTTTGCTTTTCTTCCCCAGTAGAGACCTAATAAAGCTTTTACAAAGCCCCTGAAGTAGATCCCAGAGAAAAGTTTGCTGATCAGGTGAACCCGAGGGGTTGTACGATTTCACCTCTAAAATAATACTAATTTTTAAAAAAGGACTTTTGGCAAAATTATTTCTGCTCCAATGATTGAAGGAGGAAGCAGATCATGAAGAGAACTGAGAAACCCAAGTTAGCCTGAGAGAAAATGGGGTCACGCTCCTCAGCCAGCACTGCCGACTACATCGGGACTCGCCAGGCTATCCACCTCCAAGCCAGCAGCCAGCACACCCCTCGGCTCCTCTTCCATGCAAGATGGCCATACAGCAGCGACCCTTAGCTCCTCCAGCGGGATGAAATCAGCCCCGCTACCGGAGGATGTGGGCAATCTCTTATATCCACAGTCCAGCAGCTACAAATAGCCTGCATTTACTACCGAACGTTTTTGAGCATCCATCCCACTCCTCGGCAGACATCGTTCCAGTTCCACCGAGGTGTACATGCTCCATTGCAGTGGCACAAACCAACCAGCACCTTTTCCCTGTCTCCCCTGCCAACGGAACAGCAGACAGTATAATGGCAATCAGAGGAACTGGGCAGCAGGCAGCTCGCAGACTGGAGACGCTGGGCCCTAGCTTCGATCTATATTTCCTGACCACACGAAACAACAGCTTCTTCCTCCAATCCTTCAACCTGTGGGCTCCCCACCACTCTGCAGGCACCAGCTTGGTCTAGAAATGGAGGACAGGCCTCGTCATACCCAAAACTATGAAGGACTCCTTGCACTCACTGCAAAAGCCGAATCGAAGACGCTTGGAAAGACTGGACGAACGCGATCATGACCAGGAACCACGCAGTGGGCCGACTCACATAGCTGTGCCTGGTGGCCATGGGGACATGCATGGGATCATGGGACCCTCCCACATCATCACTATACGGAGCGATGGGTAGCCTGGGCTCAGGGTACCGGAACTAGTCTCTCCAGCCAACAGACACTCGGCTCATGGTTGGGCCCACCGTTGAAGATGGCGTGGCTCTCCTGAGAGGCAGCCATTCTCACCTGCCAACCCAGGTTCCGGTCCCTCAACTCCCGGTCCAGTCTGCATACTTCCCCTGACTTGATCCACCCAGACCCACAAGAGGGATGCCACCAGGCCTCACAGGGCCAGAGCGTGTCTCTGGGTAGCTCTGAGATCAAATGACGACGGGCGATGAGAACCTGTAAGACACAATCTCATTGAGGACAAGAATATTAGATGACGGCAAGAAGGATCATCAAATCAATATTACATTAGCAATAACGATGATGAGGACCTGACCCCAGAGCAGAAGGCTGAGCGCGGAGAGAAGGAGGAACGGAGGTGGCCAATATAAATGCCCCGAGCGCCTGAGGTCCGAGATATCAACGAGGCCTCTGGAGCTGCCGTTGGTGCAGCTCCTGAAGAGCGACAAGCCCCAGACCGGGACCTTGATTACCAGGCCGTGGCTGTCATCCTCAGCCTGGAGCAGCAAGTTCGAGAAAGGAATTTGAACCCGAAAGCTGCCCTGACTGAAAAGAAAGGGGGAAGAGAAGGTGTCCACAGAGCCTCCCCACTCCTGGCTGGCCCACACCCAAAAGGATGGGAGACGCAGCGAAACACCGAAGGACAGATGTGACAAAGGTCCTGGTTGCTACCTCTTGCTCATTAAACAAGAGACCACTTCCAACAGCTGTATTACCCTGCCTCCATATATGCCACCAACCCGCATTTTTGTAATATAAGACAAGTCAAGTAGTTTATGAATACAGACGTCGAAGGTTTCGGCATTCCCAATTATCAAAACAGAAACAAACAGCCGAATGAAAGAAAGAAAGGAAAGAAAAAAAATGCAACTAAGGACGACTACTTTCTTTAACATCTGAATGCGAAGCGGTATATGATACAGGCTAGACACAGCCAGAGCTAGAATGGCAATCCCACACTGTGGAGCAATGCATTTGGTGTCCTAAACTTTTTTTGGAAAATATATAATTAATTTGTAAGTCTGAAAAATATTTAATTTAAAAAATTGTAAAACTTGCAATAATGAAAAAGTGTACTTCTGAAGAAACGACCGAACGTTTGTTGGTATTCCATCAGCTGTTTTTATTACGGATATTGAATAGGAAGCCCGGCTGCCCTCCGTAACATTAACAAACCAGCAAACGTCCTGATGGCAACGAAGTGATGACTAGCCATCCTAGGGTAGGGGACAGATGGATGTTATAGACCATGACAAATATATATAATATATATAATATTAAAATTTAGTGACTATGGTAGGACTTTGTTGATTTGTTCAGACTCTTTCCTGGCAAAATAGTACTGATTATTCTTTAAAGAAAGATTTTACTGTAAATGGATTTTTTTTTCGTCTGATTTTGTCCCACCCCCGGTTTGTTAACATGTTGTAACCTGGTAGTGCCAACTGCTTTCCGGAGGGGCAGTGCAGGACGAAATCTGACCCTGAAGTTGCTCTCATTCACAAATAGTAAAAGTTGTTTCCAGTCTTGGGAACACAGAGCTCTTAAGTCACATCATGTGTAGGATTACGCAGCATTGCCCGAATGAAGGCAAAAGCGTTTGTCTGGCGTTGGCGCTGCCCTTGTTCCCTCCCTGGATTTCAGAGGTACACGGTTAGAATGCAATGTTACCACTGTGCCTCCAATGTTTATATCATCGGAAACATATCAATCAAGTGGTTGTGATTTAACAAAACGATACAGTGTTACCTACCTGTGGCAATGAAGTAGTGTAGTGACAAGACGTTTTTGAATTTAGTCAGATTTTTTGGAAAAATACAAAAATTGAAAGAAAACTAAAAAGAAGTCAAGTCAAAACCGTCAAATGAGAAAATTGCAAAGGAAGTGACAGAAATTGATTGACTTTGTTGCTTCTTGATTCTTCAGGGCTTAAAAAAGTGGATGACCTTACCTGCCTCCACCGTCTGAAAAAAAAATGCCATTCAATCATGCAGCATTATATGCCTTATAAGCCCCTAAAGCATTAAGTTGCCATTTCGCTGGGTAACGCAGTATTCTCTGGCCAGTATGAGTGAAGTTTTATCTTAACATTTGATAGAAACAAGACCGCTACCGGCACAGCAACCATCAGATAGCTAGCGCACTGCTGAAGGCCTCTGTTGAACCAATCTCCCATCGTGTCTCCCAACTCAGCTTTGTGTGCGGTGCAGTGAACACCGTGAGGACCCACGTAAGCATTTGTCTGATATCCTTTTTTGTCTCTAACTCGGTTCTGCTTGACAGCCACAATCAAGCCGTAACAAAGGAAAAAATCCCTGTTGAAGTCTTTCCTATCTGCACTAAGTAATGCCATCAACTCCATCGGAATGGTCTTTGATACCCCATTTGTTGTCCTGAACACCAGTTACATATAGTGACGAAACACATCTGTAAATTTCATGCAACCAATGGCAAACCTATCATTATTTTGAAACTGTGTATGTAAAAGTTATTTTACATGTAGACTCTTGTTATTATGTAGGTCAATTTTACTGTATCAGTTTTGTTTTTTTAAACAATGTGGTTTTAAAAAGTCATCTAAATGAAATAGTGAGCTACAAGAATCTTTGAAATTTATGTTCATTTTTGAAATGTAAGAACAATAAGATGGTTACCACTTAGCTTCTTCTTTACAAACCCACGAACATTTTGATTGTTGTGTGCACTCATGTGTGCGTGTGTGCTTGCGCGTGTGTGTGTGTGTGTGTGTGTGTGTATGTGTGTGTGTTGAAAATTTAAATATGCTCAGTAGCGATCAAACTAAAATGTTCTGATTTGTAAGAAGTTCCTAAAATGTGGAGGTGGATTGAAAATGTAGGAATAGCAGGGGAATCAAATCTCCATAAAAAGTTCACAGGGACCGTTGTGATGCGGTGGCACAAGGTGCCAAGAAGGGCAAGAAGAAAAGACAGTCCCTGAACGATGGAATATACCGTGTACGTGGTACCATCGTTTGAGATTTTTCTCCGTGATTTACTCTGCACTCATTTGTATAGTGCCAGGCGGGTATCCCAAGGAACAATTATTATATGGGAAACAGGTATCGTCCGATCACATTCAGGAATGTATAGAAAGAATATGGTGTTTACTCTTTAGGAACTGGAAATCCTCCCCCGCATTGATGGATATCATTTCAGAGCTGGCACTTTTGATACCGTTATCATAAAGGTGCTTTACTGCAGAATCAAAGTTTCATTCTTGTAAACAAAGCAAAAATTAAATTTCAATTAATCATTTGAAAGATTTTCAATTGGTGCTTTATATTTTGTTCTACTCGGACAGAAAAGCTGCAAATTCATGTACCAGCTTTGATGTATATTCATTACTTGTAATGTAAATTATGGCTATTGTCAAAAACCTTTTGGAAATAAGCAAAAGACCCCCAAAGGCTCAGCAGCTGCTGGCTTACTTTTTGCTTGGTGCGGAAACCAGATCCTGACCCTCTCTGTAGTAATCAGGTGTATCTCCCAGTCTTTAAAAGAAAGAGAAAGGAAATGTGGCCGTTTCTAACGTTGGTTTGTTTTGTTTTGTTTGTTTGTTTCCTTGTTGTATTTGTAATTATCAAACCAGGTAAGATTGGTATTATTCCCTGCACTGGATTTTTGAAAGAAACTTAGCAGAAGTCAGGATTAAAAATATATATTATCAAACATTTCATTAAGTGGTTCATCCTATAAAGACATACACGAAGGCGGTGAGGCTTAGGTGCAGGATATGGTTAAGAGACATCTTGAAAGCAACTTGGAACAGTTGATCCACATTAAAGTAAATTATGAATATGCAGAATTAGGATCTGTCCATCTTGAGTTGTTACTACTCTTTTTTTTTGCTTCTGTATGGCAGATGAACACTAATGCTTGACAGCTTCAGCCCACCCAGTGGTCCACAACTGATTCAATCTAAGTCTCCGATTCCTGGTTTGTTTTGTCTCTCACTTTTTTTCCTATTTGATTTTATTGTTATTGTTATTGTTATTATTATATTATTATTATTATTATATTCATGATGTTTGCTTTTGATGAGGATTGGGAAGTGGGAGGGAGAGTCGAACTGAGACTAGGCTGAGAGGATTTTTTTTCCATTTGCATCCAGAATATGGTCTGTGTCCAAAACGGAACTTAAGTCAGGAAGGAAACCATATTCAGCATAATCAAGCACAACATGTAGTTGCCGCGGCTGACTGGAAGCATAAATAATAATAAATAACACAACAAGGTGAAGATGGAATGTGCTGGATTCCTGGACAATAGGCACCAAGGCCTGAGGGCCTCCACTTGACTTTGCTTGGTTATGTTTGTCTTCTTTAGAGATGTCTTTCATGGGACCTGAAGTGGCGCCTCATCTGCGTGCAGTACTGGTTCGCCATATGCTCATTCAAGTATTAACAGACCATGTAATGGTGAAATATATGAACTGTTGGCCTTTCATCTTGTTACTTGTGATGCAATTAAGTGAAGATAAGAAAAAGCAGAGATTTACCATGTATCAGTGCCTGGCTTTTTGTTAAGCTTCGTCTGTCTTTAGTGCTCTTTTTTTGCTATAAAAATAGACTGTAGTACACCCAAAGTAGGAAAAACTAAATTTAAAAATAAAAATATATTTGGCTTATTTTTCGCAGGAGTAATCCTTTTTATACCATAGATATTACAAAAAATGTCAGATTTTGAGTATTTCTTCTTTGTAGATTTTTTGAATCATTATGAGTAAAAAGTTTGTTACATTTTTATTTGCTATTTAAAAGATGTTATTTTCATATGTACTGAAAGGAAACTGTATGGTAGAAAGCTCACTGTTTGTTTTTGTTCAGGTTTTTTTGTTTGTTTGTTTTTAGTTGTAGGTGCAGTATGAACTTTCTTTGTTTCGTTATGTTTTGTTTTTGTTTTTGTGACTGACTACTCTACATTGTTGCAGCATTAAAAACTTTTAAAAAATTGTTTAAAAAAAAGAAAAAAGGAAAACGTTTTAAAAAAAGATAAACAGTTACACCTTGTTTTCGCCGTGTGCTGAGTGCCTCAATTTTTCATGTCTTTGGTGTATTCTGATTTGTAGAAGGTGTCCAAACAGGTTGTGTGCCGGACTTCCATAGAGGCCCAGCCCAGCTTGGTCTAGACCTGTTCCCATCTGTAGTTACTCGATGAAGTCATGTCTCATGACCGTTCGTAGCAATAAATGTGAAACAAAAT
>1049c588-c17b-43c8-8ff1-47e158bbe7b2
AGTCAGGTGAACCTAGGGTTGTACGATCTAAAATAATACTAATTTTTAAAAAGGACTTTTGGCAAAATTATTTTTGCTCTGGTGATAAGAAGGAGGAGCAGATTATGAAGAGAACTGAGAAAACCCAAGTTAGCCTGAGAGAAAAAATTGGGGTCTACGCTCCTCCAGCCAGCACTAATGACAACGCAGGACTCGCCAGGCTATCCTCCAAGCCAGCAGCCAGCATCTCCCTAGCTCCTTCACATGCAGATGGCCATACAGCAGCGACCCTGGAGGAGCTCCTCCAGCGGGATGAATTCAGCCCGAATACCGGAGGGATGCTGGGCAATTCTCTCTCATATCCCACAGTCCAGCAGCTACTGTAGCCTGCATCCTTACCGAACGTTTGAGCTATCCATTCCATTTCCGGCAGACATCAACTCCAGTTTCCTCCGATGTCACGTTCCATCGTAGGGTGGCACAAAACCATTACCAGCACCACACCCTGCTCTCCCCGCCAACGGAACAGACAGAACAGCGGCAAAACAGAGGAACTGGGCAGCAGGCATATAGCTCGCAAGACTGGAGATGCTGGGGAAGCCCTAGCTTCGATCTATATCACTCCTGTTACACGACAACAGCTTTCCTCCAATCCACAACTCCTGGGCCCCTTCTCACTCAGCAGAAGGCACAGCTGTTAAGGTCTAGGAATGGAGGACAGGCCTCCGCCATCTCTCCCAATTATGAAGGACCTTGCACTTCACTGCAAAGCCGAATCGAAGACCGTTTGGAAAGACTGGACGATGCGATTCATGTTCACGGAACCACGCAGTGGCCCGCCACAGCTGCGCTGGTGGCCATGGGGACATGCATGGGATCATGGGACCTCCCACAACGGAGCGATGGGTAGCCTGGGCTCAGGGTACGGAACTAGTCACACCATCTCTGCCAACAGACACACGCTACGGTCGGGGCCCACCGTGAGGAAGATGGCGTGGCTCTGAGAGGCAGCCATTCTCCTGCCAAACACCAGGTTCGGTCCCACAATTCCGTCCCAGTCTGCATCTTCCCTGACTTGAACCCACCCAAGACACAGAGGGATGCCACCAGGCCTTCCAAGAGGCCAGAGCGTGTCTCTGGTAGCACTGAGATCAAATCCGACGACGAAGGGCGATGAGAACCTGCAAGACACAAAATCACTGAGGACAAGAAATTAGATGACGACAAGAAGGATATCAAATCAATTAGCAATAACGATGAGGACCTGACCCAGAAGAGGCTGAGCGCGAGAAGGAACGGAGGATGGCCAATAATGCCTGGCGCCAAGGTCCGAGATATCAACGGAGTCAAGGAGCTGGCCGTATGGTGCAGCTCCACCTGAAGAGCGACAAGCCCAGACCAAGCTCCTGATCTCCACCAGGCCGTGCTGTTTCACTCAGCCTGGAGCAGCAAGTTTCGAGAAAGGAATCTGAACCCGAAAGCTGCCTGTTTGAAAGAAGGGAGGAAGAGAAGGTGTCCTAGAGCCTCCCCACTCTCCTGGCTGGCCCATCTCCTGGATGGGAGACGCAGCGAATCACATGGGACAGATGTGAAAAGGTCCAAGTTATACCTCGTTCTAAACAAGGACCACTTCCTCTAACAGCAGCTGTATTACCTAAAACCCTTCAAACACTGCTGTTCCAACCCCGTTTTTAGCAAGACCTGATGAGTAGTTATGAATAAAGACGCAAGAGGTTTAGCATTCTCCCAATTATCAAAACAGAAAACAAACAAAAATATGAATGAAAGAAAAAGAAAGTAGAAAATGCAACTAAAGGGACGACTCACTTTAACATCACTCTGAATGTGCGAAGCGGTATGTACAGGCTGAGACCACAGCCCAGAGACTGAATGGCAATCCCACACTGTGGAAAGCAATGCATTGTGCCTAAACTTTTTGGAAAAAATATAATTAATTTGTAAGTCTGAAAAAATATTTAATTTAAAAAAATTGTAAACTGCAATGAAAAAGTGTACTTCTGTAGAAAACGACATGAACGTTTGTTGGTATACGTCTGCTAGTGTTTCTATTACCAGTTACTGAATAGGGGAAGCCCGGCTGCCCTGCAAAACCAGCAAACGTCCTGATGGCAACGAAGTGGATGACATTGATACATTCCAGGGTAGCAGATGGATGTTATAGACATGACAAATATATAAATATATATATAAATATTAAAATTTAGTGACTATGGTAAGCTTTGTTGATTTGTTACAGACTTTTTCTTTCCTGTAAAAAATAGTATGATTAACTTTTTTTAAAAGAAAGATTTTTACTGTAAATATGTTGTCTGATTTGTCCTCCCCGGCTTGCACTCGTATCCTGTAGTGCCAACTTGCTCCGGAGGGGCAGTGCAGGACGAATGTTGACCCTGAAGTTGCTCATCACAATAGTAAAAAGTTGTTTCCAGTCTTTGGGAACAAGGACTTAAAGTCACTATGTGTTGAATTACATGCAGCATTGCCCGGGCGAGGCAAAAAGCGTTTGTCTGGCTTGTGGCGCTGCCCTTGTTACCCCTCCCTGGATTCAGAGGTACACGGTTAGAATGCTTTTGCCGTTACCACTGGTGTCCAATGAAACATTCAATCAAAGTGGCTTTGATTTAACAAAAACGATCAAGTGTTACCTACCTGTGTAGCCGAAGTAGTGTGCAGTGACCGAGACGTTTCTCTGAATCTGCAATCAGATTTTTTGGAAAATACAAAAATTAAAAAAAAAAAGAAAAAGAAAAAACTAAAAAGAAAGTCAAGTTCAATCGTCAAATGAGAAAATTGCAAGGGTGACAGAGCTGATTGATTTTGTTGCTTTCTTGATTTTTTTTTCAAAATGGGTCTTACTAAAAAAGTGGATGACACCTGCCTCCTCCGTTTGAAAAAAATGCCATCAATCATGCAATAATATTATAACAAGCCTTATAAGCCCAAAGCATTAAGTTGCACTTTTTGTGAGGAGGTAACGCAGTATTCTCTTGGCCAGTATGAGTGAAGTTTATACTTAACATTTGATAGAAACACAGATCAAAACTACGGCACAGCAACTTCATCAGATAGCTAGCGTTGCATTTGAAGAAGGCACTGTTGAACCAATTCCCATGCAGTCTCTTCCAACAATGGACTTGGTGTGATGGTGCAGTGAACACAAGGACTCCACAAGCATTTGTCAGCAACCTTTTGTCTCTATTTAGTTCTGTTTTGACAGCCACAATTTCAATGTATTAAAAGGAAAATCCCTGTTGAAGTAGTTTCCTATCAGCACTGAGTAAATGCCATAACTCCGCAGGAAATGGTCTAAATACCCCAACTTGTTGTCCTGAACCACCAGTTACATAGTGACGAAACACATCTCGCAAATTTTATGCAACCAATGGCAAAACCTATCATTATTCTTTGAAACTGTGTATGTAAAAGTTATATTCTTTACATGTAGACTTGTTATTATGTGTTTTCAATACTGTATCAGTTTGTTTTTTTCTTCTGTTGTGGTTCTAAGTCATTTAATGAAATAGTGAAAG
>e8345547-aa6d-4ae7-bf31-3c99156bc1d4
ACTCTTTGATGTACTACTATGGGAAAGCGGTCTACGCTCCACAGCCAGCACTGCCGACTACAGGGACTCGCCAGGCTATCCTCCAAGCCAGCAGCCAGCACTCTCCCTAGCTCCTTCATGCAAGATGGCCATCCACAGCAGCGACCTTGGAGCTCCAAATGGGATGAATCAGCCTGGCAACGGAGGGATGGGCACAATTCTTTCTCTCATAACACAGTCCAGCAGCTACTGTAGCCCTATCCACATGAACGTTTGAGCTATCCAACCCACTCCTCGGCAGACATCATTCCAGTCTTCCTCCGATGTACCGTTCCATCGTAGTGGCACAAACCACTCAAGCACCTCTTCCTGCACACCCCTGCCAACCGGAACAGACAGTATAATAGGCAAAACAGAGGAACTGAGGCAGCAGGCAGCTCAAGACTGGAGATGCAAAGGGCCCTAGCTCTCGATCTATTCCTGACCACACGAACAACAGCTTTCCTCCACTGTTCAACCTGTGGCCACCACTACAGCAGGCACAGCTGTTTGGTACAAGAGAAATGGAGGACAGGCCTCGACCATCTCCCAATTATGAAGGACCCTCTGCTCTGGCATAAGCCGAATCGAAGACCGTCTGGAAAGACTGGACGATGCGATCATGTCTCACGGAACCACGCAGTGGCCCGTCCACAGCTGTGCCTGGTGTATGGGACATGCTCAGGATCATGGGACCCTCCCCACAACGGAGCGATGAAGCTGGTGAGGTTCCAGGGTACGGAACATTAGTCTCTCCAGCCAACAGACACTCCAATACATGGTTGGGGCCCTCGCTGAAGATGGCGTGGCTCTGAGAGGCAGCCATTCTCTCCTGCCAAACCAGGTTCCGGTCCTCCACAACTTCCGGTCCAGTCTCATTGCATACTTCCCCTGTCTTGAACCCACCCAAGACCCTCAGAGGGATGCCACCAGGCCTCCAGGGCCAGAGCGTGTCTCTGGTAGCTCAAGATCAATCCGACGACAAGGGCGATGAGAACCTGCAAGACACAAAATCTCTGAGGACAAGAAATTAGATGACGACAAAGAGGATAAATCAATTACTAGCAATAACGATGATGAGGATGCCTGATCCCAGAAAAAGAAGGCTGAGCGCGAGAAGGAACGGAGGATGGCCAATAAATGCCCCGTGAGCGCCTGGGTCCGAGATATCAACGAGGCACCAAGGAGCTTGGCCGTATGGTGCAGCTCCACCTGAAGAGCGACAAGCCCCAGACCAAGCTCCTGATTCCAGGCCATTGGCTGTTTCTCATCCTCAGCCTGGTAGCAGCAAGTTCGAGAAGGAATCTGAACCCGAAAGCTGCCTGTCTGAAAAGAAGGGAGGAAGAAGAAGGTGTCCACAGAGCCTCCCCACTCCTTGGCTGGCCCCACACCCTGGGATGGGAGACGCAGCGAATCATAGGACAGATGTGAAAAGGTCCAAGTTGCTACCTTGCTCATTAAACAAGAGACCACTCCACAACAGCTGTATTACCCAAACCCACAAACACTGCTCCTTAACCCGTTTTTCTTTGTAATAACTGGACCAGTCTTGAGTAGTTATGAAACACCTGAAGATTGGAGGTTTCAGCATTCCCAATTATCAAAAAACAGAAAACAAACAAAAAATGAATGAAAAGAAAGAAAGAAAAAGAAAATGCAACTTGAGGGACGACTCTTTTTAACACTCTGAATGTGCGAAGCAGTATGTACAGGCTGAGACACAGCCCAGAGACTGAATGGCAATCCCACACTAATGGAGCAATGCATTTGTGCCTAAACTTCTTTGGAAAAAAATATAATTAATTTGTAAGTCTGAAAAATATTTAATTTAAAAAAAATTGTAAACATTGCAATAATGAAAAAGTGACATTTTTGAAGAAAACGACATGAACGTTTTTGTTGGTATTCACGTCAGCTGGTGTTCTAATTACCGGATATTGAAATAGGGAAGCCCGTGTTGCCCTTGCAAAACCAGCAAACGTCCTGATGGCAACGAAGTGATGACATTGCCATTCCTAGGGTAGGACAGATCAGATGTTCATAGACCTATGACAAATAATAATATTAAAAATTTAGTGAGTTATTGGTAAAAGAAATTCCCACCAACCATATAACCACGTTATTAACTATTTATATTATCATCCACGCCTACAACTTTTCCTTAAT
>6a460c78-315d-4958-8a65-8563b4372034
AGCAGCGTACCAAGTTCCAGCGGGATGATTCAGCCCGGCTACGGAGGGATGCTGGGCATACAATTCTTTCTATCCCACAGTCCAGCAGCTAAGCGCCTGCATCCACATGAACGTTGGCTATCCATCCCACACCAGACATCAACTCCAGTCTTTCCTACCGAACGTACCGCCACTGCAGTGGCACAAACCATTCGAGCACCTGTCTCCCCTGCCAACGGAACAGACAGTAATCGGCAAACAGAGGAACTGGGGCAGCAGGCAGCTCAGACTGGAGATGCAAAAAGGAAAGCCCATCGAGCTTCGATCTATTCCCTGTTTCACGATCGCTGGCTTTCCTCGTTCCAACTCCATTGTGGGCTCCTCCACTCGGCAGGCACAGCTGTTTCTGGTCAAGAAATGGAGGACAGGCCTCGTCATCCCAAATTATGAAAGGACCCTTGCATCTGTAAGCCGAATAGACCGTTTGGAAAAAGACTGGACGATGCGATCATGTACCAGACACAGTGAGGCCCGCCACAGCTGTGCCGGCGTGGCCTGGGGACAACCCGGGATTTAGGACCCTCCCACACAACGGAGCGATGAGTATAGCCTGGGCTCAGGTACGGAACACTGGTTCACACCTGCCAACAGACATCGCTCATGGTTGGAGGCCCACCACGTTGAAGATGGCGCTCTGAGGCGGCCATTCTCTCCTGCCAAACCAGGTTTCAGTCCCACAACTCCGGTCCAGTCTGCATCTCCCCTGACACTGAACCTCACCCAAGACCTCACAGAGGGATGCCAGGCCTCCAGGCCAGAGCGTGTCTTCTCTGGTAGCTCTGAGATCAATCGACGACGAAGGCGATGAGAACCTGCAAGACCAATCTTCGCTGAGGACAAGAAATTAGATGACGACAAGAAGGATCAAATCAAACTAGGTGCGGAGATTTAAATAACGATGATGAGGACGCTGACCCAGAGCAGAAGGCTGAGCTGAGAAGGAACGGAGGATGGCCAATAAATGCCCAGCGCCGAGGTCCGAGATATCAACAGTGTTTCTAAGGAGCTGCCGCATGGTGCGGCTCCTCCTGAAGAGGCGACAAGCCCCAGACCAAGCTCCTGATCACCAGGCCGTGGCTGTCATCACAGCCTGGTAGCAGCAAGTTCAGAAGGAATCTGAACCCGAAAGCTGCCTGGGTTTGAAAAGAAGGAGGAAGAAGGTGTCCAAGAGCCTCCCCACTCATCTCCAAGCTGGCCCACACCCATTGGATGAAGATGCAGCGAATCATGGGACAGATGTGAAAGGTCCAAGTTAAATACCTTGCTCTAAACAAGACTACACCTTCATTAGTTGTATTACCCACTCTAAACCCACAACTTGTTCCACCAACCCCGTTTTTTTTTGTATATAAGACAAGTCTGAGTAGGTTATGAATCGCAGACGCGAAGAGGTTCAAGCATTCCCAATTATCTAAAACAGAAAAACAAACAAAAAATGAATGAAAGGAAAAGAAGGAAAAGAAAATGCAACTTGAGGGACGACTTTTCTTTAACATCACTTATAAATGTGCGAAGCAGTATGTACAGGCTAGACACAGCCCCAGAGCATTGAAATGGCAATCCCTCACTGTGAAGCAATGCATTTGTTGCCTAACTTCTTTGGAAAAAAAATATCAATTAATTTGTAAGTCTTTAAACTTGCAATAATGAAAAAGGTGTACTTCTGAAGAAACGACATGAACGTTTTTGTTGGTTATCACGTCAGCTAGTGTTTTAATTACCAGATTGAAATAGGGAAGCCCGGCTACCGCCCTGCAACAAAACCAGCATTAAACGTCCTGATGGCAACGAAGTGATGACTAGCCATTCCACAAGAGTGAGGACAGATGGATGTATAGACCAACGGACAAATATATATAAATATATATAATATTAAAATTAGTGACTGGTAAGCTTGTTGATTTGCTTCATCGGTAAAAATAGTTTAAGTTATTTTTAAAAGAAAGATTTTACTGTAAATATGGATTTTTTGTCTGATTTTGTCCCTCCCCAAGTTTGTTATCGTATATGTAGTGCCATTTATTCAGAAGGGCAGTGCAGGACGAAAATGTTGACCCTTGAAGTTGCTCTCATCACAATAGTAAAAGTTGTACTCCAGTCTTGGGAACACAGGTTTCTTAAGTCACTATGTGTAGGGAATTACAGACATTGCCCAGGCGAGGCAAAAGCGTTTCTGTAGGCTTGTGGCGTTGCCCTTGTTTTCCCTCCCTGGATCTTTCAGAGGTACACGGTTAGAATGCTACCGCCGTTCTGTGCCTTCCAATGTTTATATCATCAGGAAACAACATAATCAAAAGTGGCTGTGATTTTAACAAAATCGATCAAGTGTTACCCTACCTGTGTAATGAGTAGTGTGCAGGTGACATGGATGTTTCAAATACATGGTCAGATTTTTTTTTGGAAAATACAAAAATTAAAAAAAAAAGAAAAAGAAAAACTAAAAAAGAAAGTCAAGTTCAAAACCGCTAAATGAGAAAATTGCAAGGAGTGTGACAGAGCTGATCGATTTTGTTGCTTTCTTGATTTTTTCAAATGAAGGTCTAAAAGTGGATGACTTCTACCTGCCTCCTTCGTCTGAAAATGCCATCAATCATGCAGCATTATAACAAGCCTTAATAAGCCCTAAGCATTAAGTTGCCATTTGCAGAAGGTAACGCAGTATTCCTTGGCCAGTATGAGTGAAGTTCATACTTAACATCGATGGAAACATGCAGATCAAACTACGGCACAGCATTCATCAGATAGCTAGCGTTGACTGGGCATGCTGAACCTGTTCCCATCGTAAGTCTCCACCAACATTGTGACTTTGGTGTGTGGTGCAGGTGAACACAGGTACTCCACGTAAGCATTTGTCAGCAACCTCTGTCCTAACTCTGTTGTTTTGACAGCCACTGTTTTGGCATGTATTTAAAGGAAAATCCCACTGTTGAAGAAGTCTTCCTCTATCAGCACTGAGTAATGCCATTAACTCCAGGAAATGGTCAAAATACCCCATTTGTTGATCCTGAACTTTCCAGTTACATCGATGACGAAACACATCTGTAAATTTATGCAACCAATGGCAAACCTATCATTATTTGAAACTGTGTAAAAGGCTATATTTTACACTGGATCATTAATAACTATGTTTTAATCTACTGTATCAGTCTTTAGTTTTTAAACAATGTGGTTTTAAAAAGTCATTTAAATGAAATAAGTGAGCTACAAAGAAATCTGAAATTTATGTTCATTTCAAATGTTAGAACAAAAATAAGATTTCTCACTGACACCACTTACAAACCCACGAATTACTTTGATTAGCAATGATGCATGTCGTGTGTGCGCTCTGCGCGTGTGTGTGTGTGTGTGTATGTGTGTTGAAAATTGTAAATATGTCAGTAGCGATAAAACTAAAATGCTTTGATTTATTGCTAGAAGTTCCTAAAATGTGGAGGTGGATTTGAAAATGTAGGGAATAGCAGGAATCAAATTTTCTCATAAAAGTTCTTCGGGGACTCGTTGTGATGCAGTGGTCAAGGTGCTCAGAAGGCAAAGAAGAAAGCAGCCCTGAACGATAGAAAAACCGTGTTCTGACACCATGTTAAAGATTTTTCTTTCCATTGATTTACTCTGCACTCATTTGTAACAGTCTGCCAAGGCGGGAACCCCAAGAACAATTATTATATAGGAAACAGGTATCGTCCGATTTACTCAGGAAGCGTATAGAAAAGAATAAGTGTTACATCAAGGTATTGGAAATCCTCCCCGCATTGATGGATATTCAGAGTGGCACTTTGATACATGTTATCATAAAGGTGCTTACTAAAGCAGAATCAAAGTTTCTCATTCAATAACAAAGCAAAAATTAAAATTCTTTAAATTAAATCATTTGAGAGATTTTTTCTTTCAATTGGTGCTTCTATATTTTTGTTCACACAAAAACAGAAAAAGCTGCATAATTCATGTTTTACCAGCTTTGATGATATTCACTACTTGGTAATGTAATGGCTATTGTACAGAATTCCTTTTGGAAATAGCAAAAAAGATTCCCCAAAGGCCAGCAGCAGCTGTCAAAAGCTGGTGCGGAAACCTGATCTGACCCTCTCTCTGTAGTAAACAGGTGGGTATCCAGTTTTAAAAAGAGGGGAGAAGAAATGTGGCCGTTCTATGTATGGTTTTGTCTCTTTGTTTGTTTGTTTGTTTCACCAATTGTTATTTGTAATTACACTAAACACAGGTTAGATATTGTATTCCGACACTGGATTTTTGAAAGAAACTTAGCAGAAGTCAGGATTAAAAAATCATTACAAACTTCAAGTGTTCATCCTATACTAGACATCTAACAAGGCAGGTGAGGCTTTCTCTAGGTGCAGGATATGGTTTAAGAGACTTTGAAAGCAACTTGGAACAGTTGATACCTCCACATTAAAGTAAATTATGAATCAAGAATAGGATTTGTCCATCTTAGAGTTGTTACTTTCTTGTCTCTGTATGGCAGTGATGAACACTAATGCTTTGACAGCTTTGCCCAAGTGGTCCATTGACTTCAATTCAGTCTTCCGATTCCAGGTTTTGTTTTGTCTTTCCACTTTTTTCCTACTTTGATTCTATTATTGTTATATTGTTATAGCATTATTATTATATTATTATTAATATTCATGATGTTTGTTTTGATGAGAGATTGGGAAGTGGGAGAGAGTCGAAACTGAGACTAGGGCTGAGAGGACTTTTTCCATCTTGTCCAACAGGCAGGCTGGTCGTGTGTCCATTAAACGGAACTTAAGTCAGGAAGGGAAACATCATCAACATTCAGCATAAACAAGCACAACATGTGACTGCAGCTGACTGGAAGCATAATAATAAATAAATATTTACAGGTGAAGATGGAATGTGCTAGATTCCTCCAAGACAATAGGCACAAGGCCAAGGGCCCTTTCAGCATTTGTTCTGGTTATGTTTTGTTTTTAGAGATGTTCTCTCATGGCTTGAAGTGATTCATTCTTGCGCAGTCTGGTTTGCCATGCTATTTCAAGTATTTATTAGACATATGTCAATAATGGTGAAAATATGAACTGTGGCCTTTCATTTCTTGTTACACATGATGCAATTAAGTGAAGATAAGAAAAAAAAAGATTTACCATGTAACGCAGTGCCTGGCTTTTGTTATAGTTTCGTCTGTTTAGTGCTCTTTTGCAACAGCAGAAGACTAAGCAGTACTCCTAGTAGGAATCCCATCCCCTCATACATCATCTCCACCATCATCTTATTCAGACTCT
>6d82da29-45c7-4c6f-a4a5-0853a66207c2
TCCACTGCTCTAACCTGTGGGCTCCCCTCCACCACTACCCAGGCACAGCTGTTCTGGTACAAGAAATGGAGGACAGGCCTCGTCATCTCCCAATATACGAAGGACCTTGCACACTGCAAGCCGAATCGAAGACCGTTTGGAAAGACTGGACGACGCGATCATGTCCCGGAACCACGCAGTGGGCCCCGTCCACAGCAATGCCTGGTGGCCATGGGGACATGCATGGGATCATGGACCTCCCTACAACCGGAGCGATGAGGTAGCCAAGGCTCAGGTACGGAACTAGTCTCTCCAGCCAACAGACATCGCTCATGGTTGGGCCCACCGTTGAAGATAGGCGGGTGGCTTTGAGAGGCAGCCATTCTCCTGCCAAACCAGGTCTTCGGTCCCTCTATTCCCGGTCCAGTCTGCATTCCCTGACTTGAACCTCCAGACCCTTCAGAGGATGCCAGGCCACCAGGCCAGAGCGTGTCTTTCTGGTAGCTCAAGATCAAATCCGACGACGAGGGCGATGAGAACCTGCAAGACACAAAATCTCTTGAGGACAAGAAATTAGATGACGACAAGAAGGATATCAAATCAAACATTAGCAATAACGATGATGAGGACCTGACCCAGAAAGAAGGCTGAGCGAGAAGGAACAGGATGCCAATAAATGCCCCGTGAAGGCGCCTGGGAGGTCCAGATATTAACAAGGCTTTCAAGGAGCTGGCCGTATGGTGCAGCTCACCTGAAGAGCGACAAGCCCCAGACCAAGCTCCGTGATTCCACCAGGCCGTGAGCTGTCATCCACAGCCTGGTAGCAGCAAGTTCGAGAAGGAATCTGAACCCGAAAGCTGCCTGTTTGAAAAGAAGGGAGGAAGAGAAGGTGTCCAAGAGCCTCCCCACTCCTTGGCTGAGCCCACACCCAAAGGATGGGAGACGCAGCGAATCATGGGACAGATGTGAAAAGGTCCAGTTGCTACCTGTTCATTAAACAAGAGACCACTTCCAACAGCTAAACTACCCAAACCCACATAAACACTGTTCCTTCAACCCCCGCTTTTCTGTATAAGACAAGTCTGAGTGGTATGAATCGCAGACGCAAGAGGTTCAGCATTCCCAATTATTTCAAACAAGAAAAACAAACAAAAATGATGAAAGAAAGAAAAGAAAGAAAATGCAACTTTGACGACACTTCTAACATATCACTCTGAATGTGTGAGGTAGTATGTACAGGCTAGATACAGCCCAGAGACTGAATGGCAAATCCCCACACTGTGGAGCAATGCATTGTGCCTAAACTTTTTGGAAAAAAAAATATAATTAATTTGTAAGTCTGAAAAAATTTAATTTAAAAAAAATTGTAAACATTTAATAATGAAAAGTGTACTTCTAGCAGAAACGTCGAACGTTTTCGTTGGTATTCACGTCAGCAAAGTGTTTCTAATTACAGACTGAATAGGGGAAGCCCGGCTGCCCTCGTAACAAAACCAGCAAACGCTCAGTCAGCAACAAGTGATGAAGACATTAGCCATTCCTAGAAGGTGAGGGCAGATCGGATGTTAAGACCATGACAAATATATATAATATAAATATATATTAAAAATTTAGTGGACTATGGTAAGCTTTTTTGTTGATTTGTACAGACTTTTTCCTGTAAAAATAAGTACTGATTAACTTTTAAAAGAAAGATTTTGTAAATATGGATTTTTTTCTGTCTGATTTTGCCCTCCCCCGGTTTGTTCATCGCAACCTGGCGGTGCCAACTTGTTCCGGAGGCAGTGCAGGACGAAATGCTGACCCTGAAGTTGCTCTCATACACAGCAGTAAAAGTTGTTTCCCAGTTTTGGGAACACAGGACTAAAGTCACATCATGTGTAGGAATTACTATGCAACGGGACATTGCCCGGCGAGGCAAAAAAGCGTCTTCTGTCTGGCTTTTGTGGCGCTGCCTCAATTCCTCCCAAAGGGATTTTCAGAGGTACACGGGACTAGAATGTTACAATGTTCTGTGCCTTCCAATGTTTATATCGAAACATAACATAATCAAGTGGCTGATTTCAAAAACGATTTCAGTGTTACCTACCTGTGTAGCCGAAGTAGTGTGCAGTGACATCGAGACGTTTGAAATCATGGTCAGATTTTTTTTGGAAAATACAAAAAAAATTAAAAAAAAAAAAAAAAAAGAAAAAAAGAAAAACTAAAAAAGTTCAAGTTCAAAAACCGCAAAATGAGAAAATTGCAAGGAGTGTGACAGAGCTGATTGATTTTGTTGCTTCTTGATTTTTTCAAAATGGGTTTACTAAAAAAAAAGTAGATGGCTTACCTGCCCTCCTCCTTCGTCTGAAAAGCCGCCAACCGCTCATGCGCAATATTATAACAAGCCATAAGCCAAGCATTAAGTTGCACTTTGTGAGGAGGGTAACGCAGTATTCTTCTCGCCGGTATGTGAAGTTTATACTTAACATTTTGATAGAAACAGATCAAACTACGGCACAGCAACTACCGATTAATTTGGTGTGACTGGGTCAATTGAACCAATTCCTACTAAGTCTTTTCACCATTGCAGCTTTGGTGTGTAGTGCTGGTGAACACTTGAGGACCCTACGTAAGCATTTGTCAGCTCATCTTTTTTGTTCTAACTTAGTTCTGTTTTGGTGCACACAATTTTTAGCATGTATCACTGAGAAAATCCAGTGAAGTAGTTTTTCCTATTGTTAGTAAATGCATCATAACTCCACGGAAATGGTCATCAAATACCCCCATTTTGTTGCGATCCGGGGAACTACCAGTTTTAGTGATGAAACACTGTAAATTTTATGCAACCAATGGCTAAAACCTCATATTTTGAAACTAATGTATGCGTAAAAGTTATTTTACGTAGACTTTGTTATTATGTGTTTTAATCTGTATCAGTTTTTTGTTTTCACAAACTGTGTGGCTTAAAAGTCATTCAATGAAATAGTGAGCTACAAAAAAAT
>7675ba73-4b4c-4e34-b37b-a250a264a6e7
CACTCTGCTGAAGCGAATCGAAGAGGACCGTCTTGGAAAGAGTATGGACGATGTGATCGGGTTTTCCGGAACCACGCAGTGGCCCGTCCTCTGTTGTGTGGCCATGGGACATGCTGGGATCATGGGACCTCCCACAACGGAGCGGCCAGGGGTAGCCTGGGCACCAGGGTACGGAACTGGTTCCAGCCATAGACACTCGCCACTTTGGAGGCTGGGGGCCCACCAAAGATGGCATGGCTGAGGCAGCCATTCTTCACCGCCAAACCAGGTCACCGGACCCACAACATTCCGGTCCAGGTTTATGCTTCCCTGACTTGAACCCACCCAAGACCTTACAGGGACGCTACCAGGCCTTCAGGGCCAGAAAGCGTGTTCGGTAGCTTCAGATTGCTCGACGATGAAGGGCGATGAGAACCTGCAAGACCTGCAAAATCTTTGAGGACAAGAAATTAGATGACTGGAAAAGGATCAATCAATTAGCAATATACGATGATAGGACCTGACATCCAGGAGAAAGCAGAAGGTGCTGAGCGTGGGAAGGAACGGAAGTGGCAATAATGTCCTGAGCGTCAAGGTCAGGATTAACAGAGTAACCAAAGGAGCTGGCGTATTGCGCGGTCACCTGAAGAATGACAAGCCCAGACAAGCTCAGGGAGGATTTCACCAGGCTAAGCTGAGTATCCAGCACGGAGGCAGCAAGTACATAGAAAGGAATCTGAACCTGAAAAAGCTGCACAGTCTTGAAAGAGGGGAAGAGAAAAGGTGTCCAGAGCCCTTGGCTGGCCACACCCTGGATGGGATGCTGAATCTCGGACCAGATACGCAGGAAAGGTCCGTGGTTATACCTTGCTTCTAAACAAGAGCTCTCCTTATCAGCTCGACACCTAAACCCACATAAACACTGCTCCTTAACCCGTTTTTCGTATAGGACAAGTCTAAGGAGTGGTATGAATACAGACGTAGGTTTTTAGCATTCCCAATTATCAAAAAACAGAAAACAAACAAAAAATGAATGAAAAGAAAGAAAAGAAAGAAAATGCAACTTGAGACAGATTCTCTAACATTTCGAATGTAGGTGGTATGTACAGGCTGACACAGCCCAGAAGAGCTGATGCAGCCTCCAATGGAAGCAATGCATTGTGCCTAAACTTTTTTGGAAAATATAATTAATTTGTGGTTGAAAAAAATATTTCGATTTAAAAAATTGTAAACTTAATGAAAAGCGTACTTTGAAGAAAACGACATGAACGTTTTGTTGGTATTCTCGTCAAATAGTGTTTTAATTACCGGATATTGAATAGGGGAAGCCCGCTGCCCTCGAACAAACCAGCAATGTCCTGATGGCAACGAAGTGATGACATTAGCCATTCCACAGCGGGGCGGAGCTATAGACACATCAGACAAATATATAATAAATATAAAAATACAAGCAGTATAGCGTTTGTTGATTTCGTTCTCAGACTTTTTCCTGTAAAATAGAGTCTGATTAACTTTTTAAAGAAAGATTTTACTGTAAATATGGATTTTTTTTTGTCTGATTCATGTCCCTTCCCGGTTTGTTTATCGTTGTGGTGCCAACTGCTCGGAAGTGCGGACGAAATGTGACCCCTGAGCTGCTTTCATTCTCAAATAGTAAAGTTGTTTCCACGGTCTTTGGAACACAGGACTAAGTCCTCATGTGTAGGAATTACATGCAGCATTGCCCGGGCAGGCAAAAAAGCGTTTGTCTGGCTTAGCGCTGCCTCTGTTACCCTCCCTGGATTTCAAGAGGTCATACAGTAGAATGTTACAATGTTACTTCTGTGTCCTCCGCTGTTTATATATCGGAAACATATAATCAAAGAGGCTGTGATTTAACAAAAACGATCAAGTGTTACCTACCAATGTAAGCCGAAGAGCGATGCATATAAGTGTCTAGACGTTTCTGAATCTGGACAGATTTTTTTTAGGAAAATACAAAAACTAAAAAAAAGAAAAAAGAAAAACTAAAAAGAAAGTCAAGTTCAATCGTCAATGAGAAAATCAGCAAGGAGTGTGACAGAGCTGAATTGATTTTGTTGTCTTGATTTTTTTTAAATGGTCTACTAAAAAAAGTGAGATGACTTACCTGCCTTCCTTCGTCTGAAAATGCCAACCAATCATGCAAAGCATTATAACAAGCCACAATGGCCCTGCATTGGCTGCACTTTGTGAGGTAACGCGGGTATTACCACCGCCAGTGAGTGAAGAAGTTTATACTTATTTTGATAAGAACAGTCAAACTACGGCACAGCAACATCAGATAGCAAGCGTTGATTCACCGAAGGCACTGAACCAATTCCCATTATCGTAAGTTCCTAACTGCCGGCTTGGTGTGTGCAGGTGAACACAAGGACCCACGTAAGCGTATGTCAGCGCTCTTTGGTCTCAACGGTCTGGCTTTGACAGCCACAATCTTGGCCGTATTAAGGAAAAAATCCAGCAGGAGTAAGTTTCCTATCAGCACTGAAGTAATGCTCAACCTCGCGGAAATGGTTTGCTACCCATTTGTTATAGTCTGAACACCAGTTATGGTGGATGAAACACATCTTGTAAATTATGCATTCTGGCAAACCTATCATTATTTGAACTGTGTAAAAGTTATTTTTACTTGAAGACTTGTTATTATGAGCTTTTAATACATTGTATCAGTTTTTTAGTTTTCTTAATTGTGGTTCAAAGTCAATGAATAGTGGCAAGAGAATAAGAGCTACATGTTCATTTTTGAAAATGACAAGAACAAAATAAGATAATACCACTGGTCACCTTTCTACAAACCCACGACATTTTTAGATTTGCTGTGTGCAATCGTGTGTGTGCTCTGCGCGTGTGTGTGTGTGTATGTGTGTTGAAAAAAAACAGCAATATGTACAAGTAATGATAATGCGTCATGATTTGTTGAGAAGTTCCAAAATGTGGAAGCTGAAATGGGCAAGGGAAATAGCAGGAATCAAATTCAAAAAGTTTTCAGAGCTTGTTGTGATGGCACAAAGGTGCTCAAGAAGGCAAAGGAAGAAAGACAAGTATTTTCCTCCCCTGAACGGTGGAATATGACATGGTCTCTTCCATCGTAAAGATCTTTTCTCCTGATATTCTGCACTTTATTGTAGTTCGTCAAGGCGGTGTCCACTAGGAACAATATTATTATAGGAAAACAGGTAACGCTCGATCAACAGGAGAAGCGTATAGAAAAGAATATAGTGTTTACTCTTGAATGGAAAATCTCCCCGTATTGATGGATTCAGAGGGCACTTTGATACCGTATATAAAGGGTGTCGGCAGAATCAAAGTTTTTACAACTTGTAAACAAAAGCAAAATTAACTAATTTTTAAATTAAATCATCATAGATTTTTTCAATAGCGGCTCATATATTTTGCTTTACACGGACAGAGAAAAGCTGCAATTTCGTTTCTTAGCTCTGATGTATCATACTTAAGTAATGTAATATGTTATTGTCAATTCCACTGGAAATAAGCAAAAGACCCAAAGGCCAGCGAAAGCTGTAGCTAACTCTTGTTAGGGGTCAGAAACCTGATTTGACACCTCTTTGAAAGTAATCAGGTGTTCATCAGACTTTAAAGAAAGAAGGAAAATGTGGCCGTTTTATGTGGTTTTGTTTGTCATTGTTTGTTTTGTTTCTTGTATTGCTAATTTTGCAATTATCAAACCAGGAAAGATTGGTATTCCTGCACAGACTTTGTAGAAACTTGAAGAAGTCGGGATTAAAATATCAAACATTTAAGTGTTCATCTATTATAGACATGAAGGCGTGAGGCTTAGGTGCAGAGATCGGGTTTAAAGACTGAAAGCATTTGGAACAGTTGATCCACCACCTCCACATTAAAGTAAATATGAATATGTAGAGAATTAGGATCTGTCCATTTGGAGTTGATACTGTTTGTGGCAGGTGATGAACATAATGTTTTGACAGCTTTTGGCACCAGTGGTCAACTGATTCTTCGAATTTAGTCTTCAGGTTACCACGGTTTGTGTTTTGTCTCCACTTTTTCCTAAAGTTTTATTGCTGCTATTGTTATTATTATTATTATTATTAAACTATTCTGATGTTTTGTTTGATGAGGGGATTGGGAAGTGGGGAGTCGAACTGAGACTGGGGGCTGAGAGGATTTTTTTTCCTCAACCTCTGCTCATCCAACAGGCAGAAATAGTGGTCTGTCCAAAACGGAACTTAAGTCAGGAAGGAAACCATATTCGGCTATAAGCACATTAGCGGTCTGCCAATAACAGTTGGAAGCAATAATAATAATAACACTACGGTGAAGATGGAATGTGGTGGACACGGGAGACAATAGCACAAGGCCTGAGGCCCTCCTCTGACTCATGCTCGTGGTTATGGCTGTTCTTTGGAGATGTTTTTCTCATGGACATTGAAGTGACTTTCATTTTGTGCTGATGGTTTCATGCATCAAGTATAGACATGTAATGGTGAAATATGAACTGTGGCCTTTTCATTAATACTTGTGATGATAATTAGTGAAGATTGGGAGAAAAAAAGAAGAGATTTACCATGTATCAGGTGCACAAGGCTTTTTTTGTTATAAGTTCGTCTGTCTAGTGCTTTTTTTGTTATAAAAATAGACTAGTACTCCAAGTAGGAAAAAACTGCTTTAAAAATATTGTTATTTGGCTTATATGAGTAATCTATACACATGGATATTCAAATGTCAGATTGAGTATTTCTCTTGTAGATTTTGGAATCATTATGAGTAAAAGTTTTGTACTTTATTTGCTATTAAAGATGTATCTCTACCATATACTGAAAGGAAACTGTATGGTGAGAGCTTTGTTTGTTGTCTTCAGGTTTTTTTGTTTGTTGTCTTAGAAGGTGCAGTTGAACTTTTTTTGTTTTCGTTATGTTGTTTTGTTTGTAGTACATAATTCGTAGCATTAAAACTTTTTAAAAAATGGTTTAAAAAAGAAAAAAGGAATGTTAAAAAAAAAGATATTGTCTCCTTGTTTAATGTGTGGAAAGTGCCTTCAAATTTTTCGTTTGGTGTATATGATTTGTGGAGTGTCCAACAGGTCGCTGGCGCACGGACCTCAAAAAGAGGCCCTTAGCCTGGGGTTGTACAAGACCAATCCCATTTGTAGTAACAGGTCTTCGTACGACCGCTGATTTTCAATTAGCTGATGAATG
>d1030f92-83e6-4a47-923b-bff471310ca7
AGGGTACGGAACTAGTCTTCTCAGCCGCAGACCACTCGCCATGGTTCGGGGCCCCACCGTGAAGATGTTGGCTAAGAGGCAGCCATTTTCCACCTGCCAAACCAGGTTCCGGTCCCTTCAACTCCGGTCCAGTCTGCAACTTCCCTGACTTGAACCTCCCAAGACCCTTACAGAGAGATGCCACCAGGCCTACAGGCCAGAGTGTCTTCATGGTAGCTCAAGATCAATCCGACGACGAAAGGCGACGCAGAACCTGCAAGACACAAAATCTCTGAGGACAAGAAATTAGATGACGACAAGAAGGATATAAAATCAATTACTAGCAATAACGATGATGACCTGACCCAGAGCAGAAGGCTGAGCGCGAGAGAAGGAACGGAGGATGGCCAATAATGCCCGAGCGCCAAGGTCCGAGATATCAACAAGATTTCAAGGAGCTTGGCCGCTGGTGCAGCTCCTGAAGAGCGACAAGCCCCAGACCAAGCTCCTGATTCACCCAGGCCGTGGCTGTCATCCTTCAGCCTGAGCAGCAAGTCTCGAGAAAGGAATCTGAACCTAAGCTGCCTGTTTGAAGAAGGGAGGAAGAAGTGTCCAAGAGCCTCCCCACTCCTTGGCTGGCCCACACCCTGGATGGAGACGCAGCGAATCATGGACAGATGTAAGTAAAGGTCCAAGTTAATCACCTTGCTTCATTAAACAAGAGACCACTTCCAACAGCTGTATTACCCTAAACCCACTAAACACTGCTCCAACCCGTTTTCTTGTAATATAAGACAAGTCACTGAAGTAGTTATGAATCGTGGACGCAAGAGGTTCAGCATTCCCAATTACTCAAAACAGAAAAACAAACAGCAGGTGAAAGAAAGAAAAAGAAAGAAAATGCAACTTGAGGACGACACTTCTATATCACTTTGAATGTGCGAAGCGGTATGTCACAGGCTGAGACACAGCCCAGAGACTGAATGGCAAATCCTCCCACACTGTGGAGCAATGCATTTGTGCCTATTTCTTGGAAAAAAAAATATAAACTAATTTGTAAGTCTGAAAAAATATTTAATTTAAAAAATTGTAAACTTGCAATAATGAAAAAAGTGTACTTTGAAGAAAACGACAAACGTTTTTGTTGGTATTCACGTCAGCTAGTGTTTTAATTACAGATTGAATAGGAAGCCCGGCTGCCCTCGTAACAAACCAGCAAACGTCCTGATGGCAACGAAGTGATGACATTGGCCATTCCTAGGGTAGGAGGGCTCAGATGGATGTTATAGACCTATGACAAATATATATATAATATAAATATATTAAAATTTAGTGACTATGGTAAAGCTTTTGTTGATTTGTTTCAGACTTTTTCCTGTAAAAAATAGTTTACTGATTAACTTTTTTAAAAGAAGAAAGATTTTACTGTAAATTGGATTTTTTTTTTGTCTGATTTTTGTCCCTCTCCCCGGTTTGGCATCGTAACACTGTAGTGCCAACTCTGCTTCCAGAGGGCAGTGCAGGACGAAATGCTGACCCTGAAGTTGCTCTCATTCACAAATAGTAAAAGTTGTTTTTTTCCAGTCTTTGGGAACACAAGGACCTTAAGTCACATCATGTGTAGGAATTACTACATGCAGCATTGCCAGGCGAGGCAGCGTTTGTCTGGCTTGTGGCGCTGCCTCAATCACCCTCCTGGGATTTTCAGTACTCAGTTAGAATGCTACAATGTTACCACTGGGTGCCTTCCAATGTTTATATCATCGGAAACATAACATAATCAAAGTGGCTTGATTTAACAAAAAAAACGATTCAGTGTTACCTACCAATGTAAGCCGAAGTAGTGTGCAGTGACCGAGACGTTCTGAATACATGGTCAGATTTTTTTTGGAAAA
>8ba56594-3034-4d27-b2c0-6f63baa16e4d
CACCACGTCAAACCAGTCTCGGTCCACCTCAACTTCCGGTCCAGTCTGCAACTTCCCTGACTTGAACCCACCCAGACTTACAGAGGGACGCTTCAAAAACCCAGGCCAGAGCGTGCTTCTGGTAGCTTAAGATTAATCCGACGAGGGCGATGAGAACCTGCTGGATACAAAATCTTTGAGGACAAGAAATTGATGATGTATCAGAGGGGATATCATAATCATAATTTTAGCAAATAACGATGAGGACCTGACCCGGAGCAGAAGGCTGAGCGCAAGAAGGAACGGAGGATGGCCAATAATGCCTGAGCGCCGGGGGTCCTGATATCAACGAGGCTTTCAAGGAGCTCTGGCCGGCTGTCGGCAGCTCCACCTGGCAGAGCGTCAAGCCCAGACAAAGCTCCTGATCACCAGGCCGTGGCTGTTATCCTCTCAGCCTGGAGCAGCAAGTTCGAGAAGGAATTTGAACCTGGCTGCCTGGTTTGAAAAGAAGGAGGAAGAGTGGTGTCTCAGAGCCTCCCCACACTCCGCTGGCCACACCAAGGATGGGAGACGCAGCGAATCACAAGGGACAGATGTGAGTAGGGTCCAAGTTGCTACACCACTGCTTTTAAACAAGAGACCACTTCCAACAGCATTGTATTACCCTAAACCCACAACTTGCTCCAACCCGTTTTTTGTAATGACAAGTCTCTGAAGTAGTTATGAATACGGACGCAAGAGGTTTCAGCATTCCCAATTATCAAACAGAAAAACAAACAAAAAATGAATGAAAGAAAAGAAAGAAAGAAAATGCAACTTGAGGGACGACTTTCTCTCTCCTTTCATTCATTTGATCGTGCAAAGCGGTGATGCAGGCTGAGACACAGCCCAGAGACTGAATGGCAATCCCCTCACTGTAAGAGGCAATGCATTTTGTGCCTAAACTTTTGGAAAAAAAATAATTAAATCTGTAAGTCTGAAAAATATTTATTTAAAAAAATTGTAAACTTGCAATAATGAAAAAGTGTACTTGAAGAAAACGACCGAACGTTTTTGTTGGGTATTACGTCAGCTAGTGTTCTAATTATCAGATAGAATAGGGAAGCCCGGCTGCCCTCAATAACAAAACCAGCAAACGTCCTGATGGCAACGAAGTGATGACATTGGCCATTCCTAGGGTAGGAGGCACAGATCAGAGCTATAGACCTCTATGACAAATATATATAAATATATAAATATTAAAAATTTAGTGACTATGGTAAGCTTTGTTGATTTGTCAAGACTTTTTTCCTGTAAAAATGGTACTGATTAACTTTTTTTAAAGAAAGATTTTACTGTATAAATATGGATTTTTTTTTTTTTGTCTGATATTTTATGTCCCCTCCCCGGTTTGTTATCGTAACCTGAAGTGCCAACTTGCTCCGGAGGGCAGTGCAGGATGAAAATGCTGACCCTGAAGTTGCTTCTCATTACAAATAGTAAAAAGTTGTTTCCAGTTTTGGGAACAGGACTAAAGTCACACTTATGTGTATAGAGAATTACAATGCTGATATTGCCCAGGCGAGGAGGCAAAAAGCGTTTGTCTGGCGCTGTGGCGCTGCCTCTGTTACCCTCCCTGGGATACCAGAGGTACACAGCTGAGAATGCTACGTCGTTACACTGTGCCTTCCGCTATGTTCATTATCATCGGAAAACATTACATAATCAAAGTGGCTGTGATTTAACAAAAAAACGATCAAGTGTTACCTACCTGTGTAATGTAGTATAGTGCAGTGACCAAGACGTTTCGAATACATGGTCAGATTTTTTGGAAAATACAAAATTAAAAAAAAAAAAGAAAAAAGAAAAAAACTAAAAAGAAGTCAAGTTCAAAACCGTCAAATGAGAAAATTGCAAGGAGTGTGACAGAGCTGATTGATTTTGTTGCTCTCTGATTTTCAAAATGGTTTACTAAAAAAAAAAAAAAAAAAAGTAGATGACCTCTTTCTCCTGGCCTCCACCTTCGTTTGAAAAAAATGCCATCAATCATATGCAGCATTATAACAAGCTTGCAAGCCCTAAAGCATTAAGTTGCACTTTTGTGAGGGTAACGCAGTATTCTCTGCCAGTATGAAAGTCTTAACATTTGATAGAAACATAGATCAAACACGGCACAGCATTTTTTCATCAGATAGCTGGCGTTGACTCTGGGCACACTGCATTGAACCAATTCCCATCGTAAGTCTTCACCAACAATGGACATTGGTGTGGTGCAGTGAACACAGGACTCCTACGTAAGCATTGTCAGCATCCTTTGTCTCTATTCGGTTCTAAGGTTTGACAATCCTCACAAATTCTTGGCATGTATTCTGAAAAATCCCTGTTGAAGTAGTTTTTCCACCTATCAGCACTAGGGTAAATGTCATAACTCCGCGGAAATAGTCTAAATACCCCATTTGTTGTCCTGAACCAGTTTCATAGTGACGAAACACATCTGTAAATTTTATGTATCAATGGCTAAACCTATCACTATTTTGAAAACTGTGTATGTAAAAGTAG
>15ceeba2-77fd-456b-889e-2c5b1b10eeda
GTAACTTCCCTGACTTGAACCTCCCAAGACCTTACAGAGGGACGCCACACAGGCCTCCAGGGCCAGAGCGTGTCTTGGGTAGCTCAAGATCAAATCCGACGAGGGGCGATGAGAACCTGCAAGACACAAAACTCTTCTGAGGGACAAGAAATTAGATGACGACAAGAAGGATATCAAATCAATTACTAGGTCAAGATTTAGCAATAACGATGATGAGGACCTGACCCAGAAAGAAGGCTGAAGCGCGAGAAGGAACAGAGGATGCCAATAATGCCCGTGAGCGCCAAGGTCCGAGATAACAACGAGAGGCCAAGGAGCTGCCGTATCGGTGCAGCTTCCACCTGAAGAGCGACAAGCCCCAGACCAAGCTCCTGATTCACCAGGCCGTGGCTGTCTTCATCCTCAGCCTGGAGCAGCAAGTTCGAGAAAGGAATCTGAACCCGAAAGCTGCCTGTCTGAAAGAAGGAGGAAGAGAAGGTGTCCAGAAAGCCTCCCACTCTCAAGCTGGCCCTACACCCTGGGATGGGAGACGCAGCGAATCACATGGGGACGGATGCCGAAAAGGTCCAAGTTATACCTTGCTTCATTAAACAAGAGCTCTCCTCTACAGCTGTATTACCCTATCCCACCTCTATTTGCTCCTCAACCCCGTTTTTTGTAATAAGACAAGTCTGAGTAGACATTATGAATCGCAGACGCAGAGGTTCAGCATTCCAATTATCAAAAAACAGAAAACAAACAAAAATAGGCGAAAGAAAGAAAAAGAAAGAAAATGCAACTTGACGACTCTTTATCATCACACTGAATGAGGGAAGTATGTACAGGCTGAGACACAGCCAAGACAAGAGCTGAATGGCAATCTCCTTACACTGTGGAGCAATGCATTTGTGCCTAAACTTCTAAGGAAAAAAAATATAATTAATTTGTAAGTCTGAAAAATATTTAATTTAAAAAAATTGTATTTGCAATAATGAAAAGTGTACTTCTGAAGAAAACGACATGAACGTTTTTGCTAGCATTCACGTCAGCTAGTGTTTTTAATTACAGATTGAATAGGGGAAGCCCGGCTGCCCTCGTAACAAAACCAGCAAACGCCTGATGGCAACGAAGTGATGACATTGGCCATCCAAGCGAAGGGCCAGATGGATGTTATAGACCTCATGACAATATAATATATATAATATATTAAAATTTAGTGACTATTGGTGCAAGCTCTTGTGATTTGTTCACAGCTTTTTCCTAAAAAATAGTTTATTGATTAACTCTTTAAAGAAGATTTCTGTAAATATGGATCTTTTGTCTGATTTTGCCCTTCCCAAGTTTGTTATCGTAACCGTGTATGCCAACTTGTCTCCGGAGGCAGTGCAGGACGAAATGTTGACCCTGAAGTTAATTCTCATCACAAATAGTAAAGTTGTTCCAGTTTTGGGAACACAGGACTCTGAAGTCACTACATGTGTAGGAATTACATGCAGCATTGCCCGAGCGAGGCAAAAAGCGTTTGTCTGGCTTGTGGCGCTGCCCTTGTTACCTCCCCAAAGGATCTTCAGAGGTACACGGTTAGAATGCTACAATGACATACACTGTGCCTTCCAATGCTTATATCGGAAACCAACATAATCATGGTGGCTGTGATTTAACAAAAACGATTCAAGTGTTACCTACCAATAGCCGAAGTAGTGTGCAGTGACCGACGTTTTTGAATACATGGTCAGATTTTCTTGGAAAAATACAAAATTAAGAAAAAAGAAAAAAGAAAAACTAAAAGAAAGTCAAGTTTCAAAAAAACCGTCAAATGAGAAAATTGCAAGGAGTGTGACAGAGCTGATTGATTTTGTTGCTTCTTGATTTTTTTCAAATGGTTTTACTAAAAGTAGATGACCTTACCTGCCTCCTTCGTCTGAAAAAATGCCAACCAATCAGCATTATAACAAGCCTTAAGCCCTAAAGCATTAGTTGCACTTGCGAGGAGGGTAACGCAGTATATTCACTCTGCCAGTATGAGTGAAGTTCTATACTTAACATTGATAGAAACAAGATCAATTACGGCACAGCAACTCTTCATCAGATAGCTAGCGTTGACTCTGGCACAATTGGAACCAATTCCCATCGTAAGTTTACCAACAATGGCTTTGGTGTGTAGTGCAGTGAACACATAGGACTCCACGTAAGCATTTGTCAGCATCCTTTTTGTCTCTAACTCGGTTTGTTCTGCGCCCACAATTTGGCATGTATCAAAGAGAAAAAAAATCCCTGTTGAAGTAGTTTCCACCTCTATCAGCACTAGTAAATGCCATATAACTCCGCGGAAAATAGTCTAAATACCCCATTGTTGTCCGAACTTCCAGTTACATAGTGACGAAACACATCTGTAAATTTTATGCAACCAATGGCAAACCTATCATTATTTTGAAACTGTGTATGTAAAAGTTATTTTTTACATGTAGACTTGTTATTATGTTTTAATACATTGTATCAGTTTTTGTTTCAAAAA
>060b417c-114c-4a23-824a-217892546acb
CGGTCCAGTCTGCATTCCCAGCTTGAACCCACCCAAGACCCTTCCACAAGAGGGACGCCTTACCCAGGCCTCCAGGGCCAGAGCGTTTGTCTCTGGTAGCACAAGATCAATCCTCGACGACAAGGCGGCAAGAACCCTGCAAGACACAAATCTTTGAGCATCAGAATTAGATGACGACAGAAGGATCAATTAATTAGCAATATGTGATGAGACCTGACCCAGAAATAGAAGGCTGAGCATGAGAAGAACAGAGGTGCCAATAATGCCCGCGCCAAAGGGTCAGATATCAACGAGGCCAAGGAGCTGGCCGCTGGTGCAGCACCTGAAGAGCGACAAGCCCAGACCGAGCACCTGATACCACCAGGCCGCTGTCATCCTCAGCCTGGAGCAAGTTCGAGAAGGAATCTGACCCGAAAGCTGCCTGTCTGAAAGAAGGGAAGAAGGTGTCCAAGAGCCTCCCCCACTCCTTGGCTGCCCCACACCTGGGATGAGACGCAGCGAATCACATGGGACAGATGTGAAAAGGTCCAGGTTATACCTTGCTTCATTAACAAGAGACCACTCCATCAGCTGTATTACCCAACCCACATAACACTGCTCCAACCCGTTTCTGTATATGACAAGTCTGAGTAGTTATCGAATCAAGACGCAAGAGGTTTCAGCATTTCCCAATTATCAAACAAGAAAACAGCCGATGAAAGAAAGAAAGAAAGAAAATGCAACTAAGGACGACTTTACATTCAACAACCACACTCTGAATGTGCGAAGCGGTATGTCAGGCTGAGACACAGCCCAGAAGCTGAATGGCAATCCACACTGTGAGCAATGCATTGGCCTAAACTTCTTTGGAAAAAATATAATTAATTTGTTGACATCTGAAAAAAATATTTAATTTAAAAAAAAATTGTAAACATCTTAAATAATAAAGTGTTACTCACTGAAGAAAAAACGATCGAACGTTTCTTGTTGGTATTCACGTCGGCTAGTGTTTACTAATTACAGATTGAATAGGGGAAGCCCGAAAACGCCCTCGTAACAAAAACGAACCAGCAAACGTCCTGTCGGCAACGCGAAGACTGATGACATTGGCACTCCTAGGTAGGAGGGACAGATGGATGCTATATAGACCATGCTGCGACGAC
>e47a4f7f-763a-4b04-9e73-79a083ffa5fd
GGGCGATGAGAACCTGCAAGACACAAAATCTTGCAGGACAAGAAATTAGATGACGACAAGAAGGATATTCAAATCAATTACTAGGTTCAAGATTTAGCAATAACGATGATGAGGACCTGACCCAGAGCAGAAGGCTGAGCGCGAGAAGGAACGGAGGATGGCCAATAAATGCCCGTGAGCGCCGTAAGGTCCGTGAAGAGATATCAACGAGTTTTCAAGGAGCTGGCCGTATGGTGCAGCACCTGAAGAGCAAGCCCAGACCAAGCTTCTGATTCTTCTCACCAGGCCGTGGCTGTCATCCTGCCTGGAGCAGCAAGTTCGAGAAAGGAATCTGAACCCGAAAGCTGCCTGTCTGAAAGAAGGAGGAAGAGAGAAGGTGTCCACAAGAGCCTCCCCACTCACCTTGGCTGGCCCACACCCCAAGGATGGGGGAGACGCAGCGAATCATAGGACAGATGTGAAAAGGCAGAATATGGTCTGCGTCCAAAACGGAACTTAAGTCAGGAAGGAAACCATTCAGCATAAACAAGCACAACATGTAGACTGCGGCTGACTGGAAGCATAAATAATAAATAAATAACACAACGGAGTGAAGATGGAATGTGTGCTAGGATTCCAAGGACAATAGGCACAAGGCCTGGGCCTCCCTTGACTTTGCTTTGGTTATGTTGTCTCTTTTAGAGATGTCTTTCATGGGACATTTGAAGTGACTCATTTGTGCAGTACAGCTTCGCCATATGCTCATTTCAAGTATTTTATAGACATATGTAATGGTGAATATGAACTGTGGCCTTTTTCAACACTGTTACTCATGATGCAATTAAGTGAAGATAAGAAAAAAAGCAGAGATTTACCATGTATCAGTGCCGGCTTTGTTATAAGACTTCGTTGTTTAGTGCTTTTTGCTATAAAAAATAGACTGTGGTACACCCTAGTAGTAAATTTAAAATAAAAATATTTGGCTTGCTTTCAGGAGTTGCTCTTCTATACCACAGTACAAATGTCAGATTTGAGTATTTCTCTTTGTAGATTTTAGAATCATTATCAGTAAAAAGTTTATACTTTATTTTGCTATTTAAAGATGTTATATATTTTACCATGTGTTACTGAAAGGAAACTGTATGGTAGAGCTTCACTGTCTTGTTTTGTTTTCAGGTTTTTTTGTTTGTTTTGTTTTAGTTGTGGGACGATGCGGTATGAACTTTTTTTGTTTTCGTTATGTTTTGTTTGTTTGCGACATAGCTGCAGCATAAAAACTTCATCAAAAAATTGTTTAAAAAAAAAGAAAAAAGGAAAACGTTTCTAAAATAGATATCAGGATACCTCTGTTTCAATGTGTGGCTGAGTGCCTCAATACTTTCATGTTTTGGGTGTATTTCTGATTTGTAGAAGTGTACGCAGGTTGTGTGCCGGACTTCCTTTAGGCCACAGCCCAGCTTGGTCTAGACCTGTTCCCATCTGTAGTTACTGATGTGAAGTCATGTACATGACCGTTCTGTAGCAATAAATGTG
>7f1b2e49-25ad-44f8-a892-ed98b89a306b
GAAAGGATATCAATTCAATTAGCAATAACGATGATGAGGACCTGACCCAGAAAGAAGGCTGAGCGCGAGAAGGAACGGAGGATGGCCAATAATGCCCGTGAGCGCCTGAAGGTCCGAGATATCAACGGGCTTCAAGGAGCTTGGCCGTATGGTGCAGCTCCTGAAGAGCGACAAGCCCCAGACCAAGCTCTGATTCACCAGGCCGTTGTCATCCTCAGCCTGGAAAAGCAAGTTCGAGAAAGGAATCGAACCCGAAAGCTGCCTGTCTGAAAGAAGGAGGAAGAGAAGGTGTCCACAGAGCCTCCCCACTCTCCTTGGCTGGCCACCCTGGGATGGGAGACGTGGTGAATCACATGGACAGATGTGAAGGTCCAAGTTGCTACCTTGCTTCATTAAACAAAGAGCTCTTCCAACAGCTGTATTACCCTAAACCCACATTATTCTGCTCCAACCCCGTTTTTTTGTAATTGGACAAGTCAAGTAGTTATGAATCGCAGACGCAGAGGTTTCAGCATTCCCAATTATCAAAAAACAGAAAAAACAAACAAAAAATGAATGAAAGAAAGAAAGAAAGAAAATGCAACTTGAGGACGTACTTTTTAACATTCACTCTGAATGTGCGAAGCGGTATGTACAGGCTGAGACACAGCCCAGAGACTGAATGGCAATCCACACTGTGGAAGAGCAATGCATTTGTGCCTAAACTTCTTGGAAAAAATATCAATTAATTTGTAAGTCTTGAAAAATATTTAATTTAAAAAAAATTGTAAACTTGCAATAATGAAAAAAGTGTACTTCTGAAGAAACGACATGAACGTTTTTGTTGGTATTCACGTCAGCTAGTGTTTCTAATTACGGATATTGAAATAGGAAGCCCGGCTGCCCTCGTAACAAAACCAGCAAACGTCCTGATGGCAACGAAGTGATGACATTTAGCCATTCCTAAGGGAAGGAGGGACAGATGGATGTTATAGACCTCTATGACAAATATATCATAAATATAATATTAAAAATTTAAGTGACTATGGTAAGCTTTGTTGATTTGTTCAAGACTCTTCCTGTAAAAAATAGTACTGATTATTTTCTTTAAAGAAGAAAGATTTTTACTGTAAATATGGATATTTCTTGTCTGATTTTGTCCCCTCCCCGGTTTGTTATCGTAACCTGTAGTGCCAACTGCTCCGGGGCAGTGCAGGACGAAATCTGACCCTGAAGTTGCTTCTCTCATCACAAATAGTAAAAAGTTGTTTCTCCAGTTCTTTGGGAACACGGACTTATGAAGTACATCATGTGTAGGAATTACTATGCTGATATTGCCCGGGCGAGGCAAAAAAGCGTTTGTCTGGCTTGTGGCGCTGCCCACCTTGCTTCCCAAGATCAGAGGTACACGGTTGAGAATGCTACAATATTACCACTGTGCCTTCCAATGTTTATATCATCAGAAACATAACATAATCAAAGTGGCTGTGATTTAACAAAAAACGATTCAAGTGTTACCTACCTGTGTAGCCGAAGTAGTGTGCAGTGACATAGACGTCTTGAATTCGGTAGATTTTTTCTTGGAAAAAACTAAAAAGAAAGTCAAGTTCAAAAAACCGTCAAATGAGAAAATTGCAAGGAGTGTGACAGAGCTGATTGATTTTTGTTGCTTTCTTGATTTTCAAATGGTTTACTAAAAGTAGATGACTTTACCTGCCTCCTCGTCTGAAAAAAAAAAAATGCCAACCAATGCAGCATTATAACAAGCCTTATAAGCCCCTAAAGCATTAAGTTGCACTTTTGTGAGGAGGGTAACGCGGTATTCTACCTTGGCCAGTGAGTGAAGTTTTATACTTAACATTTTGATGGAAACATAGATCAAACTACGGCACAGCAACTCATCAGATAACAGCTAGCGTTGACTTGGGCACAATTGAACCAATTCCCATCGTAAGTCTCTCTCCAACAATGGCTTTGGTGTGTAGTGCAGTGAACACCACAGGACTCCTACGTAAGCATTTGTCAGCATCCTTTTTTGTCTCTAACTTCGGTTCTGTTTTGATGCTCACAATTTGGCATGTATTAAGGAAAAAATCCCTGTTGAAGTAGTTTTTCCTATCAGCACTGAGTAAAATGCCAACTCCGCGGAAATGGTCTAAATACCCCATTTGTTGTCCCTGATTACCAGTTACATAGTGACGAAACACATACTGTAAATTTTATGCAACCAATGGCAAAACCTATCATTATTTTGAAAACTGTGTATGTAAAAGTTATCTTTTACATGTAGACTTGTTATTATGTGTTTAATACATTGTATCAGTTTTTGTCTTTTTTTTTAAACTGTTGGTTTCTAAAAAGTCATTTAAATGTG
>06ae0e40-ff45-4da3-85ce-9b5487eb8d0c
ACCGAGGTCAGGATACGCTAGCAATAACGATGATGAGACCTGACCCAGAAAGAAGGCTGGCAAGAAGGAACAAAAGGATGGCCAATAATGCCTGCTGAGCGCCTGGGGGTTCGAGATCAACGAGGCTCAAGGAAATTGGCCGTTGGCGCAGCTCCACCTGAGAGCGTCAAGCCAGGACCAAGCTCCTGATTCTCACCAGGCCGAATCATCCAGCCTGGAGCAGCAAGTTTAAGAAAGGAAAACTGACCCGAAAGCTGCCTGCTTGAAAAGAAGGAGGAAGAGCGACACAAGAGCCTCCCCACACTCCTTGGCTGGCCCACCCTGGGATGGGAGACGCAGCGAATCATGGGACAGATGTGTAAGGACGCAGTTGCTACCACTGCTTACAAACAAGAGACACACTTCCAACAGCAAACTACCCAAACCCACACTAACACTGCTCCAACCCGTTTTTTTTGTAATAAGACAAGTCTAGTTATGAATCTGGACGTAGGTCGGCATTCCCAATTATCAAAAAAAACAGAAAACAAACAAAATGAATGAAAGAAAGAAAGAAAGAAAAAATGCAACTAAGGACGACTTTATACACTGAATGTGCGAAGCGGTATGTCAGGCTGATACAGCCCAGAGCTTGAATGGCAATCCCTACACAATGGAAGGCAATGCATTTGTGCCTAAACTCTTTGGAAAAAATAAACTAATTTGTAAGTCGTGAAAAAATATTTGTTTAAAAATTGTAAAACACTGCAATAATGAAAAAAGTGTATTTTGAAGAAAATGACCATTTCGAACGTTTGTTGGTATACGTCGTCGGTGTTCAATTACCGGTAATGAAAACGAAGAAGCCCTGCTGCCTCGTAACAAACCAATAACGTCCTGATGGCTCAACGAAGCGATGACATTGGCATCCTCAGGTGAGGGCAGAGGATGGATGTTAAAGACCATGACAAATAAATATAAATATATCATTAAAATCAGTGACTGGTGAAGCTTTGTTGATTTGTTCCAAGATTCTTCTGTAAAATAGTCTTGATAACATTCTTTAAAGAAAAGATTCTGCAAATGGATTTTTTTTTGTTTAGACTTTGTCCCAGTACTCTGTTATGTAACCTGTAGTGCCAACTGCTACCAGAGGGCAGTGCAGGACGAAAATGCTGACCCGAAGTTGCTCAACACAATAGTAAAAGCTGTTCCAGTCTTTGGGAACAAGCTTTAAAAGTCTCTACCATGCAGGAATTACATACGAAGCATTGCCCGGGCGAGGCAAAGCGTTTGTCGTGAAATTTGGCCGGCCTCAATTACCCCCTGGATTTCGAAAGAGGTACACGGTGGAATGCTGCCGACACTGTGCCTCCGCCGTTTATCATGGAAACATTAATAAGAGGGCTGTTGATTTAACAAAAAACGATCAAGTTACCTGTGTGTAGCCGAAGTGGTGTGGGTGACATCGAGACGTTTTGAATTTGTCAGATTTTCTTGGAAAAATGAAAATTAAGAAAAGAAAAAGAAAAAACTAGAAGACAAGTTTCGAAAACCGCAGCTGAGAAAATCAAGGGAGTGTGACAGAGCTGATTGATTTTGTTGCTTTTGATTACTTCAAAATGGTCTACTAAAAAAAGAAGATGACACTGCACCTCCTTCGTCTGAATGCCAACCAAAACCGTAGCATTAACAAGCCTTATAAAGCCCTAAAGCATTAAGTTGCACTTTGAGGTAACGCAGTATTTCTTGGCCAGTTGGGAAAGTCATACTTAACATTGATAGAAACATAAGATCAAACTACAGCACGTGGAGCAACAAGATAGCTAGCGTTGAACCGAAGCCGCAATTGAACCAATTCCAACCGTAAGACCAACAGCTTGGTGTGGTGCAGTGAACTCAAGGGACTCCTACGTAAGCATTTGTCAGCTTTACTTTGTCTAACTTGAAGTTTGTTTTGACAGCCACAATATTGGCTGTATTAAGGAAAATCCCTGTTGAAGTAGTTCACCTTATCAGCTAGGTAATGTCATATTTAAGAAATGGTTTTTAATACCCCATCACTTGTAGGTCCTGAACTTCCAGTTACATAGTGACGAAACACATCTGTAAATCAACGCAACCAATGGCGCTCCATATTTTGAAACTGTGTATGTAAAAGTTATTTTTACTGGACTTGCTATATGTGTTTTAATACTATTGCGTATGGTTTTTGTTTTTTATCAAACTGTGTGTTTAAAAAGTCATTTTTAGCGAATAGTGAGCTACAAGAAATCTGAAAATTTACGTTCATTTGAAAATGTTTAGAACAATAGATGGTTTTCTCGAATACAAACCCACGATTACTTTAGATTGCGTTGCGCCGCTGTGTGTGCTTCAACGCGTGTGTGTGTGTGTGTGTATGTGTGTTGAAAATTGTAAATGTCAGTGGCGATAATTAAAATGTCATGTTTGCGTAGAAGAAGTTCCTAAATGTGGAGGTGGATTGAAAATGTAGGAATAGCAGGAATCAAATCAACTAGTTTCAGGGAACCAATGATGCGGTGGCACAAAGGTGCCAAGAAGGCAAAGAAGAAAGACAGTAACTTCCCTCCTGAACGATGGAAAACCGTGTTTGGGTTCGCTAAAGATTTTTTTTCCATTGATTTATTTGCTTATTGTAGTCTTGCCGGAGGCAAGGTATCCCTAGGAACAATATTTATTGGAAACAGGTATCGACCGATCAACAAGGAGAAGCATAGAAAAGAATAGTCTAACATGGGAACTGGAAATCTCCCGCTGATGGATTTTAGAGTGGCACTTTGATTTGCATCATAAGGTGTCATACTAAAGCAGAATCTGAGTTCAACTCTGTAAACAAGCAAAAATTAAATTTTTCAATTAAATCATTAAAGATTCTTTCAAAAAAAAAAAAAGAA
>4edd65c4-3f99-41ab-982b-350c73988f0d
AGCATACGTGACGAGGACCTGACCCAGAAAGAGGCTGAGCGCGAGAAGGAACAGAGGATGGCCAATAAATGCCCGTGAGCGCCAAGAGGTCCGAGATATCAACGAGATACCAAGGAGCTTGGCCATCGGTGCAGCTCCACCTGAAGAGCGACAAGCCCCAGACCAAGCTCCTGATTCTCCACCAGGCCGTGGCTGTCATCCACAGCCTGGAGCAGCAAGTTCGAGAAAGGATTTGAACCCGAAAGCTGCCTGTCTGAAAGAAGGGAGGAAGAGAAGGTGTCCTTTCCAAGAGCCTCCCCACTCACCAAGCTGGCCCACACCCTGGGATGGGAGACGCAGCGAATCACAGGACAGATGTGAAAAGGCAGAATATGGTCTGTGTCCAAAACGGATCCTAAGTCAGGAAGGAAACCATTCAGCAAACAAGCTCTATGTGGTCGTCGGCTGACTGGAAGCAAATAAATAATAATAACACATACATACCGGAGGTGAAGATGGAATGTGCTGGACTCCAAGACAATGAAGCACAAGGCCGGGGCCTCCTTCAGCTTTGCTTTGGTTATGCTTGTTCTTTAGAGATGTTCTCAAGCTCTTGAAGTGACCACTCTCTGTAAGTACTGGTTCGCCATGCTCAACCAAGTATTATAGACATGTAATTGGTGAAATATGAACTGTGGCCTTTTCATTTTGTTACTCATGATGCAATTAAGTGAAGATACTAGAAAAAAAAGAGATTTACCATGTATGACCCAGGCTTTGTTATAAAGCTTCGTCTGTTTAGTGCTCTTTTGCTATAAAAAATAGACTGTAGTACACCCTAGTAGGAAAAAAACTAAATTTAAAAATAAAAATATTTGGCTTATTTCGCAGGAGTAATCCTTTTATACCATGGATATTACAAAATCAGATTTTGAGTATTTCACCGTTAGATTTGGAATCACTATAAGTAAAAGTTTGTTACTTTCTATTTGCTATTTAAAAGATGTTATTTTACCATGTGTTACTGAAAGGAAACTGTATGGTAGAGCTCTGTTTGTTTGTTTTCAGGTTTTTTTTTGTTTGTTTGTTTAGTTGTAGGTCGCAGTATGAGCTTTTTTTGTTTCTGTTTTGGTTTGTTTTGCGACTGACACACATAAAAGCTGCAGCATTAAAACTTTTTAAAAAAATTGTTTAAAAAAAAAAGAAAAAAGGGAAACGTTTTAAAAATTAGATACTATAGGAATTTACACCTTGTTTCAATGGCTGAAGGTGCCTCAGCTTTTTCGTCTTGGCGAACAACTTGATTTGTAGAGGGTGTCCAAACAGGTTGTGTGCCGGACTTCCTCAAGTGGCCCACAGCCCAGCTTGGTCTAGACCTGTTCCCATCTGCAGATATTAGCGAGTACTGTACTGACTGTTTTAGTGGTGGTTGTGTTATTGTGGTGATCCTATCCATATTATCTACAATTATTTATATTAACAGCCTCTATCTATAATTTTTTAAAAAT
>7755c353-7bf1-4a07-9d5d-1827d440d55f
TAGGGGACCAAATCTCTTGAGGGACCAGAAATTAGATGATGACAAGAAGGGGATACTCAATCGCTACTGCAGATATGCGACAGCGAGGACCTGACCCCAGAGAAGAAGGCGGGCCGAGAAGGGAACAGGAGGACAACGAAACAGCCTGGCCTATAAGCGCCAGGGGGACCTAGATATCAACGAGGCTCACCAGGTTGGCGCCATGCAGCACCTGAAGAGCCGACAAGCCCAGACCGGATCCAGGTTACCCAGGCCAAGCTGTTTCCGGCCGGGAGCAAGTTCAGAAGGAATCGAACCCGAAAGCTGCCTGTCTGAAGGAAGAAGAAGGTGTCCAAGAGCCTCCCACCCATCCTTGGCTGGCCCACCCATTGATGCAGGAAGACGCGGCGAATCACCAGGGGACAGATGAGCGAAGGTCCAGTTAACCTTGTTCCATCAACAAGGGTCCAGCAATTACCCTAAACCCTCTCTAACTTAACTCCAACAACCCGTTTTCATATACAAGACAAGAGCGAGTGTTGAATCGTAGACGTGAGGTTCAGCATTTTCCTAAAACAAAACAGAACAAACAAAATAAATATGAAAGAGGAGAAAGAAATGTAACTGAAAAATTCCTCCCATTCCATCATTATCCATTATTAAACTTATTTACAACCAACACCACAACCCATTCTATTTTTCCATTTATAATTAAAACT
>45289f5a-2a53-4d4f-b190-124bd7fb084c
GACAGAGGATGGCCAATAATGCCCCGTGAGCGCCAAAGGTCCGTGATATCAACGAGGCTCTTCCAAGGAGCTTTGCGTCCGTATGGTGCAGCCTGAAGAAGAGCGACAAGCCCAGACCAAGCTCCTGATTCCAGGCGTGGCTGTCATCCAGCCTGGTAGCAGCAAGTTCGAGAAAGGAATCTGAACCCGAAAGCTGCCTGTCTGAAAGAAGGGAGGAGGAAGAGAAGGTGTCCAAGAGCCTCCCCACTCCTGTTGCCCTACACTCCCAAAGGATGGGAGACGCAGCGAATCACATGGGACAGATGTGTAAAGGTCCAAGTTGCTACCTTGCTTCATCAAACAGAGACCACTTCCTTAACAGCTGTATTACCCTAAACCCTTCAAACACTGCCTTAACCCCGTTTTTTGTAATAAGACAAGTCTGAGTAGTTATGAATCGTAGACGCAAGAGGTTTCAGCATATTCCTGTTAATAATAAAAACAGAAAACAAACAAAAATGATCAGAAAGAAAGAAAGAAAATGCAACTTGAGGGACGAACATTTCTAACATTTTGAATGTGCGAAGCGGTATGTACAGGCTGAGACACAGCCCAGAGCTGAATGGCAATCCCACACTGTGGAGCAATGCATTTGTGCCTAAACATTTTTGGAAAAAAAATATAATTAATTGTAAGTCTGTAAAAAATTGTAAACTTGCAATAATGAAAAAGTGTACTTTGAAGAAAACGACATGAACGTTTTGTTGGTATTCCGTCAGCTAGTGTTTTCTAATTACTTCGGAATATTGAAATAGGGGAAGCCCGAAAACTGCCCTCGTAACAAAACCAGCAAACGTCCTGATGGCAACGAAGTGATGACATTGGCCATTCCGGGTAGGCAGATGGACGTCATAGACCTATGACAAATATATAATAACAATATATTAAAAATTTAGTGACATTGTGTAAGCTTTGTTGATCTGTTCAGACTTTTCTCCTGTAAAAAATAGTACTTGATTAACTTCTTTAAAAGAAGATTTTTACTGTAAATTGGATATTTTCTTTGTCTGATTCTTGTCCCTTCCCTAGTTTGTTATCGTATCACTGTAGTGCCATCTCTGCTTCAGAGGGGCAGTGAGGACGAAAAATGCTGACCCTGAAGTTGCTTCTCATCACAAATAGTAAAAAGTTGTTTTCCAGTTTTGGGAACACAGGACCTAAAAGTCACATCATGTGTAGGAATTACACAGCATTGCCCGGGCGAGGCAAAAGCGTTTGTCTGGCTTGTGGCGCTGCCCTTGTTACCCTCCCCTAGATTTCAGAGGTCACGGTTAGAATGCTACAATGTTACCAAGTGCCTTCCAATGTTTATCATGGAAACCAACATAATCAAAGTTGCTGATTTAACAAAAAAACGATTCAAGTGTTACCAATGTAGCCGAAGTAGTGTGCTGACCGAGACGTTCTCTGAATACAAATCAGATTTTCTTTGGAAAATACAAAAATTAAAAAAAAAAAGAAAAAGAAAAACTAAAAAGGTAGTCAAGTTCAAAACCGTCAAATGAGAAAATTGCAAGGAGTGTGACAGAGCTGATTGATTTTGTTGCTCTGATTCTTTTTCAAATGGGGTTTTACTAAAAGTAGATGACCTTACCTGCCTCCTCCTCTTGAAAAAAAAATGCCATCAATCATGCAGCATATTATATAACAAGCCTTATAAGCCCTAAAGCATTAAGTTGCACTTTTGTGAGGAGGGTAACGCAGTATTCACCTTGGCCAGTATGAGTGAAGTTTATCTCATTTGATAGAAACAAGATCAAACTACGGTGCACAGCAACTCATCAGAATAGCTAGCGTTGACTTGGCACTGTTGAACCAATTCCCATCGTAGTCTTTTCCAACAATGGACTTTGGTGTGTAGTGCAGTGAACACTAGGACCCTACAAAGCATTTGTCAGCATCCTTTTGTCTCTAACTCGGTTCTGTTTTCGACAGCCACAAAACTTGGCATGTATTAAGGAAAAAATCCCTGTTGAAGAGTTTTCCACCTATCAGCTAAGTAAATGCCATAACTCCACAGAAAATGGTTTAATACCCCATTTGTTGTCCTGAACTACCAGTTTAGTGACGAAACATCTGTAAATTTTATGTCATTAAGCAAAACCTATCATTATTTTGAACTGTGTATGTAAAAGTTATATTTTACATGTAGACTCTTAATACTATGTGAGGTCACATAATCATTGTATCAGTTTCTTTCTTTAAACTGTGTGGTTCAAAAGTCATTTAATGAGAGATCAATTAGACAGA
>5d1a8139-91bb-46d1-b52f-5baabfb0398f
GGGTCCGAGTATCAACGAGGAGGCTTTCAAGGAGCTTTGGCCGTATGGTGCAGCACCTGAAGAGCGAACAGCCCAGACCGGGGACTCCTGATTCTCAGGCCGTGGCTGTCATCCAGCCTGGAGCAGCGAGTTCGAGAAAGGAATCTGAACCCGAAAGCTGCCTGTCTGAAAAAGAAGGGAGGGAAGAGAAGGTGCACGTAAGAGCCTCCCCACACCAAGGCGGCCCACCCTGGGATGAGACGCAGCGAATCGGGACAGATGTGAAAAGGTCCAAGTTGCTTGCTTCATTAAACAAGAGACCACTTCCATCAGCTGTATTACCCTAAACCCTCAACACTGCTCCAACCCCGTTTTTTTGTAATAAGACAAGGTAAGTAGTTATGAATCAGGACGCAGAGGTTTCGGCATTCCCAATTATCAAAAACAGAAAAACAAACAAAAAATGAATGAAAGAAAGAAAGAAAGAAAATGCAACTTGACGACTTTTAACATCACTTGAATGTGCGAAGCGGTACATGTACAGGCTGACACAGCCCAGGAGCTGAATGGCAATCCCACACTGTGGAGCAATGCATTTGCCTAAAACTTTCTGGAAAAAAAAATATAAACATTAATCTGCGAAGTCTGAAAAAATATTTATTTAAAAAAAAAATCTGTAAACTTGCAATAATGAAAAAGTGTACTTTGAAGAAACGACATGAACGTTTGTTGGTATTCCGGGTGGTTCTATTATCGGATTGAATGGGGGAAGCCCGGCTGCCCTCGTAACAAACCAGCAAACGCCTGATGGCAACGAAGTGATGATACTAAGGCAACCACCTCAAGCGAGGAAATACAGATGGATGTTAGACCTATGACAAATATAAATATAAATATATTAAAAAATTTAGTGACTATGGTGCTTGTTGATTTGTTCAGACTTTTCCTGTAAAATAGTATGTAGACATTTTAAAGAAAGATCGCTTTGTAAATATGGATTCTTTTTTTCTGTTGATTGTCCCTCCCGGTTTGTTATCGTAACCTGTAGTGCCAACTTTGTTTTCCAGAGGGGCAGTGCAGGACGAAAATGCTGACCCTGAAGTTGCTCATCACAAATAGTAAAAGTTGTTTCCAGTTTTTGGGAACACAGGACCAAAAGACACTCATGTGTGAATTATGAAGCAGCAACTGCCCGGGCGCAGCGTTTGTCTGGCTTTGGCGTCCAATTCCTCCCTGGATTTTCAGAGGTCCGGTTAGAATGCTACAATGTATTTGTGCCTTCCAATGTTTATATCATGAGAAACATAACATAATCAAAGTGGCAAGATTTAACAAAAAACGATCAAGTGTTTTCCTACCAATGAAGCGGCCGAAGTAGTGTGCAGTGACCGAGACGTTTCGAATTTAGTCAGATATTCTTTGGAAAATACAAAAATTAAAAAAAAAAAAAAAAAAAAAAGAAAAAAGGAAAAAAACTAAAGAAAGTCAAGTTCAAAACCGTCAAATGAGAAAAAATCGCAAGGAGTGCGACAGAGCTGACTGAACTTTTGCTGCTTTCTTGATTTTTTTTCAGCAGGTTTACTAAAAGTGAGATGATTTACCTGCCCACCGTTTGAAAAAAATGCCAACCAATATCGCAGCATTATAACAAGCCACTATAAAAGCCCTAAAGCATTATAGTTGCACTTTGTGAGGAGGTATCAGTATTTCTCGGCCAGTATGAGTGAAGTTTTCTATACTTAACATTGATAGAAACATAGATCAAAACTACGGCACAGCAACTCTCATCAGATAGCAGCGTGACTCGATGCTGAAACCAATTCCCATCGTAAGTCACCAACAATGGACACTATGAATGCGCAATGCAGCGAACTCAGGACTCCATGTCGGCATTTGTCAGCAACTTTTGTCTCTATTCGGTTCATTGCTTTGTCAAAGCTACAAATTTAAAATGTATAAGGAAAAAAATCCTGTTGAAGTAGTTTCCACCTATCAGCACTGAGTAAATGCCATATTCCGCGGAATGGTTAAATACCCCATTTTCTTGTCCTGTTACCAGTTTTAAGTGACGAAACACATTGTAAATTTTATGCAACCGTTGGCAAACCTATCATTATTTTGAAAACAATGTATGTAAAAGTTATATTTTACATGTAGACTTTGTTATTATGTGTTTATACAATAAGTTTTGTTTTTTTAAACTGTGGTTTTAAAAGTCATTTAATGAAATGGTGAGCTACAAGAAGAATCTGAAATTTATGTTCATTTTTGAAAATGAACAATAAGATGTTTCTGGTACCTTTAAAAAAAT
>70ae8314-2739-4481-8b28-b86e0f1a747b
CCTGAAGAGCGACAAAGCCCCAGACCAAGCTCCTGATTCCAGGCCGTGGCTGTCATCCTCAGCCTGGAAAGCAGCAAGTTCGAGAAAGGAATCTGAACCCGAAAGCTGCCTGTCTGAAAAGAAAGGGAAGAGAAGGTGTCACAAGAGCCTCCCATCTCTTGAATAAGCCCACATACCCAAAGGATGGGAGACGCAGCGAATCACATGGGATGTGACAGAAGGTCCAAGTTGCTACCTTGCTCTACTAAACAAGAGACATACTTCCATCAGCTGTATTACCCTAAACCCACATAAACACTGCTCCAACCCTATTTTTTTGTAATTGGACAAGTCTTGAGTAGTTATGAATCGCAGACGCAAGTTCAGCATTCCCAATTATCAAAAACAGAAAACAAACAAAAAATGAATGAAAGAAAGAAAGAAAGAAAATGCAACTTGAGGACGACTTCTTTAACATATCATCTCTGAATGTGCGAAGCGGCAGAATATGGTCTGTCCAAATGGAACTTAAGTCAGGAAGGAAACCATTCAGCAAACAAGCACAACCGTAGTCAATGGCTGACTGGAAGCAATAAATAATAATAACACAACAGAGGTGAAGATGGAATGTGCTGGATTCCACAGACAATAGGCACCTGAAGGCCTGCTGAGGCCTCCTCTTGACTTTTGCTCATTTGGTTATGTTTGTTTCTTTAGAGATGTTCTTCATGGGACTTGAAGTGACTTCATCTGTAAGTACTGGTTTCGCCATATGCTCATCAAGTAACTATAGACATATGTAATGGTGAAATATATGAACTGTGGCCTTTCATTTGTTACATTCTGTGATGCAATTAGGTGAAGATTAGAAAAAAAAAGCAGAGATTTACCATGTAACAAGTGCCTGGCTTTGTTATATAAAGCTTCGTCTGTCTAGTGCTCTTTGCTATAAATAGACTGTAGTACCCTAGTAGGAAAAAAAAAAAAAAAAAAACTAATTTTAAAAATAAAAAAATATTTTGGCTTATTTCGCAGAGTAATCCTTTTATACCATGGATATTACAAAAAATGTAAGATTAGAGTATTTCTTTGTAGATTTGGAATCATTATGAGTAAAAGTTTGTACTTTATTTGCTATTTAAAAGATGTTATTTTACCATGTGTTACTGAAAGGAAACTGTATGGTAGAGCTCTGTTTGTTTTGTTTTCAGGTTTTTTTGTTGTTTGGACTTTAGTTGTAGGTCGCAGTATGAACTTTTTGTCTCGCTATGTTTTGTTTTGTTCTTTGCGAAGCACACATAAATGCAGCATTAAAAACTTTTTAAAAAAATTGTTTAAAAAAAAAAAAGAAAAAAAGGAAACGTTTTAAAAAAAAAGATATCGGTTACACCACTGCTTCAATGTGGCTGAGGAAGGTGCCTCAAAATTTCATGTCTTGGTGTATTTTGATTTGTAGAAGTGGCTCAAACAGGTTGTGTGCCGGACTTCCTCAAGAGGCCCTCAGCCCAGCTTGGTCTAGACCTGTTCCATCTGTAGTTACTTGATGAAGTCATGTACATGTTCTGTAGTG
>6135554d-3b1e-4426-9258-df5557ce3d25
GCGTCCAAAAACTGGCCAGCCCTGACTGCGGGGCTGAGTACACCTCAGCCTGGAGCAGCAAGTTCGAGAAAGGAATTTGACCCGAAAGCTGCCTGTGAAAAGAAGGGAGGAAGAAGGTGTCAAGAGCCTCCCCCACTCTTGGCTGGCCCACACCCTGGGATGGGACGCAGCGAATCACAAGCGGATGTGAAAAGGTCCAAGTTGCTACCTTGCTTCCTACTTAAACAAGGACGTCTACCTTTAACAGCTGTATTACCCTAAACCCTCTATTTGCTCCAACCCCGTTTGTAATATTGGACAAGTCTGAGTAGTTATGAATCAGACGCAGAGGTTTAGCATTCCAATTATCAAAACGGAAAACAGCGTGGCGAAAGAAAGAAAGAAAGAAATGCAACTAAGGGACGACTTTTAACTCATGAATGTGCGGGAACGTACAGGCTGAGATACAGCCAGAGATTGAATGGCGCTCCCACTCGCGGAGCAATGCATTTGTGCCTAAACTTCTTGGAAAAAAAATAATTAATTTGTAAAGTCGTGAAAAAATATTTAATTTAAAAAAAATAAGTATCTTGCAATAATGGGAAAAAGTGACAACCTTTGAAGAAAACGACATGACACGTTTTGCTGTATTCACGTCAGCTGTGTTTTAATTACCGGATGAATAGGGGAAGCCCGGCTGCCCTCGTAACAAAACCAGCAAACGTCCTGATGGCAACGAAGTGATGGCTCATTGCACACCTCAGGTAGGGCCGGATGATGCTATGGACCTATGACAAATATAATAATATTAAAATTTAGTGGACTGGTAAGCTTTGTTGATTTGCTTCAGACTCACCTGTAAAATAGTACTGATTAACTTTTAAAAGAAAGATTTTGTAAATATGGATTTTTCGTCTGATTTTGCCCTTCCCCGGTTTGCTCATGTAACCCCTGCAGTGCCAACTATCAAGGGGGCAGTGCAGGACGAATGACCCGAAGTTGCTCTCTCATCACAATGGTAAAAAGTTGTTTCTCCAGTTTTGGGAACACAGGACTTAAAAGTCACATCAAGGAATACGCTGATTGCCCAGGCGAGGCAGCGTTTGTCTGGCTTGGCGCTGCCTTAAACCTCCCTGGATTTTCAGAGGTACACGGTTAGAATGACAATGCTCTTGTGCCTTCCAATGTTTATATGGAAACATATAATCAAAGTGGTGATTTAACAAAAACGATCAGTGTTACCCTGTGTAGCCGAAGTGGTGTGCAGTGACATGACGTTGGTACATTGACAAGATTTTTGGAAAATACAAAATTAAAAAAAAAAAAGAAAAAAAAAGAAAAAAACTAAAAGAAGTTCAAGTTCAAAACCGTTAGCGAGAAAATTAAGAGTGTGACAGAGCTGATTGATTTGTTGCTTCTTGATTTTTTCAAATGGGTTTACTAAAAGTAGATGACTTACCTGCCTCCTTCGTCTGAAAAAATGCCAACCAATCATGCAATATATAAGCCTTATAAGCCCTAAAGCATTAAGAGTTGCACTTGTGGAGGAGGTAACGCAGTATTCTCTTGGCCAGTATGAGTGAAGTTTTATTTAACATTGATAGAAACAAGATCAAACTACGGCACAGCAACATCAGATAGCTAGCGTTGACTCTGGCACTGTTGAACCATCCCATCGTAAGTCTCCAACAATGGACTCTTGGTGTGTAGTGAACACATGCCCACGTAAGCATTTGTCAGCATCCTTTTGTCCTCTATTCGGTTCTGTTTGACAGCCACACAATACCTTGGCGTATTCAAGGGAAAATCCCTGTTGAAGTAGTCTTCCTATCAGCACTGAGTAATGCCAACTCCACTGAAATGGTCTAATCCCCATTTGTTGCACTCCTGACTACCAGTTACAGTGACGAAACACATCGTAAATTTATGCAACCGGCAAACCTATACTATTTGAAAACTGTGATGTAAAAGTTATCACATGTGGATTTGCTATATGTGTTTTAATACATTGTATATCAGTTTTTGTTTTTTTCAAACTGTGTGGTTTAAAAGTCATTTTAAATGAAATAGTGAGCTACAAGAATCTGAAATTTATGTTCATTTTTGAAAATGTTAGAACAATAAGATGGTTACCACGTGGTCTCTTCAAACAAACCCACATGAACATTTTGATAATTAGCTGTGTGCATGTGCTATATGTGCTCTTGCGTGTGTGTGTGTGTGTGTGTATGTGTGTGAAAATTGTAAATATGTTCAGTAGCGATAATTAAAATGCTCTGATTTGTAAAGAAGTTCCTAAATGTGGAGGTGGATTGAAAATGTAGGGAATAGCAGGAATCGCTTTAAAGTTCTTCAGGGACTCTGCTGTGATGCGGGTGGGGTCAAGGTGCTCCAGAAGGCAAAGAAGAAAAAGACAGTATCACCCCTCCCCTGAACGATGGAAAACCATGTGTCGTGGTCACCATGTTTAGATTTTCCGTGACACATCTTTGCACTTTCATTTGTATAGTCTGCCAGGGCGGGTATCCCTAGGAACAATATTATTATATAGGAAACAGGTATGCTCGACTTTATCAGGAGAAGCGTAAGAAAAGAATATGGTGTTTACTCTTTAGGAACTGGAAATCCTCCCCGCTGATGGATATCTTCAGAGTGGCACTTTGATACTCGTTATAAAGTGCTTACTAAAGCAGAATAAAAAGTTCAACTCTGTAAACAAAGCATAAAAATTAAATTTTTAATTAATCATTTGAGATTTTTTCAATTGGTGCTTTTATTTGTTTTATCTGGACAGAAAAAGCTGCAAATTCATGTCTCAGCTTTGATGTATTCATACTTGGTAATGTAATATGGCTATTGTCAAATTCCTTTTGGAAATAAGCAAAAAAGACACCCCAAAGGCCAGCAGCAGCTGCTGGCTACTTTCTTTGCTTGGTACAGAAACCTGATCTGACCCTCTTGTAGTAATCAGGTGTATCTCCAGTTTAAAAGAAGGAGAAGGAAAATGTGGCCGTTTAACGTGTTGTGTTTTTGTTTGTTTTTGTTTGTTTTGTTTCACCTTGCTGTTATTCTTTTTGTAATTATCAAACCAGGTAAGATATTGGTATTCCTGCACGCTGGATTTTTGAAGAAACTTAGCAGAAGTCAGGATTAAAATACTACACAAACATTTCGGTGTTCATCCTATACTGAGACATATCAAGGCGGTGAGGCTTTAGGTGCAGGATCGGTTTTTAAGAGACTTTGAAAGCAACTTGGAACTGTTGATACCTCCATAAAGTAAATTTGAATATGCAGAATTAGGATTTGTCCATCTTGAAGTTAATACTCTTTTGTTTTGTATGGCAGAGGTGATGAACATTATTAATGCTTTGACAGCTTCAGCCCACCCAGTGGTCCATGGGATCCAATCAGTCTCGATTCCTGGTTTTGTTTTGTCTTCCACTTTTTCTTCCTATCACTTGATTTCATTGTTATTGTTATTGTTATTATTATTATTATTATTAATATTCGCCGATGTTTGTTTGACGAGGGATTGGGAAGTGGGAGGGAGTCGAATTGAGACTAGGGCTGAGAGGATTTTTTCCATTTTGCATCCATCAGGCAGAATATAGTTGTGCTCCAAACGAACCTAAGTCAGGAAGGAAACCATTCAGCATAAACAAGCACAACATGTGGTTTGCCAGCAGCTGGAAGCATAAATAAATAATAATATACGGAGGTGAAGATGGAATGTGCTAGATCCTGGACAATGCGCAAGGCCTGAGGGCCCACCAGCATTTGCTCTTGGTTATGCTTGCTCTTAGAGATGTCTTTCATGACTTGAAGTGGTTCATCTGTGCAGTACTGGTTTTGCCATATGCTCATCAAAGTATTAAGACATATGTAATGGTGAAATATATGAACTGTGGCTTTCATTTGTTACTTTGTTGATGCAATTAAGTGAAGATAAGAAAAAAAGATTTACCATGTATAGTAGCCAGGCTTTTTGTTATGGACATCGTCTGTTTAGTGCTTTCTTTTGCTAAAAAATAGACTGTAGTACACCAAGTGGGAAAAAAACTAATTTAAAAATAAAATGGGCTCCACCACTCCTCATAACCACCGCTATCATTATTCATTATTAACACTCCTCATACGCTATCTTAATAAAC
>7e7d8c10-f039-44d8-ae2d-c186fa3c1cf6
AGAGAAGGTGTCCTAGAGCCTCCCCACACCTTGGCAAGGCCCACCCTGGGATGGGAGACGCAGCGAATCACATGGGACAGATGTGAAGGTCCAAGTTGCTACCTTGCTCTATAAGAGAGACCACTTCCAACAGCTGGTATTACCCTTATCCACAACTTGTTCCAACCCTATTTTTTTGCAATATCGGACAAGATTTGAGTAGTTATGAATGCAGACGTGGCAGAGGTTCAGCATTCCAATTATCAAAACAGAAAAACAAACTGGTTGAATGAAAGAAAGAAAGAAAGAAATGTTTATTAAAGGGACGACACTTTCTCATACTTCACTCTGAATGTGTCGAAGCGGTATGTACAGGCTAGACCTACAGCCAGAGCTAAATGGCAATCCACACTGTGGAGCGTACGACATTTGTGCCTAAACCTTGGAAAAAATATAATTAATTTGTAAGTTTGAAAAAAATTTAATTTAAAAAAATAAACTTGCAATCAATGAAAAAGTGTACTCTGAAGAAAACATATGATACGATTTGTTGGTATACGTCAGCATAGTGTTCTAATTACCGGATATTGAATAGGAAGCCCGGCTGCCCACCGTAACAAATCAGCAAACGTCCTGATGGCAACGAAGTGATGACATTAGCCATCCGGGGGTAGGCTCAGATGGATGTTAGACCATGACAAATATCAAATATATAATATTAAAATTTAGTGACTATGAAGCAGAATATGGTCTGTGTCCAAACGGAACTTAAGTCAGGAAGGAAACCATTCAGCATAAACAAGCATAACCGTAGTCTGCGGCTGACTAGAAGCATAAATAAATAATAATAACACAACGGAGGTGAAGATGGAATGTGCTAGATTCCACAGACAATGCACCAAGGCCTGAGGCCTCCTCTTGACTTTTACTGCTAAGGTTATGTTTGTTTTCTTTAGAGATGTGTTTCTACATAGGACATTTGAAGTGACACTCATAATGCAGTACTGGGTTTCGCCATGCTTAACCAAGATTATAGATCATGTAATGGTGAAAATATATGAACTGGCCTTCATTTTTCAATTACTCTGTGATGCAATTAAGTGAAGATAAGAAAAAAGCAGAGATTTACCATGTAACAGTGCCTGATTTTTGTTATAAAGCGCTCTGTCTAGTGCTCTTCTGCTATAAAAAATAGACTGTAGTACACCCAAGTGGAAAAAAACTAATTTAAAAATAAAAAATAACATCTGGCTTATTTCGCAGGAGTAATTCCTTTTATCTCGGATATTACAAAATGTCAGATTCTGAGTATTTCTTGTAGATTTGGAATCATATGAGTAAAGTTTGTTACTCTTATTTGCTATTTAAAGATGTTATTTTACCGCTTGAAAGGAAACAATATAGTAGAGCTCTGTTTGTTTTGTTTTCAGTTTTTGTTTGTTTGTTTAGTTGTAGGTCGCGGTATGAACTTTTTTGTTTCTCGTTATGTTTTGTTTTATTTCGACTGCACATAGCATGGCATTAAAACTCAAAATTGTTTAAAAAGAAAAAAGGAAAACGTTTTAAAAAAGATAACGATACCTCTGTTTCAATGTGCTGAAGTGCCTCAATTTCATGTCTTGGTGTATCTTGATTTGTAGAAGTTGTCCAAACAGGTTGTGTGCCGGACACCAAGAGGCCCACAGCCCAGCTTGGTCTAGACCTGTTCCATACTGTAGTTACTTCGATGAAGCATGACATCGACCGTTACTGTAGCAATAAATGTG
>ea6c8645-9038-4594-b828-fadf909bc174
GGAGATGCAGCGAATCTAGGACAGCACAGATGTGAAAAGGTCCAAGTTGCTACCACTGCTCATTAAACAAGAGACCACTTCCTTTAACAGCTGTATTACCCTAAACCCCTCTCAAACACTGCTCCAACCCCCGTTTTTTTTTGTAATATAGACAAGCTACTGAAGTGGTTATGAATCGTAGACGCAAGAGGTTCAGCATTCCCAATTAACCAAAAACAGAAAAAACAAACAAAATGAATGAAAGAAAGAAAAAGAAAGAAAATGCAACTAAGGACGACTTCTTTAACATTTCACTTTGAATGTGCGAAGCGGTATGCACAGGCTGAGACACAGCCCAGAGCTGAATGGCAATCCCACACTGTGGAAGCATGCATTTGTGCCTAAACTTCTTTGGAAAAAAATATAATTAATTTGTAAGTCTGAAAAAATATTTAATTTAAAAAATTGTAAACTTGCAAATAATGAAAAGTGTACTTCTGAAGAAAACGACATGAACGTTTGTTGGTATCACGTCAGCTAGTGTTTTTACAAACATACCAGATATTGAAATAGGGGAAGCCCGGTTGCCCTCGTAACAAAACCAGCAAACGTCCTGATGGCAACGAAGTGATGACACTTTGTCATTCCAAGGTAGGCACAGATGGATGTTGCAGACCTATGACAAATATATAAATATATATAATATTAAAAATTTAGGTGACTATGGTAAGCATTTGTTGATTTGTTTCAGACTTTTTCCTGTAAAAAATAGTACTGATTATTTTTTAAAAGAAAGATTTTACTGTAAATATGGATTTTTTTTTTTGCTTGATTTTGTCCCTTCCCGGTTTGTTATGTTAACCTGTGTAGTGCCAACTTGCTTCAAGGCAGTGCAGGACGAGCCGTGACCCTGAAGTTGCTCTCATCACAAATAGTAAAAGTTGTTTCCAGTCTGGGAACACAGGACTTAAAAAGTCCATCATGTGTAGGAATTACATGCAGCGTTGCCCGGGCGAGGCAAAAGCGTTTCTGCGCTGGCGTGGCGCTGCCCTCGCTACCCTCCCGAGGATTTCTTCAGAGGTACACGGTTAGAAATGCTACATAATGACTCTGTGCCTCCATTGTGTTTATATCAACGGAAACATATTCAATCAAAGTGGCTGTGGATCTAACAAAAAAACGATCAAGTGTTACCACCTACCTGTGTAGCTAAGTAGTGCAGTGACATGAGACGTTCTGAATCTCGTCAGATTTTCTTTTGGAAAAATACAAAATTAAAAAAAAAAAAGAAAAAAAAGAAAAAAACTAAAAAAAGAAAGTCAAGACTCAAAAACCGTACAAATGAGAAAATTGCAAGGAGTGACAGAGCTGATTGATTTTGTTGCTTTTTGATTCTTCAAAATGGGTTTACTAAAAAAAAGTAGATGATCTTTCCTGCCTCCTCGCTTGAAAAAATGCCAACCAATCATGCAGCATTATAACAAGCCTTATAAGCCCTAAAGCATTAAGTTGCACTCTTGCGGAGGAGGGTAACGCAGTATTCTCTGGCCAGTATGAGTGAAGTCTATACTTAACATTTGATAGAAACATAGATCAAACGGCACAGCAACTCTACAAGATAGCTAGCGTTGACTCTGGGCACAATTGAACCAATTTCCCATGTAAGTCTTTCCATTGTGGACCTTGGTGTAGTGCAGTGAACACAGGACTACCCACGTAAGCATTGTCAGCATCCTTTTTGTCACTTAACTCAGTTCTGTTTTGACAGCCACAATCTTTGGCATGTATTAAGGAAAAAATCCCTGTTGAAGTAGTTTCCTCCCTATCAGCTTGAGTAATGCCATAACTCCGCGGAAATGGTCTAAATACCCCATTTGTTGTCCTGATTACCAGTTACATAGTGACGAAACACATCTGTAAATTCATGCAACCAATGGCAAACCTATCATTCTATTTTGAAACTGTGTATGTAAAAGTTATATTTTTACATGTAGACTTTTTTTGTTATTATGTGTTCTTAATTTACTGTATCAGTTTTTAGTTTTTTTTTTAAACTGTGTGGTTTTCTAAAAGTCATTTTAAATGAAATAGTGAGCTACAAGAATCTGAGAAATTTATGTTCATTTCTTGAAAATGTATAGAACAAATAAGATGGTTACCAAGCACCTTTCAAACCCAACATTTTGATTAGCGTGTGCCATGTGTGTGCTGTGCCTTGTGTGTGTGTGTGTGTGTATGTGTGTGTTGAGCTGTAAATATGTTCAGTAGTGATAAACTAAAATGCTTTGATCATGGTGAGAAGGGTTCCTAAAATGTGGAGGTGGATTGAAAATGCAAGGAATAGCAGGAATTCAAATTCTCTAAAAGTTTTCAAGGACTCGCTGTGATGCAAGGGTGGCACAAGGTGCCACCAAGAAGGGCAAGAAGAAAGACAGTATTTCCCCTCCCTGAACGATGGAAAACATGTACGTGGTCTCCATGTTAAAGATTTCTCCGTGATACACTCTGCTCATTTTGTATAGTCTGCCAAGGCGGGTATCCCAAGGAACAATATTATTATAGGAAACAGGTATCGTCCGATCTTACTTCAGGAGAAGCGTATAGAAAAGAATTGGTGTTTACACTTGAACTGGAATCCCGCATTGATAGAACAATCAAAGAGTGGCACTTTGATACATGTTATCATAAAGGTGCTTACTAAAGCAGAATCAAAGTTTTTCAACTCTTGTAAACAAAGCAAAATTAAATTTTAAATTAAATCATAAAGATTTTTTTCAATTGGTGCTTTATATTTTTGTTCTCACTCCGGACAGAAAAAGCTGCAATCATGTACCAAGCTTTGATGTATTTATTACTTGGTAATGTAATATGGCTATTGGTCAAATTCCTTTGGAAATAAGCAAAAGCGAACCCCAAAGGCCAGCAGCAGCTGCTGGCTACTCTGCTGGGTGCGGAAACCTGATCCTGACCTCTTGTAGTAATCAGGTGTAACTCCCAGTTTAAAAAGAAGGAGAAAGGAAAATGTGGCCGTTCTAACGTGTTGGTTTTGTTTTTGTTTACTGTTTTGTTTGTTTTCCTTGTTGTTATTTTGTAATTATCAAACTCCAGGTAAGATATTGGTATTCCTGTCACTGGATTTTTGAAAGAAAAACTAAAGAAGTCAGGATTAAAAAATACTACTACCACAACTCTTCATCAAGTGGTTTCATCCTATACTAGACATACAAGGCGGTGAGGCTCTAGGTGCAGGATATGGTTAAGAGACTTTGAAAGCAACTTGGAACAGTTGATCCACCTCCATTAAAGTAATTATGAATATGCAGAATTAGGATACTGTCCATACTTGGAGTTGTTACTACTTTTGTCTCTGTTGGCAGTGATGAACTTAATGCTTTGACAGCTCTGCCCACACCCAGTGGTCCAACTGATTCCAATCAGTCTTCCGGGCTTCCTGGTTCTGTTTGTCTTTCCTCTTTTTTTTTCCTATACTTGATTTATTATTGTTATTGTTATTATTATTATTATTATTATTAATATTACCGATGTTTGTTTGATGAAGATTGGGAAGTGGGGGAGTCGAACTGAGACTAGGGGCTGAGAGGATTTTTTCCATCTTTGCTACACCAACAGGCAGAATTGGTCTTGTGTCCAAAACGGAACTTAAGTCAGGAAGGAAACCATTCAGCATAAACAAGCACAACATGTAGTCGCTCAGCTGACTGGAAGCAATAATAAATAATAACTTACGGAGGTGAAGATCGGAATGTGCTGGATCCAAGACAATGGGAAGCACCAAGGCCTGAGGCCTCCTTCTGACTTTGCTTGGTTATGTTTGTTTTCAAAGAGATGTTTTCTCATGGGACTTGAAGTGACTTCATCTCTGTGCAGTACTGGTTTCGCCATATATGCTTATCACTATAAGTATTATAGACATATGTAATATATGGTGAAATATATGAACTGTTGGCCTTTCATTCTTGTTCACTCTTGTGATGCTATTACAATTAAGTGAAGATAAAGAAAAAAAAAAAAAGCAGAGATTTACCATGTAACAAGTGCCGGGCTTTTTGTTATAAAGCTTCGTTTGTCGGTGCTTTTTTTTTGCTATAAAAATAGACTGTAGTACACCCAAAGTGGCTAAATTTAAAATAAAATATTTGGCTTATTCTCGCAGGAGTGCTCTTTTATACCATAGATATTACAAAATGTCAGATTTTGAGTATTTCTTCTTTGTAGATTTTGGAATCATTATGAGTAAAAGTTTGTTACTTTATTTTGCTATTTAAAAGATGCTATTTTACATGTGTTACTGAAAAGGAAAACTGTATGGAAGAGCTTTCTGTTTGTTTTGTTTTCAGGTTTTTGTTGCTTGTTTAGTTGTAGGTCGATGAACTTTTTTGTTCTCGTTATGTTTTGTTTGTTTTGCGACATTGTACATAGCTAAGCATTAAAAAAACTTTTAAAAAATTGTTTAAAAAAAGAAAAAAGGTTTTAAAAAAAAAGGATCTATCGGTTCACCTGTTCAATGTGTGCTGAGTGCCTCAATTCATGCGCTTTGGTGTATCTGATTTGTAGAAGGTGTCCAAACAGGTTGTGTGCAGACCTCAAGAGGCCCACAGCCCCAGCTTGGTCTAGACATGTTCCCATCTGTAGTTACTTGTGAAGTCACGTACATGACCGTTCTGTAGCAATAAATG
>4a8b4e0c-5144-40d9-8e29-2da11ae68288
GGCTGTATTACCCTAAACCCACCTATACTGCTCCTCTAACCCGTTTTTTTCGGTATGGACAAGTACTGAGAGTAGTTATGAATCTCAGACGCAAGAGGTTTAGCATTCCCAATATCAAAAACAGAAAACAAACAAAAAATGAATGAAAGAAAGAAAGAAAAAGAAAATGCAACATTGGGACGACTCTTTTTAACACAATGTGCGAAGCGGTATGTACAGGCTGAGACACAGCCCAGAGCTGAATGGCAATCCCACACTGTGGAGCAATGCATTTGTGCCTAAACTTTGGAAAAATATAATTAATTTGTAAGTACTGAAAAAAATATTTAATTTAAAAAAAATTGTAAACTTGCAAATAATCGAAAAGGTAGGTACTACTTTGAAGAAAAATGACATCGAACGTTTTTGTTGGTAACACGTCAGCTAGTGTTTCTATTTTCAGTTGAATAGGGGAAGCCCGGCTGCCCTCTCGTATAACAAAACCGCTCAAACGTCCTGATGGCAACGAAGTGATGTCATTGCACTCCGAAGGGACAGATGGCCGGATGTTATAAGACCTATGACAAATATATAATATATAAATATTAAAATTTAGTTGACTATGGTAAGCTTTTGATTTGTTTCAGACTTTTTTCCTGTAAAAAAAATAGTACTGATTATTCTTTAAAGAAAGATTTTTCTGTAAATGGATTTTTTTTTGTCTTGATTTTCCTCCCCGGTTTGTTATCGTAACCTGTAGTGCCAACTGCTTCCGGAGGCAGTGCAGGACGAATGCTGACCCTGAAGTTGCTTCTCATTCCACAAATAGTAAAAGTTGTTTCCAGTCTTGGGGAACACAGGACTTAAGTCACATCATGTGTAGGAATTACATGCAGCATTGCCCAGGCGAGGCAAAAAAGCTATATGTCTGTCTGGCTCTGTGGCGCTGCCCTTGTTACCCTCCCTGGGATTTTCAGAGGTACACGGTTAGAATGCTCACAATGTTACCACTGTGCCTTCCAATGTTTATATCATCGGAAACATAACATAATAAAAAGTGGCTGTGATTTAACAAAAACGATACAAGTGTTACCTACCAATGTAGCCGAAGTAGTGTGCAGTGACAAGACGTTTCTGAATACATGGTCAGATTTTTTGGAAAAATACAAAAAATTAAAAAAAAAAAAGAAAAAAGAAAAAAACTAAAAAAGAAAGTCAAGTTCAAAAACCGTCAAATGAGAAAATTGCAAGGAGTGTGACAGAGCTGATTGATTTTTGTTGCTTCACTTGATTTTTTCTTCAAAATGGGTTTACTGAAGTGGATGACTTACCTGCCTCCTCGTCTTGAAAAAAAAAATGCCATCAATCATGCAGCATTATAACAAGCCTTATAAGCCCTAAAGCATTAAGTTGCACTTTGTGAGGAGGGGTCAACAGTATTCTCACCTTGGGCCAGTATGAGTGAAGTTTATACTTAACATTTGATAGAAACATAGATCAAACTACGGCACAGCAACTCATCAGATAGCTAGCTGACTCTGGGCACAATTGAACCAATTCCTCTCCCAACCGTAAGTCTTTCCAACTGTGGACATGGGTGTGTAGTGCAGTGAACACTAGGACTCCACGTAAGCATTTGTCAGCATCTTTGTCTCTATTCGGTTCATTGTTTGACAGCCACAATCTTGGCATGTATTAAGGAAAAAATCCCTGTTGAAGTACCACCTATCAGCACTGAGTAAATGCCATAACTCCATAGAAATGTTTTAAATACCCCATTTGTTGTCCTGAACTACCAGTTCACGGTGACGAAAACACATCTGTAAATTTTATGCAACCAATGGCAAACCTATCATTATTTTGAAACTGTGTATGTAAAAGTTATTTTACATGTAGACTGTTATTATGTGTTTTAATACATTGTATCAGGATCCAATTCTAATATGATATCTAGTATTAAGATGGATGCG
>e6b13972-bb2f-43f5-b57f-c7c1a712b6ac
GCTCCAACCCCGTTTTCTTGTAATATTGGACAAGTCTGAGTGGTATCGAATCAAGACGTAAGTTTCAGCATTACCCAATTATCAAAACAGAAAACAAACAAAAATGAATGAAAGAAAGAAAGAAAGAAAATGCAACTAAAGGGACGACTTTTTTTAACATCACTCTGAATGTGCGAAGCGGTATGTACAGGCTGAGACACAGCCAGGAGCTGAATGGCAATCCCACTGTGGAAGCAATGCATTTGTGCCTAACTTCTCTTTGGAAAAATATAATTAATTTGTAAGTACTGAAAAATATTTAATTTAAAAAAATTGTAAACTTGCAATAATGAAAAAAAGTGTACTTCTGAAGAAACGACATGAACGTTTCTTGTGGTATACGTCAGCTAGTGTTTTAATTATACAGACTGAATAGGGGAAGCCCGGCTGCCCTCGCAAAACCAGCAAACGTCCTGATCGGCAACGAAGTGATGACATTGGCCATTCCTAGGTAGGGGACAGATGGACGATGTTAGACACATGATAGACTATGG
>67c592fa-5eec-477e-8044-aa5c02d7f422
CGTTTTGTAATATCGGACCAGTTTGAAGTGGTTATGAATCAGACGCAAGAGGTTTCGGCATTCCCAATTATCAAAAACTAGAAAAACAAACAGCCAGGTGAAAGAAAGAAAGAAAGAAAATGCAACTTGAGAACGACTTTCTTCAACCTTGAATGCGGTATGTACAGGCTGAGACCTGCCCAGAGCTGAATGGCAATCCCACACTGTGGAGCGCGCATTTGTGCCTAAACTTTGGAAAAAAAATATTGCTAATTTGTAAGTCTGAAAAAATTTAATTTAAAAAAATTGGTATTTGTGCTAATGAAAAAGCGTACTTCTGAAGAAAACGAAAAAT
>f43f45bd-b3ea-469c-af9b-4b332184d949
AATAAGACAAGTCTGAGTAGTTTATGAATCGCAGACGCAAGAGGTTTCAGCATTTCCCAATTATCAAAACAGAAAAACAAACAAAAAAATGAATGAAAGAAAGAAAGAAAGAAAAATGCAACTAAAGGACGACTCTCTTTATATACTTTGAAATGGCGAAGCGGTATGTACAGGCTGAGACACAGCCCCAGAGCTGAATGGCAATCCCCACACTGTGGAGCAATGCATTTGTGCCTAATTTTCTTTGGAAAAAAATATAAACTAATACTGTAAGTCTGAAAATATATTTAATTTAAAAAAATTGTAAACTTGCAATATAATGAAAAAGTGACACTTTTGAAGAAAACGACATGACGTTTGTTGGGTATTCACGTCAGCTAGTGTTTCTAATTACCGGATATTGAATAGGGAAGCCCGGCTGCCCTCGTAACAAATCCAGCAAACGTCCTGATGGCAACGAGTGATGACATTGGCCATTCCTAGGGTAGGAGGGCAGATGGATGTTATAGACCAATGACAAATATATAATATATAAATATTAAAATTTAGTGACTATGGTAAGCTTTTGTTGATTTGTTCAGACTTTTTCCTGTAAAAAAATAGTACTGATTATTTTTTTTAAAGAAAGATTCTACATTAGTAAATATGGATTCTTTGTTTGATTTTGTCCCTCCCCGGTTTGTTATCGTAACCTGTAGTGCAACTTTGTTTCACAAGAGGCAGTGTGAAGGACGAAATGTTGACCCATTGAAGTTAGCTTCTTCATTCAAATAGTAAAAAGTTGTTTCCAGTTGGGAACACAGGATTTAAGTCTACATCATGTGTAGGAATTACGCTGGTATTGCCCGGGCGAGGCAAAAAGCGTTTGTCTGGCTCTGTGGCGCTGCCCTGTTACCCTCCCCTGGGATTTTCAGAGGTACACGGTTAGAATGCAATGTTCACTGTGCCACCGCATGTTTATATCATCGGAAACATAACATCAATCAAAGTGGCTGTGATTTAACAAAAACGATTCAAGTGTTACCCTGTGTAGCCGAAGTAGTGTGCAGTGACCGAGACGTTTCTGAATACAAGTCAGATTTTTTTGGAAAATACAAAAATTAAAAAAAAAAAAGAAAAAAAGAAAAACTAAAAAAGAAAGTCAAGTTCAAAAACCGTCAAATGAGAAAATTGCAGGGAGTGACAGAGCTGATTGATTTTGCTGCTTCTTGATTTTTTTTCAAATAGGTTTACTAAAAAGTAGATGACTTACCCTGCCTCCTTCGTCTGAAAAAAAAAAATGCCAACCAATCATGCAGCATTAACAACAAGCCTATAAGCCCTAAAGCATTAAGTTGCTTTGTGAGGAGGAGGTTATGCAGTATTCACCTTGGCCAGTATGAGTGAAGTTCTATACTTAACATTGATAGAAAACATAGATCAATTACGGCACAGCAACTACAAGATAGCTAGCGTTGACTTGGGCACAATTGAACCAATTCCCATCGCGTTATCGTAAGTCTTCCAACAATGGACTTGGTGTGTAGTGCAGTGAACACAGGAACCTACGTAAGCATTTGTCAGCTCCTTTGTCTAACTTAGTCTGTTTTGACAGCCACAATCTTGGCATGTATTAAGGAAAAAAAAATCCCTGTTGAAGTAGTTTTTCCACCTATCAGCACTAAGTAATGCCATAACTCCGCGGAAATGGTCTAAATCTACCCATTTGTTGACGCTGAACTACCAGTTAGTGACGAAACACATCTGTAAATTTTATGCAACCGCTGCAAACCTATCATTATTTTGAAAACTGTGTATGTAAAAGTTATTTTACACATGTGGACTCTCTGTTATTATGTGTTTTAATCTGTATCAGTTCTTTGTTTTTTTCAACTGTGTGGTTCTAAAAGTCATTTTAAATGAAATAGTGAGCTACAAGAATCTGAAATTTATGCTTCATTCTTTGAAAATGTAAGAACAATAAGATAGCTACCATAAGCTCTCTTTTACAAACCCATGAACATTTTGATTAGCTGTGTATGCGTGTGTGCTCTGCGCGTGTGTGTGTGTGTGTGTGTATGTGTGTGTGTTGAAAATTGTAAATATGTACCAGTAGCGATAAAACTAAAATGCTATTGATTTGTTGAGAAGTTCCTAAAATGTGGAGGTGGATTGAAAATGTAGGGGAATAGCAGGAATCAAATCTCATAAAAAAGTTCTTCAGGGACTTTGCTGTGATGCGGTGGCACAAAGGGTGCTCCAGAAGGGCAAAGAAGAAAGACAGTATTTCCCTCCCTGAACGATGGAAAACATGTGTACGTGGTCTCACCATGTTAAAGATTTTCTTTCCGTGATTTACTTCTGTCATCATTTTGTAATAGTCTGCCAAGGCGGGTATCCAAGGGAACAATATTATTATTGAAACAGGTATCGTCCGATCACATTCAGGAGAAGCGTATAGAAAGAATATGGTGTTTACATAGGGAACTGGAAAACCTCCCCCGCTGATGGATAATTCAGAGTGGCACTTTTTGATACATGTTATCATAAAGGTGTTACTAAAGCAGAATCAAAGTTTTTCAACATTTGTAAACAAGCAAAAAATTAAATTTTTTAAATTAATCATTTGAGATTTTTTTTTTTTCAATAGTGCTTTTATATTTTGCTCTCAACCATGACAGAAAAAGCTGCAATCATATGTTTTCAGCTTTGACGTATTCATTACTTGGTAATGTAAATATGGCTATTGTCAAATTCCTTTGGAAATAAGCAAAAGACTCCCCAAAGAGGCCAGCAGCAGCTGCTGGCTACTTTGCTTGGTCGCAGAAACCTGATCTGACCCTCTTTGTAGTAATCAGGTGTATCTCCAGTTTTAAAAGAAGGAAAGGAAAATGTGGCCGTTCTAACGTGTTGGTTCTGTTTGTTTTTGTTTTCTTGTTTGTTTCCTTGTTGTTATTTTGTAATTATCAAACCCAGGTAAGATATTGGTATTCCTGCACTGGATTTTGAAAGAAAACTTAGCAGAAGTCAGGATTAAAATACTACACAAACATTCATCAAGTGTTCATCCTATTTAGACATACACGAAGGCGGTGAGGCTAGGTGCAGGATATGGTTTTAAGAGACTTTGAAAGCAACTTGGAACAGTTGATCCTCCACATTAAAGTAAATATGAATATGCAGAATTAGGATCTGTCCATTTTTGGAGTTGTTACTTTTTTTGTCTCTGTATTAGCAGTGAATGAACACTATTAATGCTTTGACAGCTCTCAGCCCACCCAGTGGTCCAACTGATTCCAATTCTCAGTTTCCGATTCCTGGTTTTGTTTGTCTTCCACTTTTTCTTCCTATTTTGATTTTATTGTTATTGTTATTGTTATTATTATTATTATTATTATTAATATTCATGATATGTTTGTTTTGATGAGGGATTGGGAAGTAGGAGGGAGTCGAACAGACTAGGGCTGAGAGGATTTTTTCCATCTGCATCCAACAGGCAGAATTGGTCTGTGTTCCAAAACGGAACTTAAGTCAGGAAGGAAACCATTCAGCATAAACAAGCACAACCGTAGTTTGCCGTAGCTGGAAGCATAATAAATAAATAAATAACACAACCGGAGGTGAAGATGGAATGTGCTGGATTCCAAGACAATAGGCACCAAAGGCCTGAGGGCCTCCACTTGACTTTGCTTTGGTTATGTCTTGTTCTTTTAGAGATGTCTTTCATGGGACTTGGAAGTGACTTCATCTCTGTGAAGTACTGGTTTCGCCATATGCTCATCTCAAGTATTATAGACATATGTAATGGTGAAATATATGAACTGTTGGCCTTTTCATCTTGTTACTTGTGATGCAATTAGTGAAGATAAGAAAAAAAAGCAGAGATTTACCATGTATCAGTGCCTGTTTTTTTTGTTATAAAGCTTCGTCTGTTTAGTGCTTTTTCTGCTATAAAAAATAGACTAATAGTACACCTTAGTAGGAAAAAAAACTAAATTTAAAAATAAAAAAAATATTTGGCTTATTTTTTTCGCAAGTATCCTTTTATACCAAGTTATTACAAAATGTCAGATTTAAAGTATTTCTTTCGTAGATTTTGGAATCATTAGTAAAAGTTTTTGTTACTCTATTTGCTATTTAAAAAGATGTTATTTTACCATGTGTTACTGAAAAGGAAACTGTATGGTAGAGCTTCTTGTTTGTTTTGTTTTCAGGTTTTTGTTTTGTTTGTTTAGTTGTAGGTTGCAGTATGAACTCTTTTTGCTTCTCGTTATGTTTTGTTTTGTTTTGTGACTGTACACATAGCTGTAGCATTAAACTTTTAAAAATTGTTTAAAAAAAGAAAAAAGGGAAAACGTTTTAAAAAAAAAGATATCAGTTACACCTTGGGTTCTTGTGTGTGTTGAGTGCCTCTGCGGCTTTCATGTCTTTGGTGTATTTGATTTGTAGAAGTGTCCAAACAGGTTGTTGTGCCGGACTTCCTTCAAGAGGCCCACGGCCCAGCTTGGTCTAGACCTTGTTCCCATTTGTAGTTACTACTCGATGAAGTCGTACATGACCGTCTGTTGGTG
>22903458-6078-4ad6-98c5-070d56345052
AGACAAGTTAGGTAGTTATTGAATCGCTGGACGCAAGAGGTTCAGCATTCCCAATTATCAAAACAGAAACAAACAGCCGAATGAAAGAAAGAAAGAAAGAAACGCAACTTGAGGATGACGACTCTTTATCATTCACTCGAATGTGCGAAGCGGACACGACAGGCTAGACACAGCCCAGAGCTACTGAAATGGCAACAATCCCACACTGTGGTAGCTGCGCATTTTTGCGCCTAAACTCTCTTTTGGAAAAAAAATATTGCTAATTTGTAAGTACTGAATTGAAAAATTTAATTTAAAAAATTGTAAACACTGTAAATGCGAAAAAGTGTACTTCTGAAGAAAACGACATGAACGTTTGTTGGTATTCACGTCGGCTGGTGTTTCTAATTACCAGATATTGAATGGGAAGCCCGGCTGCCCTCGTAACAAAACCGGCAAACGCCCTGATGGCAACGAAGTGATGACATTGCCACTCCAAGCAGGGGACAGATGGATGTCAAGACCCAGCGACAAATATAATATATATCAAATATATTAAAAGTTTTAAGTGCTACATAGTAAGCACAATGATTGTTCAGACTCTTTCCTGTAAAATAGTTCATGGACTAACTCTCTAAAGAAAGATCTCTGTAAATGGATTTTTTTCTGTCTGATTTTTGTCCCTCCCCGGTTTGTTATCGCAACCTGTAGTGCCAACTGTTACCAGAGGGCAGTGCAGGACGAAAAAATGCTGACCCTGAAGTTGCTTCTCATTCACAAATAGTAAAAGGTTGTTTCCAGTCTTTGGGAACACAAGGACTTAAAAGTCACATCATGCAGTAGGAATTACATGCGCAGCATTGCCCGGGGCGAGGCAAAAAGCGTTGTCTGGCTGTGGCGCTGCCCTTGTTACCCCTCCCCAAGGATTTCAGAGGTACACGGTTGAGAAATGCTACATGCTGTTACCACTGTGCCACCGCTGTCTATATCATCAGTATTTACTCAATCGTGAAGAGGCTGTGATTTAACAAAACGATTTAAGTGTTACCTACCAATAGCCGAAGTAGTGTGCTGACCGAGACGTTTCTGAATCTCTGATCAGATTTTCTTGGAAAAATACAAAATTAAAAAAAGAAAAAGAAAAAACTAAAAAGAAGTTCAAGTTCAAAAACCGTTCAATTAAATCGAGAAAATTGCAAGGAGTGTGACAGAGCTTTGATCTGTTGCTTCTTGATTTTTTCTCAATAAGGTTTACTAAAAAGTAGATGACTTACCTATCTCCTTCGTTTGAAAAAAAATGCCTACTTGTCATGCTGACATTATATAAGCCTTATAAGCCCTAAAGCATATTAAGTTAGCACTCTTGTGAGGAGGGGTAACGTAGTATTTTGCCAGTATGAGTGAAGTTTATTACTTAACATTGATAGAAACATAGATCAAACTACGGCACAGCTATTATCAGATAGCTAGCGTTGACTTTGGGCACTGCTGAACCAATTCCCCATCGTAAGTTTTCCATGGACTTTGGTGTAGTGCAGTGAACACATAGGACTCCTTACGTAAGCATTTTGTCAGCATCCTTTGTCTCTAACTTTGAAGTCTGTTTGACAGCCACAATCTTGGCATGTATTAAGGAAAAAATCCCGCTGAAGTAGTTTCCTATCAGCACTGAGTAAATGCCATAACCCTCCATCGGAAATGGTCTAAATACCCCATTTGTTGCTCCTGAACCAGTTCTTTACATAGTGACGAAACACATACTGTAAATTTTATGCATCAGCAAACCTATCATTATTTTGAAACTGTGTATGTTATTTTTACATGTGGACTCTGCAACGTGTTTAATACTGCAAGTTTGTTTTTAACTGTGTGGTTCCTGTCACTCAATGAATAGTGAGCTACCAGAATTCGCACCACCTAACCCATCTATCCTATTATTAATTTATTATTATATCCATACATATCTCCTCCTAATT
>7c549e05-e145-4c79-a2b6-8f50e75c1a15
TGACAAGTCTGAGTAGTTTATGAATCGCAGACGCAAGAGGTTCAGCATTCCCAATTATCAAAACAAGAAAAACAAACAAAATGATAGAAAGAAAAGAAAGAAAATGTCTATTAAGGACGACTTCTCAACACATCACACTGAATGTGCGAAGCGGTATGTACAGGCTAGACACAGCCCCAGAGCTGAATGGCAATCCCTACACTGTGGAGCAATGCATTTGTGCCTACTAAACTTCTTTGGAAAAAAAATATAATTAATTTCTGTAAGTCTGAAAAAATATTTAATTTAAAAAATTGTAACTTGCAATGAAAAAAGTGTACTTTGAAGAATACATGAACGTTTGTTGGTATTCACGTCAGCTAGTGTTCTAATTACCGGATATTGAATAGGGAAGCCCGCTGCCCTTGTAACAAAACCAGCAAACGTCCAAATGGCAACGAAGTGATGACATTGCACTCCAGAGCGAAGGGCAGATCGGATGTTATAGACCTTTATGACAATATATATAATATAAATATTAAAATTTAGTGACTATGGTAAGCTTTTGTTGATTTGTTCAGACTCTTCTCCTGTAAAAATAGTACTGATTATTCTTTAAAGATCCTTTACTGTAAATAGATTTTTTTTTTTGTCTGATTTTGTCCCTTCCCGGTCTGTTATCGTATTTGTAGTGCCAACTTATTCCGGAGGCAGTGCAGGACGAAATGACCGAAGTTGCTTCATTCACAAATAGAAAAGTTGTTTCCAGTCTTTTGGGAACACAGGACTTAAAGTCACATGTAGGAATTACATGCAGCATTGCCCGGGCAGGCAAAAGCGTTTGTCTGGCTTGGCGCTGCCCTTGTTACCCCTCCCTGGATCTTCAGAGGTACACGGTTAGAATGCTACAATGTTACCACTGTGTCCAATGCTTATATCATCATGAAACATAACATCAATTAAAGTGGCTGTGATTTAACAAAACGATCAAGTGTTACCTACCAATGTAGCCGAAGTAGTGTGCGGTGACAAAGACAATTTCTGAATACACATGGTATATCTTGGAGGAAAAAATACAAAATTAAAAAAAAGAAAAAGAAAAACTAAAAAAGAAAGTTCAAGTTCAAAACCGCTGTGAGAAAATTGCAAGAGTGTGACAGAGCTGATTGATTTTTTTGTTGCTTTCTTGATTCTTTCAAAATGAGGGTTTTACTAAAAGTAGATGACTTACCTGTCCTCCTTCGCTTGAAAAAAATGCCAACCAATCATGCAGCATTATAACAAGCCACTATAAGCCCTAAAGCATTAAGTTGCACTTTTGTGGGTAACGCAGTATTCTCTTGGCCAGTATGAGTGAAGGTTTATCTATTTGATAGAAACGAAGATCAAACTACGGCACAGCAACTCATCAGATAGCTAATGTTGACTTGGGCTTACAATTGAACCAATTCCCATCGTAAGTCTTCCTATTGGTTTTGGTGTGTAGTGCAGTGAACACATAGGACTCCATGCAGCATTTGTCAGCATTCCTTTTGTCTCTATTCGGTTCTGTTTTGACAGCCACAATTTTAAAATGTATATTAAGGAAAAAATCCCTGTTGAAGTAGTTTTCCACCTATCAGCACTGAGTAATGCCAACTCCATGGAAATGGTCTTTAAATACCCCGCTTGTTGTCCTGAATTACCAGTTACATAGTTGACGAAACACAACTGTAAAT
>c7cfca6d-8502-43b1-bfad-e6cccfaf8099
CCAACCCCGTTTTTCTGTGCAAGCCGGTCTGAGTAGTTATGAATCGCAGACCCAAGTTCAGCATTCCCAATTATCAAACAAGAAAACAAAACAAAAATGAATGAAAGAAAGAAAGAAAGAAAAATGCATAACTGAGACGACTTCTTTAACATACACTGAATGTGCGAAGCGGTATGTCACAGGCTGAGCACAGCCAGAGCTGAATGGCAATCCCCCCACTGTGGTAGCAATGCATTTGTGCCTAAACTTCTTTGGAAAAATATAATTAATTTGTAAGTCTGAAAAAATATTTAATTTAAAAAAATTGGCAATTTGCAATAATGAAAAAGTGTACTTTGAAAAATACCTTCTCAACCGCCATACTATTCCTTTAAAC
>d16f8994-1d28-4d49-a5be-fca7f4d48ad2
GAATCGCAGACGCAGAGGTTTCGGCATTCCCAATTATCAATCAGAAAACAAACAAAATGAATGAAAGAAAGAAAGAAAGAAAATGCAACTCGGGACGGTCACTTTCATTTACACTCTGATGTGCGGCAGCGGTATGTCAGGCTGAGACACAGCCCAGAGCTGAATGGCAATCCACACTGCTGGAAGCAATGCATTGTGCCTAAAACTCTTGGAAAAAAAAAATATAATTAATTTGTAAAGTCTGAAAAAATATTTAATTTAAAAAATTGTAAACCAATAATGAAAAGTGTACTCTGAAGAAAACGACATGAACGTCTTGTTGGTATCACGTCAGCTAGTGTTTCTAAACATACCGGATATTGAATAGGGAAGCCCCAATACTGCCCTCGTAACAAAACCGGCAAACGTCCTGATGGCAACGCAGCGATGACATTGCCATTCCTAGGGTAGGGGACAGATGGATGTTAACAGACCATGACAAATAATAATATTAAAAATTTAGCTGACATTGGTAAGCTACTGTTGATTTGTTACAGACTTTTTCCTGTAAAAATAGTTATAGTTATTTTTTTTAAAAGAAAGACTTTACTGTATATAAATATAGACTTTTTTTTCTGTCTGATTTTGTCCCTTCCCCGGTTTGTTATCGTATCAATAGTGCCAACACTTGCTTCCAGAGGCAGTGCAGGACGAAAATGTTGACCCAGTGCTCATTCACAAATAGTAAAAGTTGTTTCCAGTTGGGAACACAGGACTTAAAGTCACACATCGTAGGAATTACGCAGCATTGCCCGGGCGAGGCAAAAAGCGTTTTGTCTGGCTTGTGGCGCTGCCCTTGTTCCCCTCCCTGGGATTCAGAGGTCACGGTTAGAATGCTACAATATTCTTACTGTGCCACCACCAATGTTTATATTCAACGGAAAACATAACACAATTAAAGTGGCTGTGATTTAACAAAAACGAATCAAGTGCTTACCTACCTGTGTAGCCGAAGTAGTGTGCGGTGACCGAGACGTTTTGAATCTGGTCAGATTTTTTGGAAAATACAAAATTGAAAGAAAAAAAGAAAAAACTAAAAAGAAAGTCAAGTTCAAAAAACCGTCAAATGAGAGCTGCAAGGAGTGTGACAGAGCTGATTGATTTTGTTGCTTTGATTTTTCAAAATGGGTTTACTAAAAGAGATGGCACCTGCCTCCTTCGTTTGAAAATGCCATCAATCATGCAGCATTATCAACAAGCCTTATAAGCCCTAAAGCATTAAGTTGCACTTCGTGAGGTAACGCAGTATACTCTCTGGCCAGTATGAGTGAAGTTTCATACTTAACATTGATGGAAACAAGATCAAACTACGGCACAGCAACTCATCAGATAGCTAGCGTTGGCACTGGGCACAATTGACTAATTCCCATTGTAAGTCTTTCCAACAATGGACATTGGTGTGTAGTGCAGTGAACACATGGCTACCTTACGTAAGCATTTGTCAGCATTCCTTTTTTGTTCTATTCGGTTCTGTTTTGACAGCCACAATCTTGGCCGTATAAGGAAAAAAAAACCCTGTTGAAGTAGTTTCCTATCAGCACTAAGTAAATGCCATTACGCGGAAATGGTCTAAATACCCCATTTGTTGTCCTGAACTACCAGTTACCGACTGACGAAAACACACTGTAAATTCATGCAACCGCTGGGCAAACCTATCTTATTTTGAAACTGTGTATGTAAAAGTTATATTTCACATGTAGACTCTTGTTATTATGTGTTTTAAATACTGAAAAAAT
>a20c5a7b-d071-47b5-ac2d-f834f26d9b00
GGGCTCGAGCGCCAGAGGTTTTGTAGCCCAATTATCAAAAACAGAAAAACAAACAAAAAATGAATGAAAGAAAGTGGAAAGAAAATGCATCGAGGGACGACTCTCATATACCAAAGGCGTGCAGCGGTATGTACAGGCTGGACCAGCAGGGACTGAATGGCAATCCCACTCTGGAGCATATGCTATGCGCCCTATCTCGAAAAAAAATATAATTAATTTGGTAAAGTCTGAAAAAAAATATTTAATTTAAAAAAAAAATTGTAAACTGCAATAATGAAAGTGTACTTGTAGAAAACGACATGAACGTTTTGTCTGTATCGTCAGCTAGTGTTTCTATTACCGATATTAGCAGGAGAGGTGCACCAGCTGCCCTCGTAACAAAAACCCAGCGCAATGTCAGTGGCAACAGTGATGAGAGCATGCCGCATCAAGAAGGGATGTTGCTGCTAGATAAAGAGAGTAATTATTCAAGACTTAGTTAGATTTAGCTCAGACTCTTCTCCTGTAAAATAGTACTGATTAACTCTTAAAAGAAAGATTTTACTGTAAATATGGATTTTTTTTGTCTGATTCTTGTCCCTTCCCCCAGTTTGTTATCGTAACCTGGTGAGTGCTCATAACTGTTACAGAGGAAGTAAGGATGAAATGCTGACCCTGAAGTTGCTCATCACAAAGTAAAGGTGTTTCCAGTCTTGGGAACAAGGACTTAGTCATGTGGTGGAGAATTACAGCGTTGCCAGGCGAGAGGCAAAAGCGTTTGTCTGGCTTGTGGCGTTGCCCTTGCTACCCTCCCCCAGGATCACAGAGGTACACGGTAGAATGCTACCGAGCGTTACCACAAAAAGTGCACCAATGTATATCATCGATCAACATAAACCAAAGAGTGGCTGTGATTTAACAAAATGATCAAGTGTTACCTACCTGTGTAGTTAGTAGTGTGTGCAGGGGGCGAAGGGAGGCAGCAGTGTTAGTACGTTTGAATACATAAGTCCAGATTTTTGGAAAATACAAAAATTAAAGAGAAAAGAAACTAAAAAAAGAAAGGTAAGTTCAAAAACCGTCAAATGAGAAAAATTGCAGGAGTGACGGAGCTGATTGATTTTTGTTGTTTCTGATTTTTTCAATAATGGGTTTACTAAAAAGTAGATGATGACTTCCCTGCCTCCTTCGCTTGAAAAAATGCCAACCAATCATGCGGCAGCATTTTATAACAAGCCTATAAGCCTAAAGCATTAGTTGTTTGCACTGTGAGGTACGCAGTATTCTCGTGGCCAGTGAGTGAGTTATACTTATCATTTGATAGAAACATAGATCAAACTACAGCACAGCAACTCATCAGATGGTTAGCGTTGACTCTGAAGGTCAATTGAACCAATTCCCATTTGTAAGTTTTCCAACAATGGTTCTTGGTGTGTAGTGCAGTGAACACAGGACTCCTACGTAAGCATTTACTGTCAGCATCCTTTTGTCATTGTCTGTCAGCGCCACACAATCTTGGCGTATTAAGGAAATCCCTGTTGAAGTAGTTTCCACCTATCAGCTCTGAGTAAATGCCATAACTCCGCGGAAATGGTCTAAATACCCCATTTGTTGTCCTGAACTACCAGTTACATAGTGACGAACACATCTGTAAATTTTTCTATGCAACCAATGGCAAACCTATCATTATACGCTGAATGATATGTAAAAGTTATATTTTCATGTAGACTTCTTTGTTATATGTGTTTAATACATTGTATCAGTTTTTGTTTTTAAACTGTGTGGTTTTAAAAGTCATCTAAGCGAAATAGGTGAGCTACAAGAATCTGAAATTTATGTTCATTTGAAAATGTAAGAACAATAGGATTAGTTCACGTGGTCTTCAAACCTCGAACATTTGATTAGCTGTGCGCGTGTGTGCGTGTGTGCTTGCGCGTGTGTGTGTGTGTGTGTGTGTATGTGTGTGTGTTGAAAATTGCATAAATATGCTCAGTGTTGATAAACTAAAATGTTTCATCTGCGGGAGTTCCATAAATGTGAGGATTGAAATGTAGGGAATAATAGCAGGAATCAATCTCTAGTTCTCGGGACTTTAATCTGATGCAGCGTGGCACAAAGGGTGTGCTCCAAGAAAGGCAAGGGAAGAAAGTAAGTAAACTCACCCCTCCCTAAAACGATGGAATCGTGTACGTGGTCTCTCACTGTCTGAGATTTTTTTCCGTGATACATTTTGCACTCATTTGTATAGTCTGCGGGAGGCGGGTATCCAAGAACAATATTATTATATAGGAAACAGGTATCGTCCGATCATCAGGAGAGCGTATAGAAAAGAATATAGTGTTTACACCAGGGAACTGGAAATCCTCCCCCATCTGATGGATCGCTCAGAGTGGCACTTGATCACTCGTATCATCAAAGGTGCTTTAAAGCAGAATCAAAGTTTCAACTCTGTAAACAAGCAAAAAATTAAATTTCAAAATTAAAATCATTTATTGAGATTCAATTGGTGCTTTATATTTGTTTCATGGGACAGAGAAAAGCATAATCATGTTCACCAGCTTTGATGTATTCATTACTAAGTAACGGTAATATGGCTATTGTCAAAATTCCTTCTGGAAATAAGCAAAAGACTCCCAAAAGGCCATAGCAGCAGCTGCAGGCTTGCAGCGCGGAACGCTGATCTGACCTCTTGTAAGTGCAGGTATCTCCAGTCTTTAAAAGAAAGGAGAAAGGAATGTGGCCGTTCTAACGTGTTGGTTTGTTTGTTTGGTTTGTTTGTTTCCGTGTTATTTGGTAATTATCTGCACAGGTAAGATATTGGTATTCCTGCACTGGATTTTGAAAGAAACTTAGCAGAAGTCAGGATTAAAATACTACACAAACATTTCATAAAGTGTTCATCCTATAAGACATACACGAAGGCTGGTGAGGCTGAAGGTGCTGGCCAGGATGGTTTCAAAGGACTGAAAGCAACTGGAACAGTGTTGATCCACCAAAAGTAATTAAATTATGAATATGCAGAATCAGGATTTGTCCACATCTGGGAGTTGTTACTCTTGTCTTGGTATGGCAGAGGATGAACTTGCGGCTTGACAGACTCAGCACCACACAGTGGTCCTAAAGGATTCCAATTCAGTTTCGCTACCGAGTTTTGTTTGTTTTCCACTTTTTTTTCCTATCTTTGATTTTATTGTTATTGTTATTGTTATTATTATTATTATTATTATATTCATGATGGTCGTTTGGATGAGATAGGAAGTGAGGGAGAGAGTTGGAATAGACGAAGGCTGAGAGGATTTTTCTTTTCCAACTCTGCATCCAACAGGCAGAATATGGTCTGTGTCCAGCGGACTTGTCAGGAAGGAAACCATGGTATAAACGAAGCACATCGTAGTACATATCGGCGAAGTAGGAAGCATGAATAATAAATAATAACAACGGAGGTGAAGAGAGAAGATGGAATGTGCTGGATCCAGCAATGGGCACCAAGGCCTGAGGCCTCCTTGACTTTGCTTGGTATGTTTGCTAACTGTTCCTTCTTAGAGATGTTTCATGGACTGAAGTGACTCATCTTGTGCAGTACTGGTTCATCCATATATGCTTCATTTCAAGTATATAGCACATGTAATGGTGAAATATGAACTTGTGGCCTTTCATTCACTGCACTTGTGATGCAATAAGTGAGATAAGAAGATTTACCATATGTACAAGTGCCTGGCTTTTTGTATTGGGTTTTGTCTGTCAAGTGCTCTTTTGCTATAAAAAATAGACTGAAGTACACCAAGTAAGGAAAAAACTAAATTTAAAATAAAAATATTTAAAGGCTTTATTTTTGAAGAGTAAATTTCTTCTTATACCGGATATTACAAAATGTGAGATTTAGAGTATTTCTTTTGTAGATTGGAAATCATTATGAGTAAAAGTTTGCTACTTTATTCGTTATCTTAAAAGATGTTATTTACCATGTTAAGAAGGAGAAAAAGTAGAGAGCTTTGAGGTCACTGTACTTGGTTCAGGTTTTGTCGTTGTTTAGTATGGTAAGTGAACTTTTCTTTGTTTCAATATGTTTGTTTTGTTTTGCGTTGTTTAGCTGCATAGCATAAAAACTTCAAAAAAATTGTACCATTGAGAGAAAGGGAAACGTTTAAAAATAGAGATATAGATTACACCTAAGTTGCCGTGGCGGAGTGCCTGTTTACTCATGTTTGGTGGTATCATGATCGCAGAGTGTCCAAACAGGTGCGATCGGACTTCCTCAAGAGGCCACAGCCCAGCTTGGTCAAGACCTGTTCCCGCGGCTGGTTGCGAAGTACGGTATGGACCGTCTGTGGCGGCGGCGTCTG
>546f4552-1ea9-478e-9030-9d450f956d5e
AGAAAGAAAGAAAATGCAACTTGAGGGATGCTTTAACATTCTGAATGCAGGAAGTGTACAGGCTGAGACACAGCCCAGAGCTGAATGGCAATCCCTACACTGTGGAGCAATGACATTTGTGCCTAAACACTTTTCTTGGAAAAAAATAATTAATTGCAAGTCTGAAAAAGATACCAATTTTTAAAAAATTGGTAAACTTGCAATAATGAAAAGTGTACTCTGAAGAAACGACATGAACGTTTTTGCTGGTATTCGCCAGCTAGTGTTTTAATTACATCAGAATTGAAATGGGGAAGGCTGCCCTCGTAACATAAAACCAGCTAAACGTCCTGATGGCAACGAAGTGATGCTATTGGCCATCCTAGGGTAGGAGGGACAGATGGATGTTAGACCTATGACAATATATATATAAATATATATAATATATTAAAAATTTGTAGTGGACTATAGTGTTTTGTTGATTTGTTTCAGACTTTTTCCTGTAAAAAATGGTAACAGTTAACTCTTTTAAAAGAAAGATTTACTGTAATATGGATTTTTTTTTGCTTGATTTTGTCCTTCCCCGGTTTGTTATGTAACCAAGTAAGCGCCTATTTTGCTCCAGAGGCAGTGCAGGACGACGAAAAAACGCTGACCCTGAAGTTGCTTCTCAACCACAAATAGTAAAAGTTGTTTCCAGTCTTTGGGAACACAGGACTTAAGTCTCTATGTAGGAATTACGAAGCATTGCCCGGGCGAGGCAAAAAGCGTTTGCTTGGCGTGGCGCTGCCCTTGTTACCCTCCCAAGGATTTTCAGAGGTACACGGTAAGAATGTTACAATGTTACTGTGCACCACCAATGTTTATCATCATATCAGAAACATATTACATAATCAAGTGGCGCTGATTTAACAAAAACGATCAAGTGTTACCTACCTGTAGATGCAGTAGTGTGCAGTGACATAGACGTTTCTGAATATGGTCAGATTTTTGGAAAATACAAAAATTAAAAAAAAGAAAAAAGAAAACTAAAAAGAAGGTCAAGTTCAAAAACCGTCAAATGAGAAAATTGCAAGGGAGTGTGACAGAGCTGATTGATTTTTTGTTGCTCTTGATTCTTTTAAAATGGTTTACTAAAAAAGTAGATGACTTACCTGCCTCTTCGTTTGAAAAAATGCCATCAATCATGCAGCATTATCAACAAGCCACTATAAGCCTTAAAGCATTAAGGTTGCACTTCGCAGGTAACGCAGTATTCTCCATTGGCCAGACAAGTAGAAGTTCAACTTAACCGATAGAAACAATAGATCAAAACTACGGCACAGCATTCATCAGATAGCTAGCGTTGACTTTGGGCACAATTGAACCAATTCCCATCGTAAGTCACCTCAACAATGGACTTGGTCGTGCTGATAAGTGAACACATAGGACTCCACGTAAGCATTTGTCAGCATCCTTTTGTCTCTATCAGTTCTGTTTCGACAGCCACAATCTTGGCATGTATTAAGGAAAAATCCCAATTGAAGTAGTTCCTATGCTAAGTAATGCCATCAACTCCGCGGAAATGGTCTAAATACCCCATTTGTTGTCCTGAACTACCAGTTACATAGTGACGAAAACACATCTGTAAATTTTATGCAACCAATGCAAACCTATCATAAACTTGAGAAACTGTGTATGTAAAAGAGTTATATTTTACATGTGGAACATGTTATTATGTGTACATAATACATTGTATCAGTTTGTTTTTCTTTAAAACAATGGTTTTAAAAGTCATTTCAATGAAATAGTGAGCTACAAGAATCTGAATTTATGTTCATTTTTGAAAATGTAAGAACAAATAAGATAGTTACCAAGCACTTTACAAACCCATGAACATTTTGATTAGCTGTGTGCATGTGTGCGTGTGCTCTTGCGCGTGTGTGTGTGTGTGTGTGTGTATGTGTGTGTGAAAATTGTAAATATGCTACAGTAGCGATAAACTAAAATGCTTTGATACATTGTTGAGAAGTTCCTAAAATGTGGAGGTGGATATCGAAAATGTAGGAATAGCAGGAATCAAATCTCATAAAGTTTCAGGGACTGTCGTGTGATGGGTGGCACAAGGTGCTCCAGAAGGCAAGGAAGAAAGACAGTAACTTTCCTCCTCCCTGAACGATGGAAAACATGTGTACTGACCACCATTTAGATTTTTTCTCCGTGATACATTCACTGCACTTTATTTGTAGTTTGCCAAGGCGGTATCCCAAGGAACAATATTATTATATAGGAAACAGGTATCGTCCGATCACTCCAGGAGAAAGCGTAATAGAAAAGAATATGGTGTTTACTTTCTGAACTGAAATCCCCCCGCATTGATGGATATTTCAGAGTGGCACTTTGATACATGTTATCATAAAGGTGCTTACTTGAAGCAGAATCAAAAGTTCTTTCAACTCTGTAAACAAAGCAAAAAATTAAATTTTTAATTAAATCATTTGAGATTTTTTTTCAATTGGTGCTTTATATTTGTTTCATCAGCAAGAGAAAAGCTGCAATATCATGTCTCACCAGCTTTGATGTATATTCATTACTTGGAATGTAATGGCTGTCATAAATTCCTTTTGGAAATAAGCAAAAGACTCCCATAAAGGCCAGCAGCAGCTAATGGCTATTCTGCAAGCTTACAGGAAACCTGATGTTGACCCTCTTGTAGTAATCAGGTATTCCAGTTTTAAAAAGAGGAGAAAGGAAATGTTGGCCGTTCTACTAACGTGTTGGTTTTGTTTTGTTTGTTTGTTTTGTTTTTCCTTGTTATTTGTAATTATCAAACTCAGGTAAGATATTAGTATATTCCTGCACTGGATTTTGAAAGAAACTTAAAGAAGTCAGGATTAAAAAATACTACACAAACATTTCATAAGTGTTCATCCTATACTAGACATATAAGGCGGTGAGGCTTAGGTGCAGGATATGGTTTAAGAGACTAAAGCAACTTGGAACAGTTGATCCTCCACATAAAGTAAATTATTATGAATATGCAGAATTAGGATTTGTCCATCTTGGAGACTGCATCTTTTTTTGCTCAATTGGCAGTGATGAACACTTAATGCTTGGACAGCTTCAGCCCACCCAGTGGTCCAACTGATTCCAATTCAGTTCCTCGATTCCTGGTTCTTGTTTTGTCTTCCACTTTTTCTCCTATCTGATTTTATTGTTATTGTTATTGTTATATTATTATTATTAATATTCATGATATGTTTGTTCTTGATGAGGAGATTGGGAAGTGGGAGGGAAGTCGAACTGAGACTAGGGCTGAGAGGATTTTTTTCCATCTTGCATCCAACAGGCAGAATATGGTCTGTCCAAAACGGAACTTAGTCAGGAAAAGAAACATCAGCATAAACAAGCACATATGCGGTCGTCGTAATTGACTGGAAAGCATAAATAAATAATAAATAACACAACGGAGGTGAAGATGGAATGTGCAGGATCCAAGACAATAGGCACCAAGGCCTGAGGGCCTCCTTTTGACTTTGCTTTGGTTGTTTGTTTCTTTAGAGATGTTCTTCGGGCTTTGAAGTGACTCACTTGCCGCAGTACTGGTTTCGCCATATGCCATTTCAAGTATTATGGACCATGCAATGGTGAATATATAAAGCCTTTTCATCTTGTTACACTTGTGATGCAATTAAGTGAAGATAAGCAGAGATTTACCATCAGTGCCTGGCTTTTGTTATAAGCTCTCATCGTTTGTCTTAGTGCTTTTTATTGTTATAAAAAATAGACTGTAGTACACCAAGTAGGGAAAAACTAAATTTTAAAAATAAAATATATTAGGCTTATTTTCGCAGGAGTAATCCTTTATACCACCATAGATATTACAAAATGTCAGATTCTAAAGTATTTTCTTTGTAGATTTTGGAATCACTATGAGTAAAAGTTTGTTACTTCTATTCGCTATTTAAAAGATGTTATTTTACCATGTGTTAAGAAAGGAAACTGTATGGTGAGAGCTTTGTTTGTTTTGTTTTCAGGTTTTTTTGTTCTTGTTTGTTTTAGTCGTAGGCGCAAGTATGAACTTTTGTTTCGTTATGTTTGTTCTGTCTTCGTGACTGTACACATAGCTGCAGCATTAAAAACTTTTAAAAAATTGTTTAAAAAAGAAAAAGGAAACGTTTTAAAAATAGATAAACAGTTACACCTTGTTCAATGTGTGGCTGAGTGCCACAATTCTTCGTCTTTGGTGTATTTTGATTTGTAGAAGTTGTCCAAACAGGTTGTGTGCAGACTTTAAGAGGCCCTAAGCCCAGCTTGGTCAAGACCTGTTCCCATTTGTAGTTACTTGATGAAGTCATGTCGACACGTATGTTCTGTAGCAATAAATGTGCCATTTATAAAAAAT
>8989c339-2121-496e-8c3b-e06ea8f991d5
AAATGCAACTTGAGGGACGACTTATACTTCTGAATGTGCGAAGCGGGTATAGTACAGGCTAGACACAGCCCAGAGCGTATTGAATGGCAATCCTCCCTCTACACTGCAGGGCAATGCATTTGTGCCTAAACTTCTTTTTGGAAAAAATATAACTAATTTGTAAGTCTTCTAATTTAAAAAATACTGTAAACTTGCAATTGATATGAAAAAAGTGTACTCTTTGAAGAAACGACATGAACGTTTGTTGGTATACGTCAGCTAGTGTTTTTGCTACTCGGATTGAATAAGCCCGAAATCGCCCACCGTAACAAAACCAGCAAACGTCCTGATGGCAACGAAGTGATGACTAGCCAACCACCGTAGGGTAGGGGACAGATGCGGACGTTATAGACACAGACAAATATATATAATAATATTAAAAATTTGGGGGTGACTATGGTAAGCTTTGTTGATTTGGCTTCAGACTTTTCCTGTAAAAATAGTACTGATTAACTTTTTAAAAGAAGATTTTACTGTAAATGGATTCTTTTCTGTCTGATTTTGTCCCTTCCCCGGTTTGTCATCGTATCTGTAGTGCCAACTCTGCTCCGGAGGGCAGTAAGGACGAAATGTTGACCCTGAAGTTGCTTCTCAACACAAATAGTAAAAGTGTTTCCAGTCTTAGGAACACAGGACTTAAAAGTCACATGTGTAGGAATTACATGCAGCATTGCCCGAATGGGCAAAAAGCGTTTTGTCTGGCTTGTGGCGCTGCCCTTGTTACCCCTCCCCTGGATATTTCAGAGGTACACGGTTAGAATGCTCAATGTTACACAAAGTGCCAATGTTTATATCATAGAAACATAACATAATCAAAGTGGCTGTGATTTAACAAAAACGATTCAAGTGTTACCTACCTGTAGCCGAGTAGTGTGCAGTGACCGAGACGTTTCGTGAATACATGGTCAGATTTTTTAGAAAAATACAGCTAAAAAAAAAAAAGAAAAAAAGAAACTAAAAAAGAAAGTCAAGTTCAAAAACCGTCAAATGAGAAATTGCAAGGAGTGTGACAGAGCTGATGATTTCTTGTTGCTTTCTTGATTACTTTTTCAAAATGAGTTTACTAAAAGTAGATGACTTACCTGCCTCCTCGTTTGAGAAATGCCAACCAATCAACGCAGCATATTAACAAGCCTTATAAGCCCTAAATATTATAAGTTAAGCACTTTGTGAGGAGGGACAGTAACGCAGTATTACCTTGGCCAGTATCAGTGAAGTTTATACTTAACATTTGATAGAAACATAAGATCAATTACGGCACAAGCAACTACAAGAACAGCTAGCGTTGACTTTGGGCACAATTGAACCAATTCCCATCGTAAGTCTTCCAACAATGGACTCGGTGTGTATTGATGCAGTGAACACATAGGACTCCTTATAAGCATTTGTCAGCATCCTCTGTCACCTAACTCGGTTCTGTTTGACAGCCACAATCTTGGCATGTGTATTAAGGGGAAAAAATCCCTGTTGAAGTAGTTCCACCTATCAGCACAAAGTAAATGCCATAACTCCATGGAAAATGGTCTAAATACCCCATCTGTTGTCCTGAACACCAGTTACAGTGACGAAACACATCTGTAAATTCATGCAACCAATGGCAAACCTAAACCATTATTTTGAAACTGTGTATGTAAAGTTATATTCTACATGTAGACTCTTAATATTATGTGTTTAATACATTGTATCAGTTTTTTTTGTCTTTAAACTGTGTGGTTCTAAAAGTCATTTAAATGAAATAGTGAGCTACAAGAATCGAAATTTATGTTCATTTCTGAAAAATGTAAGAACAAATAAAGATAGCTTCCACGTGGTTTCTACAAACCCGAACATTTTGGTTAGCTGTGTGCCGTGTGCGTGTGCGCTCTGCGCGTGTGTGTGTGTGTGTGTGTGTATGTGTGTGTTGAAAAATTGTAAATATCGTTCAGTAGCGATAAAACTAAAATGCTCTATTGATTTGCATGAGAAGTTCCTAAAAATGTGAGGTGGATCGAAAATGTAGGAATAGCAGGAATCGCTTAAAAGTTCGGGGACTCTGCTGTGATGCGGTGGCACAAAAGGTGCAAGAAGGGCAAGAAGAAAAGACAGTATTTCCCTCCCACCCTTGAACGATAGAAAACATGTGTCTCGTGGTCCATCGTTATAGATTTTCTCCGTGATACTTGCACATATTTGTATAGTCTGCCAAGGCGGGTATCCCAAGGAACAATTATTATTAGGAAACAGGTATCGTCCGATCACATCAGGAGAAGCGTATAGAAAAGAATATGGTGTACATCTCTAGGAACTGGAATCCTCCCCGCATTGATAGATAAACAAAGAGTGGCACTTTGATACATCGCATCATAAAGGTGCTTGCAGAATCAAAGTTCAACTCTTGTAAACAAAGCAAAAAATTAAATTTTTTTAATTAATAAATCATTTGAGATTCTTCAATTGGGTGCTTTTATATTTTTGCTTTCACAGACAGAGAAAAAGCTGCATATATAATTTCATGCTCACCAGCTTTGATGTATTCTACTTGGTAATGTAATATGAATATTGTCAAATTCCTTGGAAATAAGCAAAAGACTATCCCCGAGAGCCAGCAGCTGCTGAAAGCTATCTTTGAATTTGGTGCAGAAACCTGATCTGACCCTCTCTTTGTAGTAATCAGGTGTTTCCAGTTCTAAAAAGAAGGAGAAAGGAAATGTGGCTCGTTTTAACGTGTTGGTCTGTTTTGTCATGTTTGTTGTTTCTCCTTGTATTGCTATTTTGTAATTATCAAACACAGGTAAGATTGGTATTCCTACTGCACTGGATTTTGAAAGAAACTTAGCAGAAGTCAGGATTAAAAAATACTACACAAACATTTTTATAAGTGGTTCATCCTGCTAAGACATCTACAAGGCAGCGAGGCTTTAGGTGCAAGGATATGTTTAAGAGACTCGTGAGGAAAGCAACTTGGAACAGTTGATCCTCCACATTAAAGTAAATTATGAATATGCAGAATTAGGGATCTGTCCATCTTGGAGTTATTACTTTTCTTGCTCTGTTGGCAGTGATGACATTAATGCTTTGACAGCTTTCAGCCCACCCAGTGGTCCAACTGATTCCAATTATTCAGTTTCCGATTCCTGGTTTTGTTTTGTCTTCCACTTTTTTCCTATCTTGATTTATTATTGCAACTGCATTATTAACATTATTATTATTATATTTCAAGATGTTGTCATTGATGAGAGATTGGAAGTGGGAGGGAGTTGAACTAGAGACTGGGAGGGCTGAGAGATTTTTTTCCTCCATCTGCATCCAACAGGCAGAATATGGTCGCTGCCCAAACGGAACTTAAGTTCAGGAAGGAAACCATCAGCAAACAAGCACAACATGTAGTCTGCCGGCTGACTGAAGCAATAATTGTAAAATAACACATCAGAGGTGAAGATGGAATGTGCTGGATTCCTGGACAATAGGCCCTAAGGCCCTGAGGCCCTCCACTTGACTTGCTTTGGTTATGCTTGTTTTTAAGAGATGTTCTCATGGGACACTGAAGTGACTTCATCTTTCTTGTGCAGTACTGGTTTCGCCATGCTTATTTTGATTATAGACATATGTAATGGTGAAATATATGAACTGTTGGCCTTTTCATTTGTACTTGTGACGCAAACTAGGTGAAGATAAGAAAAAAAAAAAGCAGAGATTTACCATGTATCAGTGCCTGGTTTTTTGTTATATAAAGCTTTCGCTTGTCAGTGCTTTCTTGCATAAAAAATAGACTAATAGTACACCCCAAGTAGGAACTAAATTTAAAATAAAAAATATTGGCTTATTTCGCAGGTAATCCTTCATACCATGGATATTACAAAAATGTCAGATTCTGAGTATTTCTTCTTGTAGATTTTGGAATCATATGAGTAAAAGTTTGTTACTTTATTTGCTATTTAAAAGATGTTATTTTTACCATGTACTGAAAGGGAAACTGCGGTGGTAGAGCTTCTGTTTGTTTTGGCTCACAGGTTTTTGTTTTGTTCTGTTTAGTCGTAGGTCTCAGATGAACTTCTTGCTTCTCGTTATGCTTTGCTTGTTTCGCGACTGTACATAGTTGCAGCTAAAAACTTTAAAATTGCTCAAAAAAGAAAAAGGGAAACGTTTTAAAAAAAAAAAGATAAACAGTTACACCACTGTTCGCCGTGTGGCTGAGTGCCTCAAATTTTTTTCTTCGTCATGGTGTATTTTGATTTGGAAGTGTCCGCAGGTTGTGTGCCGGACTTCCTCAAGAGGCCCACAGCCCCAGTCTGGTCAAGACCTGTTCCCTGTGGTCTTGCGAAGTACGTACGGACCTCAGCGGGGCAGCGCGTTCTC
>d94a65b0-f388-475e-81b8-23fed7298b13
CTTCCACTTGAATGTGCGAAGCGGTATGCACAGGCTGAGACCCTAGCCCAGAGCTGAACGGCAATCTCCACACTGTGGAGCAATGTATTGTGCCTAAACTTCTTGGAAAAAAAAATGGCGTTAATTAATTGTAAGTCTGAAAATATTCTAGCTTAAAATTGTAAACTTATGCAAATAATGAAAAGTGTGATACTTCTGAAGAAAACGTATGAACGTTTTGTTGGTATCACGTCAGCTGTTGTTTTAATTACAGATATTGAATAGGAAGCCCGGTTGCCCTCGTAAAAACCAGCAAACGCCTGATGGCAACGAAGTGACGGACATTAGCCATCCTCGGGGTAGGACAGATAAGATGTCATAGACCTATGACAAATATATAATAAATATATTAAAAATTTAGTGACTATGGTAGACATTGTTGATTTGTTTCAGACTTTTTCCTGTAAAAAAATAGTACTGATTAACTTTTTAAAGAAAGATTCTGTAAATATGGATTTTTTTGTCTGATTTTGTCCCTTCCCCGGTTTGTTATCGTAACCTGTATAGTGCCAACTATTGCTCCAGAGGCAGTGCAGGACGAAAACGCTGACCCTGAAGTTGCTTCTCATCACCACAATAGTAAAAAGTTGTTTCCAGTCGAGGAACAAGGACTTAAAGTCTTTTCATGTGTAGGAATTACGCATTGACTGCCCGGGCGAGGAGGCAAAAGCGTTTGGTCAGCTTGTGGCGCTGCCCAATCCCTCCCGGGATTTCAGAGGTACACGATTAGAATGCTACAATGCATCTGTGCCTCCAATGTTTATATCATCGGAAAACAACATAATCAAGTGGCTGTGATTTAACAAAAACGATTCAAGTGTTACCTACCTGTGTAGCCGAAGTGGTGTGCAGTGACCGAGACGCTCTGAAATACAGCTCAGATTTTTCTTGGAAAATATAAAAATTAAAAAAAAAAAAAAAAGAAAAGAAAAACTAAAAAGAAAGTCAAGTCAAAACCGTCAAATGGGAAAATCGAAGGAGTGCGACGGAGCAAGTTGATTTTTGTTGCTTCTTGATTTTTTAGCCGGTTAAAAGTAGATGACTACCTGCCTCCTTTGTTTGAAAAATGCCATCAATCATGCAGCATTATAACAAGCCTTATAAGCCTAAAGCATTAAGTTGCACTTGTGAGGTAACGCAGTATTTTCTTGGCCAGTATAAGTGAAGTTTGTACTCAACCGATAGAAACATGGATCAAACTACGGCACGGCATTACAAGATAGCGGCGTTGACTCTGGGCACAATTGAACCAATTCCCATCGTAAGTCACCAACAATGGACTCGGTGTGTAAGCGCAGTGAACACATAAAGGACTCCTTTACGTAAGCATTTGTTAGCATCATGTCTTATTCAGTTTTGTTTTGACAGCCACAAATCTTGGCATGTATTAAGGAAAAAATCCCTGTTGAAAGTAGTTTCCATCAGCACTGAGTAAATGCCATATTCCATGGAAATGGTTTAAATACCCCATTTGTTGTCCTGAACATACCAGTTTTAGAGTGACGAAACACATCAATAAATCTTATGCAACCAATGGCAAACCTATACTATTTGAATGGTGATATGTAAAAGTTATTTTTACATGCTGGAACCTTGTTATTATGTGTTTTGCTGTATCAGTTTTTGTTTTTTAAACTGTGGTTCTAAAAGTACTCAAATGTGGGAAGGC
>45e4eb15-5151-4776-9479-58118274649a
AACGCGTGCGGTACGCAGAGCAGAGACACAGCCCCAGAGCTGAATGGCAATCCTCCCTGTGGAGCAATGCATTTTGCGCCTAAACTCTTTGGAAAATATAATTAATTTGCAAGGTTTGCGCTGAAAAAATATTTAATTTAAAAAAATATGGTAAACTTGCAAATAATGAAAAAAGTGTACTACTCTGAAGAAATCGACCGCAACGTTTTTGCTGGTATTTCCATCAGCTAGTGTTTTTCAAACTTCGGAATAAATGGGGAAGCCCGGCTGCCCGCATAATTACAAGCAATACGTCCTTGATGGCAACGAAGTGATTACTTTGGCCACCCGAGGGTGAGGAAAATCAGATCAGACGTTATCAGACCTACGACAAATATATCAAATATTATAATATTAAAAATTTTAATAATGACTAACAGCAAGCTTTTGTTGATTTGTCCAGATTCTTCCTGTAAAAAAATAGTACTGCTGATCAACATTTTTTTAAAAGAAAGATCTCTGTAAATATGGATTTTTCTTGCTTGATTGTCCCTCCCCTCGGAGGCTCTGCTATCGTAACCTGTATAGTGCCAACTCTGTTCCGGAGGGGCAGCGCAGGACGCAAATGTTGACATCCAGCAGTTGCTTCTCATTCAAATGGTAAAAGTTGTTTTCCCAGTCTTGGGGGAACCCAGGAATCAAGAGGTCTCATGTGTAGGAAACATTATGCAAATCCATTGCCCAGGCGAGGCGAAAAGCGTTTGTCGTCGCTGGCGCTGCCCTCAATACCCTCCCCTGGGATCACCGGTTCCGGTTAGAATGCCACAATGTTACCAAGCGCCTTCCAATGTTTATATCAACGGAAACAACCAATCAATGGTTGTGATTTTAACAAAAACGATCAAGTGTTACCTTACCACCCGCTGTCGTGGTAGTGTGCAGTGTTTCGAGAACGTTTCTGAATCAGCCAGATCTTAATACAGCAATTAAAAAAAAGAAAAAGAAAACTAAAAAGAAGGGTCAAGTCAAAAACCGTCGCCAATGAGAAATTGCAAGGAGTGTGACAGAGCTGAATCGATTTTGTTGCTACCTCTTGATTCTCTTTTCAAAATGAGTCTACTGAAAGTATGCTCCTACCTGCCTCTCCACATCTGAAAAAATGCTTCAACCAATACAGCATTATAACAAGCCATCAGCCTAAAGCATTTTGATAGCATCTCTAGAGTAACGTGAGGTATTTTACCTCTGGCCAGTATGAGTGAAGTTCATTCTAACTGAGCTGGAAACATAGACCAAACACGGTCCAGCGCTATTCATCAGATAGCTAGCGTTGGACTTGGGCACCCTGAACCAATTCCCTACTGCGAAGTCTCTCCATTTGTGGCATTTGGTGTGTAGTGCAGTGAACACCTGGCTCCTTACGCAAGCATTTGTCAATAGCGCTTTCACTTGCTTAACTCGGTTCTGTTTTGACAGCCACACAATCAAGCCGTATCTAAAGGAAAAAATCCCTGTTGAAGTGTTTTTTCCACCTATACAGCACTGAGTAAAATGCCATATTCATGGAAAATGGTCTAAATACCCCATCTGTTTGTCCTGAACATCCAGGTTACATAGTAGTGACGAAACACACTGTAAATTTTTATGCAACCAATGGCAAACCTAACACTATTTTGAAACTGGTGTCGTAAAGTTATATTTTTACATGTGACTTTGTTATTATGTGTTTTAATACTGTATCGTCTGG
>934bdd4b-1569-40d3-b504-4fefedcaa6bd
AAAAAAAAAATATAATTAATTTGTAAGTCTGAAAAATATTTAATTTAAAAAAAAAAATTGTAAACTTGCAATAATGAAAAGGGGTGTACTCTGAAGAAAACGATCGAACGTTTTGTTGGTATTCACGTCAGCTAGTGTTTCTAATTACCGGATATTGAATAGGGGAAGCCCGGCTGCTGCCCACCGAACAAACCAGCAAACGTCCTGATGGCAACGAAGTGATGACATTAGCCATTCTAGGGTAGGAGGGACAGATGGATGTTAGACCTATGACAAATATATATAAATAAATATATTAAAAATTTAGTGACTATGGTAAGCTCTGTTGATTTGTTTCAGACTCTTCCTGTAAAATAGTACTGATTATTCTTTAAAGAAAGATTTTACTGTATAAATATGGATTTTTTTGTCTGATTTTGTCCCTCCCCCGGTTTGTTATCGTAACCTGTGGTGCCAACTGCTCGGAGGGGCAGTGCAGGACGAAAAACGCTGACCCTGAAGTTGCTCACCACACAAATAGTAAAAGTTGTTTCCAGTCTTGGGAACACAGGTCTTAAAAGTCTACATCATGTGTAGGATTACATGCAGCTGCCCGGGCGGGGCAGCGAAAGCGTTTGTCGGGCTTGTGGCGCTGCCCTTGCTACCCCTCCCCTGGATCTTCAGAGGTACACGGTTAGAATGCTACAATGTTACCACTGTGCCTCCAATGTTTATATCATCAGAAACATAACATAATCAAGTGGCTGTGATTTAACAAAAAAAACGACTCAAGTGTTACCTACCAATGTAGCCGAAGTAGTGTGCAGTGACAAAGACGTTTCTGAATACATGGTCAGATTTTTCTTGGAAAAATACAAAATTAAAAAAAAGAAAAAGAAAAACTAAAAAGAAAGTCAAGTTCAAAAACCGTCAAATGAGAAAATTGCAAGGAGTGTGACAGAGCTGATTGATTTTTGTTGCTCTTGATTTTTTTTCAAAATGGGTTTACTGAAGTAGATGACTTTCCTGCCTCCTCCTTCGTTTGAAAAAAAAAAAAATGCCATCAATCATGCAGCATTATAACAAGCCTATAAGCCCTAAAGCATTAAGTTGCACTTTGTGAGGGGTAACGCAGTATTCACCTTGGCCAGTATGTGAAGTTTATACTTAACATTTGATAGAAACATAGATCAATTACGGCACAGCATTCATCAGATAGCTAGCGTTGACTCTGGGCACTGAACCAATTCCCATCGTAAGTCTCTCCAACAATGGACTTTGGTGTGTAGTGCAGTGAACACACATAGGACTCCACACGTAAGCATTTGTCAGCATCCTTTGTCTCTAACTCGGTTCTGTTTTGACAGCCACAATCTTGGCATGTATTAAGGAAAAAATCCCTGTTGAAGTAGTTTCCACCTATCAGCACTGAGAGTAATGCCATATTCCGCGGAAATGGTCTAAATACCCCATTTGTTGTCCTGAACTACCAGTTTACATAGTGACGAAACACATCTGTAAATTTTATGCAACCAATGGCAAACCTATCATTATTATTTGAACTGTGTATGTAAAAGTTATTCTTTACATGTGTAGACTCTTGTTATTATGTGTTTTAATACATTGTATCAGTTTTTGTTTTTTTTTTTTTAAACTGTGTGGTTTTAAAAAGTCATTTAAATGAATAGTGAGCTACAAGAATCTGAAATTTATGTTCATTTTTGAAATGTAAGAACAAATAAGATGGTTACGTTGGTCACTTTTACAAACCCATGAACATTTTGATTAGCTGTGCCGTGTGCGTGTGTGTGCTCTTGTGCGTGTGTGTGTGTGTGTGTGTGTATGTGTGTGTGTTGAAAATTGCAAATATGTTCAGTAAGCCGATAAAAACTAAAAATGCTTTGATTTGTTGAGAGAAGTTCCTAAAATGTGGAGGTGGATTGAAAATGTAGGGAATAGCAGGAATCAAATTTCTAAAAGTTTTCAGGACTCTGTTGTGATGCGGTGGCACAAAGGTGCTCCAAGAAGGGCAAAGAGAAGAAAGACAGTAACTTCCCTCCCTGAACGATGGAATCGTGTACGTGGTCCATCGTTTAAAGATTTTCTTTCCGTGATACATTCTGCACTCATTTTGTAGTCTGCCAAGGCGGGTATCCCAAGGAACAATATTATTATAGGAAACAGGTATCGTCCGATCACATTCAGGAGAAGCGTATAGAAAAGAATATGGTGTTTACTCAGGGAACTGGAATCCTCCCCGCATTGATGGATCGCTTTCAGAGTGGCATCATGATACCGCATCATAAAGGTGCTTACTAAAGCAGAATCAAAGTTTTCAACTCTGTAAACAAATGGTGTCTGTAGCTAG
>d473447a-c837-446e-a3e2-48b2471b70cd
GAGAACTGAAAAAATTTAATTTAAAAAAATTGTAAACATTTGCAATAATGAAAAAGGTGTACTTCTGAAGAAACGACATGAACGTTTGTTGGTATCACGTCAGCTAGTGTTCTAATTACTACCGGAATTGAAATAGGGAAGCCCGGCTGCCTCCTCGTAACAAAACCAGCAAACGTCCAGCTGGCAACGAAGTGATGACATTGTCATCTCCGTAGGGTAGGGGACAGATGGATGTCATGGACCGCCGACAAATATATAATAAATATTAAAAATTTAGTGACTATGGTAAGCTTTGTGATTTGTTCAGACTTTTTCCTGTAAAAAATAGTACTGATTATTCTTAAAGAAAGATTTACTGTAAATATAGACTTTTTTTTCTGTCTGATTTTGTCCTCCCCGGTTTGTCATCGTAACCTGTAGTGCCAACATTGTTCCGGAGGCAGTGCAGGACGAAAACGCTGACCCTGAAGTTGCTTCCTCATCACAAATAGTAAAAAGTTTGTTTCCAGTCTTTGGGAACACAGGACTTAAAAGTCATCATGTGTAGGAATTATGCAGCATTGCCCGGGCAGGCGAAGGCAAAAAGCGTTGTCGGCTTGTGGCGCTGCACCTTGTTACCCTTCCCAAGTTCAGAGGTACACGGTTAGAATGCTCACAACGTTACCACTGTGCCTTCCAATGCTTATCATCGGAAACATATAATCAAAGTGGCTGTGATTTAACAAAAAACGATCAAGTGTTACCTACCTGTGTAGCCGAAGTAGTGTGCAGTGACCGAGACGTTTTTGAAATACATCGGTCAGATTTTTTTGGAAAATACAAAAATTAAAAAAAAAGAAAAAGAAAAAAAAACTAAAAAGAAAGTCAAGTTCAAAAACCGTCAAATGAGAAAATTGCAAGGAGTGTGACAGAGAGCTGATTGATATTTTGTTGCTCTTGATTCTTCTCAAAATGGGTTTACTAAAAAAAAAAAGTAGATGACTTACCTGCCTTCCTTCGTCTGAAAAAAAAATGTCATCAATCATGCAGCATATTAACAACAAGCCATTATAAGCCTAAAGCATTAAGTTGCACTTTGTGAGGTAACGCAGTATATTTTCTCTCTGGCCAGTATGAGTGAAGTCTATACTTAACATTTGATAGAAACATAAGATCAATTACGGCACAGCAACTCATCAGATAGCTAGCGTTGACTTTGGGCACTGTTGAACCAATTACCCCGTAAGTCTCCAACAATCGGCTCATGGTGCGTGGGTGCAGTGAACACATCGAGGACTCCTACGTAAGCATTTGTTAGCATCTTTGCTCTCTAACTTCGGTTCTGTTTTGTGCCTTTCTACAATCTTGGCCGTATCAAAGGAAAAAAATCCCTGGCTGAAGTAGTTTTTCCACCTATCAGCACTGAGTAAAATGCCATAACTCCATGAAATGGTCTAAATACCCCATTTGTTGTCCTGAAACTCCAGTTACATAGTGACGAAACACATCTGTAAATTTTTATGCAACCAATGGCAAACCTATCATTATCGAAACTGTGTATCTGTAAAAGTTATTTTACATGTAGACTCTTGTTATTATGTGTTTAATACATTGTATCAGTTTTAGTTTTTTAAACTGTGGGTTCAAAAGTCATTTAAATGAAATAGTGAAATCAGCCTACATTG
>654a69c3-20b3-4abd-9f25-1eb47fcbe2bf
AATTACGGATTGAATAGGGAAGCCCGGCTGCCCTCGTAACAAAACCAGCAAACGTCCTGATGGCAACGAAGTGATGACATTAGCCAACTCCTTAGAAGTAGGAGGGTCAGATGGATGTTATAGACCAAATATATATATAATATAATATAAAAATTTAGTGACTATGGTAAGCTTTGTTGATTTGTTTCAGACTTTTTTTTCCTGTAAAAATAGTACTGATTAACTTTTTTTAAAAGAAAGATTTTACTGTAAATGGATTTTCTTTGTCTGATTTTGTCCCTTCCCCGGTTTGTTATCGTAACCAAGACCAACTTGTTCCAGAAGGCAGTGCAGGACGAAATGCTGACCCTGAAGTGTTGCTCTCAACCACAAATAGTAAAAGTTGTTTCTCCAGTTCTTAGGAACACAGGACTTAAAGTTTACCATGTGTAGGAATTGCGGTGGTATTGCCCGGGCGAGGCAAAAAGCGTTTTGTTTGGCTTGTGGCGCTGCCCTTGTTACCCTCCCTGGGATCAGAGGTACACGGTTAGAAATGCTACAATGTTACCACTGTGCCTTCCAATGTTTATATCATGGAAACATAACATAATCAAAGAGCGCTGATTTAACAAAAAACGATCAAGTGTTACCTACCTGTGTAGCCGAAGTAGTGTGCGGTGACATCGAGACGCTCTGAATACATGGTCAGATTTTTTTTTGGAAAATACAAAAATTAAAGAAAAGAAAAAAGAAAAAAACTAAAAAGAAAGTCAAGTTCAAAACATGTCAAAATGAGAAAAATTGCAAGGTGTGACAGAGAGCTGATTGATTTTGTTGCTTCTTGATTTTTTTTCAAAATGTTCTACTAAAAAGTAGATGATTTACCTGCCACCTCCTTCGTCTGAAAAAAAAATGCCATCAATCATGCATTGGTATTATAACAAGCCTTATAAGCCCTAAAGCATATTAAGTTGCACTTTTTGTGAGGGTAACGCAGTATTCTCTGGCCAGTATGAGTGAAGTTTATACTTAACATTGATAGAAACATAGATCAAACTACGGCACAGCAACTTCATCAGATAGCTAGCGTTGACTCTGGGCACTGAACCAATCACCCATCGTAAGACTCTCCAACAATGGACATTGGTGTAGTGCAGTGAACACAGGACCTACGTAAGCATTTGTCAGCATCCTTTGTCTTTTAACTTGGTTCTGTTTGACAGCCACAATCTTGGCATGTATCTGGAAAAAATCCCAATAAGTAGTTTCCTATCAGCACTGAGTAATGCCATAACCTCCATGGAAATGGTTCATAAAAATACCCCCCATTTGTTGTCCTGAACTACCAGTTACATAGTGACGACGAAACACATCTGTAAATTTTATGCAACCAATGGCAAACCTATCATTATATTTTGAAACTGTGTATGTAAAAGTTATATTTTTACATAGACTTAATAACTATGTGTTTTAATACTGTATCAGTTTTTTTGTCTTTTTTTTACAAACTAATGGTTTCTAAAAAGTCATCTAAATGAAATAGTGAG
>1957a687-4988-43db-81df-3688635e8845
AAACGTCCTGATATGGCAACGAAGTGATGACTACTGGCCATTCGGGGTAGGAGGCAGATGGACGTTATAGACCATGACAATATATATAAATATAAATATATTAAAAATTTAGTGACTATGGTAAGCTTTGGTGATTTGTTCAAGACTCTTTTCCTGTAAAAATAGTAAGATTAACTCTCAAAAGAAAGATTTTACTGTAAATATGGATTTTTTCTGTCTGATTTTTGTCCCTTCCCCCGGTTTCGTTATCGTAACCTGTAGTGCCAACTGCTTTCCAGAGAGGGGGCAGTGCAGGACGAATGCTGACCCATTGAAGTTGCTTCATCACAAATAGTAAAAAGTTGTTTCCAGTCTCTCTTGGGGAACACAAGGACCAAAAGTCACATCATGTGTAGGAATTACATGCAGCATTGCCCAGGCGAGGCAAAAGCGTTTTGTCTGGCTTGTGGCGCTGCCTTGTTACCCTCCCCAAGGATTTCAGTACACGGTTAGAATGCTACAATGCTACCTGTGCCTTCCAATGTTTATCATCGGAAACATAACATAATCAAAGTGGCTGTGATTTAACAAAAACGATCAAGTGTTACCTACCTGTGTAGCAAGTGTTATGTGCAGTGACCGAGACGTTTCTGAATACATGGTCAGATTTTTTGGAAAAATACAGAAAAAAG
>6d83eacd-8c38-46eb-9773-0733c08af31c
AATATTAAAAATTTGCTGACTATGGTATGAAGCTTTTGTTGATCTGTACAAGACTTTTTCCATTGTAAAAAATAGTAAGTATTATTTTTTAAAAGAAAGATTCACATTGTAAATATGGATATTTTTTTTTGTCAGCTGATTCTTGTCCCCCGGTCATGTTATGTAACCTGTATAGTGCCAACTAATCCAAGAGGGGCAGTGCAGGACGAAATGTTGACCCTGAAGTTGCTCTCATATTTACAATAGTAAAAGTTGTTCCCAGTCTTGGGAACACAGTACATCATGTAGCAGGAATTCGCGCTGACTGCCCGGGCGAGGCAAAAAGCGTTTGTCTGGCTTGTGGTGCTGCCCTCAATTACCCTCCCTGGACCAGAGGAGGTACACGGTTAGAATGCTACAATGTTCTTGTGCCTTTCCAATGTTTATATCTATGGAATACTATATAAATCAAAGAAGGTTAAGTCTCTTAACAAAATGATCAAGTGTTACCTACCTGTGTAGCCGAAGTAGTGTGCAGTGACATGGACGTTTCTGAATACATGGTCAGATTTCTTAGAAATACAAAATTAAAAAAAAAAAAAGAAAAAGAAAAACTAAAAGAAAGTCAAGTTCAAAAACCTGTCAAATGAGAAAATTGCAAGGAGTGTGACAGAGCTGATTGATTTTTTGTTGCTCTTGATTCTTTAAAATGGTTTACTAAAAAAAGAAAGATGGTCTTACCTGCCTCCTCCACACTGCTGAAAAAATGCCAACCAATCATGCAGCATTATATAACAAGCCTTATAAGCCTAAAGCATTAAGTTGCACTTGTGAGGGGTAACGCAGTATTCTCACCGCCAGTTGAGTGAAGTTTATACTTAACATTGATAGAAACATAGATCAATTACGGCACAGCATTCATCAGATAGCTAGCGTGCTCTGGGCCAATTGAACCAATTCCCATCGTAAGTCTTCCAACAATGGCTTTGGTGTGTAGTGCAGTGAACACATGCTCCTACGTAAGCATTTGTCAGCATCCTTTTGTCTATCTCGGTTTAAGGTTTTGACAGCCACAATTCCTTGGCATGACTAAGGAAAAAAATCCCTGTTGAAGTAGTCTTCCTCCTATCAGCACTGAGTAAATGCCATAACTCTCCACGGAAATGGTTTAAAATACCCCATTTGTTGTCCTGAACCACCAGTTTTTAGTGACGAAACACATCAATAAATTTTATGCAACCAATGGCAAACCTATCATTATTTGAAACTGTGTATGTAAAAGTTATAGTAGACTTTGTTATTATGTGTTAATACTGTATCAGTCTTAAGCTTTTTTTTAAACTGCTGTGGTTTTAAAAAGTCATTTAAATGAAATAGTGAAATACAAGAATCTGAAATTTATGTTCATTTTTGAAAATGTCAAGAACAATAAGATAGTTACCACGTGGCTTACCTTCTACAAACCCTACATGAACATTTTTGATTAGCTGTGTGCATGTGTGCGTGTGTGCTCTGCGCGTGTGTGTGTGTGTGTGTGTGTATGTGTGTGTGTTGAAAATTGTAAATATGTTCAGTAGCGATAACAAATTTGATTTGTTGAGAAGGTTCCTAAAATGTAGAGGTGGATTGAAAAATGGGGAATAGCAGGAATCAATCTCATAAAAAGAGTTCTACGGGACTCGCTGTGATGCGGTGGCACAAAGGTGCTCCAAGAAGGCAAAGAAGAAAGCTACGGTAACTTCCCACCTTCCCTGAACGATGGAAAACATGCGATATGGTCATGTTAAGATTTTTTTCCGCGATACATTTGCTCATTTGTATAGTCTGCCAAGGCGGGTATCCCTAGGAACAATATTATTATATAGGAAACAGGTATTCGTCCGATCACACTCAGGAGAAGCGTATAGAAAAGAATCATAGTGTTTACTCTAGGGAACTGGAAAAAAACCTCCCCGTATTGATAGATATCTTCAGAGTGGCACTCTTGATCGCATACAAAGGTGCTTAAAAAGCAGAATCAAAGTTTCTTCAACTCTTGTAAACACAAAGCAAAATTAAATTTTAATTAATCATTTGAGATTTTTTCAATTGGTGCTTTATATTTGCTCTCACACGGGACAGAGAAAAGCTGCAAATTCATGTCACCAGCTCTGATGTATTCTACTTGGTAATGTAATATGGCTATTGCTCAAAATTCCTTTGGAAATAAGCAAAAGACTCCCCAAGGCCAGCAATAGCTGCATTGGCTATTCTTTGCTTGATGGAAACCTGATCTGACCCTCTTGTAGTAATCAGGTGTATCTCCAGTTTTAAAAAGAAGGAGAAAAGGAAATGTGGCCGTTTTAACGTGTTGGTTTTTGGGTTTTGTTTTGGCTTGTTTTTGTTCCTTGTTATTCGGTAATTATCAAACCAGGTAAGATTGGTATATTCCTGCTTGGATTTTGAAAGAAACTTAGCAGAAGTCAGGATTAAAATACTACACAAACATTTCATAAGTGTTCATCCTATACTAGACATACACGAAAGGCAGTGAGGCTTAGGTGCAGGATATGGTTTAAGAGCTTGAAAGCAACTTGGAACAGTTGATACCTCCACATTAAAGTAAATTATGAATATCAGAATTAGGGATTGTCCATTCACAAAAAAGGAGTATGTTACATCTACATTGTCTCGTATGGCAGTGATGAACACTAATGCTTTGACAGCTCGGCCCACCCAGTGGTCCAACTGATTCCAATTCAGTACCATGATCTCCTGGTTTGTTTTTGTCTCACCTCTCCATTTTTTCCTATCTGATTTTATTGTCATTGTTATTGTTATTATTATTATTATTATTATTAATATTCATGATGTTTGTCATTGATGAAGGGATTGGGAAGTAGGAGGGAGTCGAACTGAGACTAGGGGCTGAGAGGATTTCTTTTCCATCTTGCATCCAACAGGCAGAATATGGAGGTCTGTGTCCAAAACGGAACTTAAGTCAGGGGAAGGAAACCAACTTTAGCATAAACAAGCACAACATGGGCGGATGTCGGCTGACTGGAAGCATATAATAAATAATAATAACACATCGGAGGTGAAGATAGAAATGCAATTAGACACCGGACAATGGGGCACCAAGGCCTGAGGCCTCCTCTTTGACTTGCTTGGTTATGCTTGTTTTAGAGATGTTCTCTCATGACTTGAAGTGACTCATCTCTGCGCAGTACTGGTTCGCCATGCTCATTCAAGTATTATAGACATATGTAATGGTGAAATATGAACTGTGGCCTTTTTTCATTCTTGTACTTGTGATGCAATTAAGTGTGAAGATAAGAAAAAAAAAAAGCAGAGATTTACCATGTATCAGTGCCTGGCTTTTGTTATAAGCTTTGCAAGTCTAGTGCTTTTTGTTATAAAAATAGTAGCAGTACACCCTAGTAGGAAAAAACTGCTAAATAAAATATTTCGTCATTTTGCAGGAGTAATCCTTCTATACCAAGATATTATTACAAAAATGTCAGATTCTGAGTATTCTTGTAGATTTTAGAATCATTATGAGAGGATAAAAGTTTGTTACTTTATTTTTGCTATTTAAAGATGTTATTTTACCATGTATTCTGAAAAGGAAACAGCGTATGGTAGAGCTCTGTTTGTTTTGCTTCCAGGTTTTTTTTGTTTGTTTGTTTTAGTTGTAGGTCGCAGTATGAACTTTTTCTTGTTTCGTTATGTTTTGCTCTTGTTTCGCTGACTGTACACATAGCTGCAGCATTAAAAAACTTTAAAAAAATTGTTTAAAAAAGAAAAAGGGAAATGTTTCTAAAAAAAAGATAAACAGTTTACACCTTGTTCAATGTAGGCTGAGTGCCTTTGCTTCATGTTTGGTGTATTTCTGATTTGTAGAGGTGTCCAAACAGGTTGTGCGCCGGACTCCTCATAGAGGCCCTCAGCCCAGCTTGAGGTCTAGACCTGTTCCCATTTGTAGTTACTCGATGAGAAGTCATGTACATGACCGTTCTGTAGCAATAAATGTGCCATTTATAGAGAGAGCCTCT
>301544cd-bcf6-4100-b85b-7e90b8e3cc41
TGTATTAAAAAATTCAGTGACTATGGTATAAGCTCTTGTAAGATTTGTTTCAGACTCTTTTCCTGTATAAAAATAGTACTGATTATTCTTTTAAAAGAAAGATTTACATAGTAAATATGGATTTTTTTTTGTCTGATTTTGTCCTTCCCCCCGGTTTGTTATCGTAACCTGTATAGTGCCAACTGTTTCCGGAGGCAGTGCAGGACGAAATGCTGACCCTGAAGTGTTCATTTCACAAATAGTAAAAGTTGTTTCCAGTCTTTGGGAACACAGGACTTAGTCACATCATCATGTGTAGGAATTACCCTGAATACTGCCCAGGCGAGGCAAAAAAGCGTTTGTCTGGCTGTGGCGCTGCCTTGTTCCCTCCCTGGATTTCAGAGGAGGTACACGGTTAGAATGCTACTACAATGTTACCACAAAGCGCCTTCCAATGTTTATATCATATGGAAACATAACATAATTAAGGCTGTGATTTAACAAAAACGAATCTCAAGTGTTACCTACCTGTGTAGCCGAAGTAGGTGTGCAGTGACCGAGACGTTTCAATCTAGTCAGATTTTTTTGGAAAAATACGAAAAAGAAAAACTAAAAAGAAAGTCAAGTTCAAAAACCGTCAAATGAGAAAATTGCAGGAGTGTGACAGAGCTGATTGATCGTCTTTGTTGCTCTTGATTTTTTCAAATGGGTTTACTAAAAGAAGATGACTTACCTGCCTCCTTCGTTTGAAAAATGCCAACCAATCATGCATATAGCATTAACAAGCCATAAGCCTAAAGCATTAAGTCGCATTTGTGAGGGGTAACGCCAGTATTCTCTTGGCCAGTATGTGAAGTCATACTTAACATTTGATAGAACATAGATCAAACATGCACAGCACTACATCAGATAGCTAGCTGACTCTTGGCACAAAACTGAACCAATTCCCATCGTAAGTCTTTCCAACAATGGTTGTCATTGGTGTGTAGTGCAGGTGAACACATGGGACTCCCGCAAGCATTTGTCAGCATCCTTTTGCTCTAACTCGGTTCTGTTTTGACAATCCTCACAAAATTCTTGGCACGATTAGGAAAATCCCTGTTGAAGTAGTTTTTCCTATTCAGCACTGAGTAAATGCCATTCCATGGAAATGGTCTAAATACCCCATTGTTGTCCTGAACTACCAGTTACATAGTGGACGAAACACATCTGTAAATTTCAACGCAACCAATGGCAAACGTTTTCATTATTTGGAAACTGTGTATGTAAAAGTTATATTTTACATGTGGACTACTGTTATTATGTGTTCAATCTGTCATCAGTTTTGTTTTTTTTTAAACTGTGTGGTTCTAAAAGTCACTTTTTAAATGAAATAGTGAGCTACAGAATCTGAAATTTATGTTCATATTTCACTGAAAATGTAAGAACAATAAGATGTTCTCTTCTGTTTCACAAACCTCTGAGTAACTTTGATATTAGCTGTGCCGTGTGCATGCGCACTGCGCGTGTGTGTGTGTGTGTGTGTGTGTGTATGTGTGTGTGTTGAAAATAGCAAATGTTCAGTGTGATAAAAACTAAAATGTCATTTGATTTATTGCATGAGAAGTTCCTAAAATGTGGAGGTGGATTGAAAATGTAGGAATAGCAGGAATCAAATTTAAAAGTTTTCGGGACTTTGCTGTGATGCGGTGGCACAAAGGTGCCAAGAAGGGCAAGAAGAAAAAGACAGTATTATTTTCCCCTCCCCTGAACGATGGAAAACCGTGTACATGGTCTCACCATGTTAAAGATTTTTTCCGTGATACATTTGCACTCATTTTGTATAGTCTGCCAAGGCAAGTATCCCTAGGAACAATTATTATATAGGAAACAGGTAACTTTGTCCGATCACATTCAGGAGAAGCGTATAGAAAAGAATATGGTGTTTTACTCTTTAGGAACTGGAAATCCTCCCCGCTGATGGATTGCTACAGAGTGGCACTTTTGATCATGTTATCATAAAGGTGCTTAAAGCAGAATCAAAAAGTTTTTCAACTCTGTAAACACCAGCAAAAAATTAAATTTTAATTAAATCATTTTGAGATTTTTTTCAATTGGTGCTTTTATATTTTGTTCACTCGGACAGAGAAAAAGCTGCAAATCATGCTCACCAGCTTTGATGTATATTCATACTTGGTAATGTAATATGGCTATTGTCATAAATTCCTTGGAAATAAGCAAAAGATCCCAAAGGCCAGCAATAGCTGCATTGGCTACTTTGCTTGGTGCGGAAACCTGATCTGACCTCTTGTAGTAATCAGGTGTATCAGTTTTAAAAGAAGAAAAGGAAATGTGGCCGTTTTCTAACGTGTTGGTTTTGTTTTGTTTTGTTTGTTTTGTTTTCCTTGTTGTTATTTGTATCAAACCTCAGGTAAGATTGGTATTTCCTGCACTGGATTTTGAAAGAAATCAGCAGAAGTCAGGATTAAAATACTACACAAACATTTCATCAAGAGGTGTTCATCCTATACTAGACACGAAGGCGGATGAGGCATAGGTGCAGGATCGGTTTAAGAGCTCGAAGCAACTTGGAACAGTTGATCCACCTCCACATTAAAGTAAATTATGAATATGCAGAATTCTGGATTTGTCCATCTTGGAGTTGTTACTCTTTTTGTCTCTGTATGGCAGTGATGAACACTAATGTTCGACAGCTCAGCCCACCCAGTGGTCCAACTGATTTCCAATCAGTTTCCGATCCTGGTTTGTTTGTCTTTCCACTTTTTTTCCTATCTTTGATTTTATTGTTATTGTTATTGTTATTATTATTATTATTATTATTAATATTTTGATGTTTGTTCTTGATGAGAGATTGGGAAGTGGGAGGGAGTCGAACTGAGAGCTAGGGGCTGAGAGAGGATTTTTTTTCCATCTTTGCATCCAACAGGCAGAATTGGTCTTGTGTCCAAAACGGAACTTAAGTCAGGAAGGAAACCATTCAGCATAAACAAGCACCAACATGTAGTCTGCCGGCTGACTGGAGCATAAATAATAATAATAACACATACGGAGGTGAAGATGGAAATGTGCTAGACTCCAAGACAATGGGCACCAAGGCCTGGGCCTCCACTTGACTTTGCTTTGGTTATGTTTGTTTTCTTTAGAGATGTTTTTTTCATGGGACTTGAAGTGACATTTCTTGTGCAGTACTGGTTTCGCCATATGCTCATTTCAAGTATTATAGACATATGTAATGGTGAAATATGAACTGTGGCCTTTCATTCTTGTTACATTTGTGATGCAATTAAGTGAAGATAAGAAAAAAAGCAGAGATTTACCATGTATCAGTGCCTGGCTTTGTTATAAGCTCTGTCTAGTGCTTTTTGCTATAAAAAATAGTAGCAGTACACCTGGTAGGAAAAAACTAAATTTAAATAAAAAATATTGTCTAAAATACCCATCCTCCATCAACTCCTCATTTATCATATCATCCCTCCAACCTACAACTCACCTAAAC
>7a388a14-2902-4c8c-9f46-3b88d797b823
GGTGACTATGGTGCGAAGCTTTGGTGATCTGTTCAGACTTTTTCCTGTAAAAAAAATAGTACTGATTAACTTTTTAAAAGAAAGATTTTACTGTAAATATGGATTTTTTTGTCTGATTTTGTCCCTTCCCCGGTTTGTTATCGTATCTGAAGTGCCAACATTGCTTCAGAGGGCAGTGCAGGACGAAATGCTGACCCTGAAGTTGCTCTCATCTCACAAATAGTAAAAGTTGTTTCCAGTTCTTGAACACAGGTCACATCATGTGTAGGAATTACATGCAGCATTGCCCGGGCGAGGCAAAAAAGCGTTTGTCTGGCTTGGCGCTGCCCTTGTACCCTCCCTGGGATTTCAGAGGAGGTACACGGTTAGAATGCATTACAATGTTACATAGCGTGCCTTCCAATGTTTATATCGGAAACATAACTACATAATTCAAGTGGCTGTGATTTAACAAAAAAACGATTCAAGTGTTACCTACCTGTGTAGCCGAAGTAGTGTGCAGTGAGTCGGACGTTTCTGAATCGGTCAGATTTTTTGGAAAATACAAAATTGAAAAGAAAAAAGAAAAACTAAAAAGAAAGTCAAGACTTCAAAAACCGTTAGCAAGAAATTGCAAGGAGTGTGACAGAGCTGATTGATTTTGTTGCTCTTGATTTTCGGCAGGTTTACTAAAAGTAGATGACCACCTGCCTCCTCTTCGTCTGAAAAAATGCCATCAATCATGCAGCATTATAACAAGCCTATAAGCCCTAAAGCATTAAGTTGCACTTTGTGGTAACGCAGTATCTCACCTTGGCCAGTATGAGTGAAGTTTATACTTAACATTTGAAGAAACATAGATCAAACTACGGCACAGCAACTCATCAGATAGCTGGTGTTGACTTTGGGCACTGTTGAACCAATTCCCATCGTAAGTTCTCCAACAATGGACTTGGTGTGTAGTGCAGTCGAACACATAGGTAAGCATTTGTCAGCATCACCTTCTTGTCACCTCTAACTCGGTTCTGTTCGACGGCCACAATGGCATGTATTAAGGAAAAAATCCCTGTTGAAGTAGTTTTCCTATCAGCACTAAGTAAAATGCCATAACTCCGCCGGAAATGGTCTAAATACCCCATTTGTGTCCTGAACTACCAGTTACATAGTGACGAACACATCTGTAAATTTTATGCAACCAATGGCAAACCTATCATTATTTGAAACTGTGTATGTAAAAGTTATTCACATGTAGATCTTGTTATTATGTGTCTCAATCTGTAACCAGTTTTTGTTTTTTAAAAATCCCTCCCCATCTCCATCAACCCACCATCATATCATATTCCATATCAACCATCCCTCCTACCGTTTTCCTCTATCAAT
>c9bbcc09-940b-4a8c-af8d-f1c8c3eb115e
GGTGACTATGGTTGGCGAAGCTCTGTTGATTTGTTTCAGACTTTCCTGTAAAAAATAGTACTGATATTCTTAAAGATCTGTAAATATGGATTTCTTGTCTGATTTGTCCCTCCCCGGTCTGTTATCGTAACCTGTAAGCATCAACTGCTTCCAGAGGGCAGTGCAGGACGAAATGTGACCCTGAAGTTGTTCTCATTCACAAATAGTAAAAAGTTGTTTCTCCCAGTTTCTTGGAACACAGGACTTAAAAGTTCATATGTGAAGAATTACGCTAGCATTGCCCAGGCAAAAAGCGTGTTTGTGCTTGTGGCGTTGCCCTTGTTACCCTCCCTGGGATCTTTCAGAGGTACACTGAATGCTTTACGTATACACAATGCCTCCGTTTATATCATCGGAGGCTACATTAATATCAAGTGGCTATTGATTTAACAATGATCAGTGTTACCTACCTGTGGTAGCCGAAGAAGTGTGCAGGTGACCGAGACGTTTCGTGAAATATGGTCAGATTTTTTGGAAAATAAAAATTAAAAAGAAAAAAGAAACTAAAAGAAAGGTCAAGTTTTAAAAACATACAAATGAGAGCTGCAAGGAGTGTGACAGAGCTGTTGATTTTGTTGCTCTTGATTTTTTTCAAATGTTTACTAGAAGATGACCACTCCTCTGCCTCCACCTTCGTTTGAAAAATGCCAACCAATCATGCAATTGTTATAACAAGCCTTATAAGCCCTAAAGCATTTGATCGCACTTCTGTGAGGAGGGTAACGCAGTATTTCTCCTTGGCCAGTATGAGTGGATTTATACTTATACATTGATAGAAACAAGATCAAACGGCACAGCAACTCATCAGATCAAAGCTAGCGTTGACTTGGGCCACTGTTGAACCAATTCCCATTGCGGTCTTCCAACAATGGACTTTGGTGTGTGCAGTGAACACTGACTCCTACGTAGCATTTGTCAGCATTTGTCTCAACTTCGGTTTTGTTTTGTGCCACAATCTGGTATGTATTAAGGAAAAAATCCCAATTGAAGTAGTTTTTCCTATCAGCTTAGTAAATGCCATATTCGCGGAAATGTCTAAATACCCCATTTGTTGACGCTGAACACCAGTTTAGGTAGTGACGAAACACACTGTAAATTTTTATGCCAACCGTGGCAAACCTATCATTATTTTGAAACTGTATGTAAAAGAGTTATATTTTACATAGACTTGTTATTATGTGTCACATAATCTGTATCAGTTTTGTTTTTCTTTAAACTATGTGTTTTAAAAAGTCATTTAAACGAAAATAGTGAGCTACAAGAAATCGAAATTTATATGTTCATCTCTGAAAATGTAAGAACAAATAAGATAGTTCACTCGGTACTTACCAAACCCATGAACATTTTTGATTAGCTGTGCATGTGTGTGTGTGTGCTCATTGCGCGTGTGTGTGTGTGTGTGTATGTGTGTGTGAAAATTGTAAATATGTCAAGTAGCGATAAACTAAAATGTTTGATTAATTGAGAAGTTCCTAAAATGTGGAGGTGGATTGTGAAAATGCAAGGAATAGCAGGAATCAAATTTTTAAAAAGTCACAGGACTCTGCTGTTGGCGCGGTGGCTAAGGTGCTCCAGAAGGGCAAAGAAGAAAGACAGTATTTCCCTCCCTGAACGATGGAAAACATGTGACATGACCATGTTTGAAAAGATTTTTCTCCGTGATACATTTTTGCACTTATTTTGTATAGACATCGCCACAGAGCGGGTATCCAAGGAACAATTATTATATAGGAAAGGTATCGTCCGATCTTACATCAGGAGAGAAGCGTATTAGAAAAGAATGGTGTCATTCTTGGAACTGGAAATCCTCCCCGCATTGATGGATATTACAGAGTGGCACTTTTGATACATGTTATCATAAAGGTGCTTACTAAAGCAGAATCAAAGTTTTCATATTTTGTAAACAAAAGCAAAATAAATTTTAAAAACTAAATCATTTTTGAGATTTTTCAATAGCGCTTTTCTATATTTGATTCACTCGGACAGAGAAAAAGCTGCAATTTCATGTTCACCTAGCTTTGATGTATTCATTACTTGGTATGTAATATGGCTATTGTTCAATATTCTTTCTTGGAATAAGCAAAAGAACCCCAAAGGCCAGCAGCAGCTGCTGAAATACCTTTAATTTGGGTGCGGAAACCTGAATCCTGACCCTCTCTGTAGTGCCAGGTGTATCTCCAGTTTAAAAGAAGGAGAAAGGAAATGCTCAACGTATTGGTTTGTTTTGTTTGTTTGTTTTGTTCCACTGTTGTTATCACTGTAAACTATAAACCCAGGTAAGATTGTATTCCTGCACTGGATTTTGAAAAGAAACTTAGCAGAAGTGCAGGATTAAAAATACTACACAAACATTTAAGTGTTCATCCTATACTGGTACAACGAAGGTGGTGAGGCTTAGGTGCAGGATCGGTTTCTAAGAGACTTTGAAAGCAACTTGGAACAGACTGATACCTTTACTAAAGTAAATTATGAATATCAGCAAGAATTAGGGATCTGTCCATTTGGAGTGTTACTCTCTTGTCTTTGTATGGCAGTGATGAACACTAATGCTTTGACAGCTCCGCAGCCCACCCAGTGGTCCAACTGATTCCAATTCAGTCTTCCGATCCTGGTTTGGTTTTGTCTTCCACTTTTTTTTCCTATCTGATTCATTGTTATATTGTTGTTATTATTATTATTATTATAATATTACCGATGTTTGCTTTGATGAAGGGATTGGGAAGTGAGAGGGAGTCGAAACTGAGACTGCTGAGAGGATTTTTTTTCCATTTCGTATCCATATCAGGCAGAATGGTCTGCTGTCCAAAACAGAACTTAAGATCAGGAAGGAAACCATTCAGCATAAAACAAGCACAACATGTGGTCTGTGGCTGATGGAAGCATAATAAATAATAACACATACGGATGAAGATGGAATGTGCTGGATTCCAAGACAATGGGAGGCACAAGGCCTGGGCCTCCTCTGACTTTGCTTCCTTGGTTATGTCTGTTTTACAAAGATGTCTTTCTCAAGGACATTTGAAGTGACTTCATCTGTGCAGTACTGGTTCGCCATATGCTCATTTCAGTATTTTATGATATGTAATGGTGAAATACATGTGCTGGCCTTTTCATTCTTGTTACTTTGTGATGCAATTAGTGAAGATAAGAAAAAAGAGATTTACCATGTATCAGAGTGTCCAGGGTTTTTTGTTATAAGCTTTCGTCTGTCTAGTGCTTTTTTTGCTATAAAATAGACAGCAGTCTCCAAGTAGGAAAATATAAGCACTATTTCGCAGGAGTAATCCTTTTATCCTCAGATATTACAAAAAATGCAAGATTTGAGTATTCTTTGTAGATCTTTGGAATCAACCGAAAGTAAAAGTTTTGTTACTTTATTTGCTATTTAAAGATGTTATTTACCGTGTTTTGAAAAGGAAACTGTATCGATAGAGCTTTCTGTTTGTTTGTTTCCAGGTTTTTTTTTGTTTGTTTGTTTAGTTGTCGATGCAGTATGAACTTTTTGTTTCGTTATGTTTTGTTTTGCTTTTATGACTGTTTACTCTACTGTTGCAGCATTAAAAACTTTTAAAAAATTGTTCTAAAAAAAGAAAAAAGGGAAAACGATAAACAGGTTACCTTTTGTTTTTGCCGTTGTGGAGGTGCCTCAATTTCGTCTTCGGCGTATCTGATCTGTAGAGTGTCCAAACAGGTCGTGTGCCGGACCTTCAAGAGGCCTCCACAGCCCAGCTTGTACAAGACCTGTTCCCATCTGTAGTACTCGATGAAGTCGTCATGACCTCGCTCTGTAGCAATAATGTGCCATTTATAAA
>18a0abb9-f8ee-4cc4-aa9f-49d99abcc74b
TGACTATGGTGAGCTCGTTGATTTGTTCAGACTTCACCTTTCCTGTAAAAAATAGTACATAGTTATTCTTTAAAAGAAAGATTTACTGTAATCGGATTTTTTCTTGTTTGATTTCTTGTCCCTTCCCCGGTTTGTTATCGTATCTGTAGTGCCAACTTGTTCCGGAGGGCAGTGCAGGACGAAATGTGACCCTGAAGTTGCTTCTCATTCACAATTGTAAAAAGTTGTTCTCCAGTCTTTGGGTAACACAAGGACATTTAAAGGTTCACATTCATGTGTAGGAGGAAACAACCAGCAGCTGCTACAAGGCGAGGCAAAAAGCGTTTGTTTGGCTTGGCGCTGCCCTCGCTCACCCCTCCCTGGATTTTCAGAGGTACACGGTGAATGCTACATAATGTTCTACTGTGCCTTCCAATGTTTTATCATCGGAAACATCAACACAATCAAGTAAGCTGATTTAACAAAACGATACCAAGTGTTACCTACCAATGTAGCCGAAGTGGTGTGAAGTGACCAAAGACGTTTCTGAATACATTGGTCAGATTTTTTTGGAAAAATCAGAAAAAACTAGGAAAGTTCAAGTTCAAAAACCGTTGCCGAGAAAATTGCAAGGAGTGTGACAGAGCTGATTGATTTTGTTGCTTCTTTGATTTTTTTTTCTTCAAAATGGGTTTACTAAAAAAGTAGATGATTTACCTGCCTCCTCCACATGCTTGAAAAAATGTCATCAATCATGCAGCATTATAACAAGCCACTATATAAGCCCTAAAGCATTTGAGTTAGCACTTTCTGCTGAGGTAACGCAGTAACTTACACACCTTCTGGCCAGTATCAGTGAAGAGTTTTTATCATCATATTTGATAGAAACATAAGATCAAACTACACGGCAAGCAACTCATCAGATAGCTAATGTGACTCTGCGCACAATTGAACCAATTCCCATCGTAAGTCTTCCAACAATAGTATTCGGTGCGTAGTGCAGTGAACACATCAGGACTCCAAGCATTTGTCAGCATCCTTCTGTCTCTATATTCAGTCTCTGTTCTCGACAGCCACAATCTCAAGCCGAACCAAAGGAAAAAATCCCTGTTGAAGTAGTCACCTACTCTGTACTGAGTAATGCCATAACTCCACAGAAATGGTTTACCAATTTCCCCATCTTGTTGTCCCTGAATTACCTCCAGTTACATGAGGTGACGAACACATACAATAATATTTTATGCATCATGGCAAACCTATTTCATTATTTTGAAAACAATGTAAAAATGTAGACTTGTTATTATATGCCTTTATCTGTATCAAGTTTGTTTCTCTAAAACTGTGTGGTTCTAAAAGTCATCAAATGAAATAGTGAGCTACAAGAATCAAATTTTATGCTCATATTTCTGAAAATGTGCTAGAACACAAGATGGTTACCTTGGTTTCATTACAAACCTATGAACATAGAATTAGCTGTGTGCATGTGTGTGCTGTGCTTTAATGCGTGTGTTGTGTGTGTGTGTGTGTGTATGTGTGTGTTGAAAATTGTAAATATGTTCAGTAGCGATAAACTAAATGCTTTGATTTGTTGAGAAGTTCCTAAATGGAGGTATGTAGGGGAATAGCAGAATCAAATCTCATAAAAGTTCTTCAGGGACTCTGCTGTGATGCGGTGGTCAAGGTGCTCAAGAAGGCAAGAAGAAAGACTAAGTATTTCCCACCCTGAACGACGGAAAACATGTTGCAGAAATGGTCTGTGTCCAATCGGAACTCTCAGTCAGGAAGGGAAACAACACAGCATAAACAAGCACAACCAGTCGTCAGCGATTGGAAGCATAAATAAATAAATAATAACATCACAACGGAGGTGAAGATGGAAACGCGTGCTGATTCCTAGACAATGGGCACCAAGGCCTGGGCCTCCTTCAGCTCTTTGCTCTGGTTATGTTTTGTTCTCTCTTAGAGATGTCTTCTCTCAAGGACTTGAAGTGACTCATTTGTGCAGATACTGGTTCGCCATATGCTCATTTCAAGTATATAGACCGTAATGGTGAAATATATGAACTGGTGGCCTTTTCATTCAAACACTTGTGATGCAATTAAGTTGAAGATAAGAAAAAAAAAGTACCATGTAACAAGTAACCCTGGCTTTTTTTACTGTTATAAAGCTTCGTCTGTCTAGTGCTCTTTTGCTATAAAAAGCTGTAGTTTCCCAAGTAGGAAAAAAACTAAATTTAAAATAAAAATATTAGGCTTATTTTTTTGCAGAGTAATCCTTTATACCACAGATATTACAAATCAGATTTTGAGTATTTCTTCTTTGTAGATTTGGAATCATTTCAGTAAAGTTTGTTTACTCTATTTGCTATTTAAAAGATGTTTTACCGCGCTCTGTGAAAGGAAACTGTATGGTAGAGCCTTGTTTGTTTTGCTTCAGGTTTTTTTTGTTTGTTTGTTTTTAGTTATAGGCACAGAATCGAACTTTTTCTTTGTTTTCGTTATGCTTTGTTCTTGTTTGTGACTGTACCTTTAAATCGTAGCATTAAAAACTTCTAAAAATTGTTTAAAAAAGAAAAAAGGAAACGTTTTAAAAATAGATAAACAGTTCACCTTGTTCAACGCGTATGATGGCCCTTGTTTTTCGACCATTAGCGTATCAAGCAGAATCTGTAGAGTGTTCCAAACAGGTCGTGCCGGATCTCCACCAATGGGAGGCCCACGGCCCAGCTTGGTCTAGACCTGTTCCCATCTGTAGACATTCGATGAAGTCATGTACATGACCGTACCGTAGCAATAAATATGTGCCATTTTTATAAAAAT
>62ec0f3d-8db3-4011-8027-6f51892ad503
AAAATTTGCAGCTAAGCGCAAGCTTTGCTGATCTGCTTCAGACTCTTTCCTGTAAAATAGTACTAGATTAACTTTTAAAAGAAAGATTTTGCAATATGGATCATCTTGCTGATTCTTTGTCCCTTCCCCGGTACTGCATTGTATTATCTGGTGGAGTGCCAACTCAATCAGGAGGCAGTGCAGGATGAAATGTATTGACCCTGAAGGTATTTCAACCAAATAGTAAAAGTTGTTTTCCAGTTTTGGGAACACAGGACTTAAAGTCATCATGTGGTAGGAATTACATGTGTAGCACTGCCCGGGCGAGGGGCAAAAAAAAGCTGCTCTATGTTAGGTCAATTGGTGCTGCCCTCTGTTCCCTCCCAGGGATTTTCAAGAGGTTTACACGGTTGAGAAAATGCTACAATTTGAAGTATCCAATGCTTATATCATGGAATAACATAATTTAAAAGTAGGGGCTGTGATCCAACCAAAAACGATCAAGTGCTCCAGCGCAGCTGAAGTAGTGTGCAGGTGTAGACGTTTGAATACAGCCAGAGATCTTGGAAAATACAAATTAAAAAAAAAAAGGAAAAAGAAAACTAAAAAAGAAAGTCAAGTCAAAATTGTTGGTTGAGAGAAAATTGCAAGGAAGTGTGCAGAGCAGTTATTGATCTTGCTGCTCCTTTAGATCTTTTTTTCAGCTGGGCTTACTAAAAAAAAGAAGACGGTCTACCTGCCCTCCTTCGTCTAGAAAATGCCATTCAATCACGCTGTATTATCAACAAGCCTGCGAGCCCTAAAGCATTGATAATCTTGTGAGGTAACGCAGTATTACCGGGCCAGTATGAGTGAAGAGTTTATTTTACTACTTGATAGAAACATGAAGATTTAAACTACAGCCAAGCAACTCAACAAGATGGTTGGCGTTGACTCTGGGCACATCAGTATTCCAATTCCCTATCGTAAAGTCTTCCAACATTGGACTTGGTGTGTGGTGCGGTGAACACATAGGCTCCCAAGCTCTTTGTCAGCATTTCCACTTGTCTAACTTGGTTTAAATTTCAGCCAGCCTTCCAATTTTTGGGCATGTAACAAGGAAAAAAATCCCAGCTGAAGTAGTTTCACCACCTATCTGGTGCCGAAGTTGGCGCCATTATTCCAAGAAAATGGTCTAATACCCCATTTTGTATGCCTGAACACCGGTTTTACAGTGACGAAACACATACGTGTATTAAATTTTACACGCAACCAATGGCAAACCTATACTTAACACTGAAACTGTTGACATGCAAAAGTTAACTTACATGTAGACTCTTATTATTATGTTTTCAAATACTGGTATCAGTTTCTTTTAAAAATCCATCCCATTCATCATCCCATTTCATTTTTTTTTATTTTATATTTCCAACATCTCTTACATGCCTCCAACCCTCCCACTATTTTCCACCACCATTAACTTT
>49d4a64e-a25b-4f0b-998b-b3dd13b19a1b
TGTCCCCTCCCCGGCGGTTTGCATCGTAACCTGTGGTGCCAACATTGCTCCAGAGGGGCGGTGCAGGACGAAATGTTGACCCAGCAGTTGCTCATCACAAAAATAGTAAAGTTGTTTCCCAGTCTTGGGAACACAGGACTTAAAAGTCTACATGTAGTAGGAATTACATGCAGCATTGCCCAGGCGCTGAGGCAAAAGCGTTTGTCTGGCTTGTGGCGCTGCCCAATCACCCTCCCCTGGATCTTAGGTCGGTAGAATGCATGCATCTGCGCCTTCCAATGTTTATATCATCGGAAACATATAAACCAAGTGGCTGTGATGATCTAACAAAAAAACGACTTCAAGTGTTACCTCTCCTGCTGCAGCCGAAGTAGTGCGCAGTGACCAAAGACGTCTCGAATACATGGATCAGATTTCTTTTTGGAAAAATACAAAATTAAAAAAAAAAAAGAAAAAGAAACTAAAGAAAGTCAAGTTTAAAAACCATAATTTGTCTAGAAAATTGCAAGGAGTGACAGAGCTGATATTGATTTTGTTACTGCTTCTTGATTTTTTCAAATGGGTTTACAAAAGTAGATGATTTACCTGTCTCCTTCGTCTGAAAAAAATGCCATCAATCAACGCAGCATTATATCAAGCCTATGGCCCTAAAGCATTAAGAAGCAACTGCACTTTTGTGAGGAGGTAACGCAAGTATATTCCACCTTGGCCAGTATGAGTGAAGTTTTATACTTAACATTGATAGAAACATAGATCAAACAGCACAGCAACTTTCATCAGATAGCTAATGTGGACTTTGTACAATTGAACCAATTTCCCATCGTAAGTTTTCCATAATGGACTTTAGCCGTGTAGTGCAGTGAACACAGGACTACCTCACGTAAGCATTTTTGCTCTGGTGCCTTTGTCTCTAACATGGTTTTGTTTTGACAATCCAACAAATTTTGGCAAGTAACAAGGAAAAAAAATCCAGTTGAATAGTTTCCACCTATCAGCTCTGAGTAATGCCATAACCAGAAAATGGTTCATTAAAATACCCTAACCTGTTGACGCTGAACCAGTTTTCATAGTGACGAAACCTGTAAATTTTATGCAACCAATGGCAAACCTATCATTATTTTGAAACTGTGTATGTAAAAGTTATCTTTTACATGTGGACTTTGTTATAACGTGTTCAATACATTGTATCAGTTTTTTGTTACTTTTTAAACTGTGGGTTTAAAGACATTTAAATGAAATAGTGCTTACAAGAATCTGAAATTTATGTTCATCTTTGAAAATGTAAGAACAAAAATAAGAGATAGCTACCACTTGGTTTTCTCTTTTAAACCCTCGAACATTTTGTTGCTGTGTGCATGTGCGCGTGTGTGCTCTGCGTGTGTGTGTGTGTGCGTGCGTATGTTGAAAAAATATGTAATACTGCTCAGTAGCGATAAACTAAATGCTTTGATCTGTAAGAAGTTTCCTAAAATGTGGAGGTGGATCGAAAATGTAGGGAATAGCAGGAATCAAATTTCATAAAAGTTCACGGGCTGTTGTGATGCGGTGGCACAAGTGCCCAAGAAGGCAAGAAGAAAGCTACAGTAACTTCCACCCCTCCCTGAACGATGGAAAACATGTGTACGTGGTTCCCACCTTCCGTTTGTAGATTTTCTTTCCCGTGATTTACTTGCACTCTATTTGTATAGTCGCCAAGGCGGGTATCCCTGGGAACAATTATTATATAGGAAACAGGTATCGCACCGATCACATCAGGAAGCTATAGAAAAGAATATGGTAGTACTCTAGGGGAACTGGAAATCCTCCCCCGTATTGATGGATTTCAGAGTGGCTTTGATCCATGTATATCATAAAGGTGCTACTCTAAAGCAGAAACCAAAGTTTCAACTACTTACTGTAAACAAAAGCAAAAAATAAATTCAATTATTAAAAAAAAAC
>f129338b-513d-49e5-b7e5-47899935145d
GCTCGGAGGGGCAGTGCAGGACGAGCTCGACCCTGAAGTTGCTTTCATTACTTCTACAAATAGTAAAAGTAATTTCCAGCTTTAGGAACACAAGGACTTAAGTCACATTATCGTGCAGGAATTATATGCAGCATTGCCCGGGCGAGGCAAAAAGCGTTGTCTGGCTTGTGGCGCTGCTCCATTGTTACCTCCCAAGATTTCAGAGGTCACGGTTAGAATGCTACAATGTTACCACTGGTGCCACCAATGTTTATATCATCGGAAACATATCTATTTTGGAAATCGTGATTTAACAAATCGATCAAGTGTTACCTACCTGTGTAGCCGAAGTAGTGTGCAGTGACAAGACGTTTCTGAAATCTGGTCAGATTTTTTGGAAAAAATATAAAAATTAAAAAAAAAGAAAAAAAGAAAAAACTAAAAAAGAAAGTTCAAGTTTTAAAAAAACCGCAAATGAAGAAAATTGCATAAGAGTGTGACAGAGCTGTTGATTTTTGTGGCTCTTGATTTTTTCAAATTTACTGAAGTAGTAGTCTTACCTGCCACCACATGTTTGAAAAAAATGCCATCAATCATGCAGCATTATATGTTCCACTATAAGCCCTTAAAGCATTAGTTGCACTTTTGTGAGGAGGTAACGCAGTATTCCGCCAGTATGAGTGAAGTTACAACCTATTTGATAGAAACATAAGATCAAACTACGGCACAGCAACTACAACCAGATAGCTAGCGTTGACTCTGGCACTGTTGAACCAATTCCCATCGTAAGTCTCACCAACAATAGACTTGGTGTGTGGGTGCAGTGAACACCGAGGACTCCACGTAAGCATTTTGCATAGCATCCCTTGTCTCTAACTCGTCTGTTCGACAGCCACCACAATCTCAAGCCGTATTAAGGAAAAAAAAAATCCCTGTTGAAGTAGTTCTTCCTCTATCAGCACTGAGTGCTGCCATAACTCCGAAATGGTCTAAAATACCCCATTTGTTGTCCTGTATTACCAGTTACAGACGAAACACATCTGTAAATTTCATCGTGCAACCAATGGTAAACCTATCATTATTTGAAAACTGTGTATGTAAAAGTTATCACATCGTAGACTCTTGTTATTATGTGTTTTAATCTGTATAGTTTTTTGCTTCTTTAACTGTGTGGTTTAAAAGTCATCTAAATATGAAATAGTGAGCATAAAGAATCTGAAATTTATGTTCATTCTTGAAAATGCTAAGAACAAATAAAGATTGGTTACGTGGTTCTTCACTACATCCATGAACATTTTGATTAGCTGTGTGCTGTGTGTGTGTGCTCTTGCGCGTGTGTGTGTGTGTGTGTGTGTATGTGTGTGTGAAATTGCAATTGTCAGTAGCGATAAAACTAAAAATGCTTATTGATTTGTATAAGAAGTTCCTAAAAAATGTAGAGGTGGATTGAAAAATGTAAGGAAATAGCAGGGAATCAAATACCACACTTGAAAAAGTTCAGGGACTCGTTTGTGATGCGGTGGCAAAGGTGCTCCAAGAAGGCAAAGAAGAAAAAGACAGTATCTCCCTCCCTGAACGATGGAAATTCGCGTCGGACCACCATGTTAAAGATTTTTCCGTGATCTACTTTGCACTCTATTAGATCTGCCAAGGCGGGTATCCTAGGAACAATATTATTATAGGAAACAGGTATCGTCCGATCACATTTCAGGAGAAGCGTAGAAAAGAATATGGTGTTTACTCTGGAACTGGAATCTCCCGCTGATGGATATTTTCAGAGTGGCACTTTGATACCGTTATCAAAAGGTGTTTACTAAAGAATCAAAGTTCAACTTTGTAAACAAAGCAAAAAATTAAATTTTTTAAATTAAATCATTTGAGATTTTTTTTTCTCAATAATGTCTATATTTTGTACTCGGACAGAAAAAGCTGTCAATTCATGTTCTCAGCTTGTATGTATTCATTACTTGGTAATGTAATATGGCTATTGTCAATTCCTTTGGAAATAAGCAAAAGAACCCCATAAAGGCCAGCAGCAGCTGCTGCTACTTTCTGCTTGGTGCGGAAACCTGATCTGACACTTTGTAGTAATCAGGTGTATTTCAGTTTTAAAAGAGGAGAAGGAAATGTGGCCGTTTTAACGTGTTGGTTTTGTTTGTTTGTTTGTTTGTTTCCTTGTTGTTATTTTGTAATTATCAAACCCAGGTAAGATTGGTATTCCTGCACTGGATTTTGAAAGAAACTTGAAGAAGTCAGGATTAAAAAATACTACATACAAACCATAAGTGTTCATCCTATTAAGTTCTACACGAAGGCGGTAGGCTTTAGGTGCAGGATCGGTTTAAGAGACTTTGAAAGCAACTTGGAACAGTTGATCCTCCTTACTAAAGTAAATATCGAATATGTAGAATTAGGATCTGTCCAACCATTGGAGTTGTTACTTCTCTCTATTGTTGTTTGTTGGCAGTGATGAACACTAATGCTTTGACAGCACAGCCCACAAAGTGGTCCAACTGATATTTCCAATTCAGTCTCCTCGATTCCTGGTTTGTTTGTTTCCACTTTTTTTTCCTACTATTTTGATTTTATTGTTATTGTTATTGATATTATTATTATTATTATTATTAATATTTCATGATGTTTGTTCTGATGAGGGATTGGGAAGTGAGGAGGGAGTCGAACTGAGACTAGGGGCTGAGAAGATATTTTTCCATTTCGCATCCAACAGGCAGAATATTGGTCGCTGTCCAAAAACGGAACTTAAGTCAGGAAGGAAACCATCTGTATCAAGCACAACATGTAGTCGTCGGCTGACTGGAAGCTATAAATAATAAATAAATAACACAACAGAGGCTGAAGATGGAATGTGCTGGATCCAAGACAATGGAGCCAAGGCCTGAAGGGCCCTCCTAGCATTTGCTTTGGTTATGTCTGTTCTCTTTAGAGATGCTTTCACATCGGGACTTGAAGGGTGATTCACATCTCTGTGCAGTACTGTTCGCCATATGCTCATTTCAAGTATTATAGACATATGTAATGGTGAAATATGAACTGAAGCCTTTTCATTCTTGTTACACATGATGCAATTAGTGAAGAAAAAAAAAAAAAAAGCAGAGATTTACCATGTATCAGTGCCTGGGCTCTCTGCTATATAAAGCTTCGTCTGTCTAGTGCTCTTTTTGCTATAAAAATAGACTGTTGACTTCCATAAAAAGTAGGAAAAAACTAAATTTAAAATAAAAATATTTGCTTATACGTAGGAGTAATCTTTTATACCAAGATATTAAAAAAATGTCAGATTCTTGAGTATTCTTTGTAGATTCTTGGGAATCATATGAGTAAAAGTTTGTTACTCTATTTTGCTATTTAAAAAGATGCAACTTTACCATGTACATGAAAGAAACTGTATGGTAGAGCTTTGTTCATTGTTTGTTTCAGGTTTCTTTGTTTCTGCTTGTTTTAGTTGTAGGTACAGTCGAACTCTTTTTTTCGTTTCTCGTTATGTTTTGCTCTGTCTTGCGACAGATACCTTAGCTGCAGCATAAAACTTTTAAAAAATTGTTTAAAAAAAGAAAAAAGGAAACGTTTTTAAAAAAAAGATATCAGTTACCTCCATTGGGTTTTCAATGTGGCTGAAGAAGGTGCCTCAAATTTCATGTTTTGGTGTATTTTTGATTTGTAGAAGTGTCCAAACAGGTATGTGTGCCGGACCTCAAGAGGCCTCAGCCCAGCTTGGCTTAGACCTGTTCCCATTTGTAGTTACAATGAAGTCATGTACATGACCGTTCTGTAGCAATAAATGTCAACCACCCAACTAACTTCATTTTTAACCAACTCCATCATATTTCCTCCTTATTT
>2691be0b-51cf-4b6c-8c52-5b652dbbcf7d
CTTCGGAAGGCAGTGCTCGGCAGGACGAATGTTGACCCTGAAGCTGCTCTCATCACAAATAGTAAAAGTTGTTTCCAGTCTTGGGAACACAGGACTTAAAAGTCACATATGTGTAGAATTACATGCAGCATTGCCTAGGCGAGGCAAAAAAGCGTTTTGTCTTGGCTTGGCGCTGCCCTTGGCCACCCTCCCCTGGATTTCAGAGGTCACACGGTTAGAATGCTACAATGTTCTGCGCCTCCAATATGTTTATATCATCGGAAACATCAACTAATCAAGTGGCTGTGATTTAACAAAACGATTCAAGTGTTACCTACCTGGCGTAAATGAAGTAGTGTGCAGTGACCAGACGTTTCTGAATACACATAGTCAGATTTTCTTTGGAAAATACAAAATTAAAAAAAAGAAAAAAAGAAAAACTAAAAAGAAAGTTCAAGTTCAAAAACCGTCAAATGAGAAATTGCAAGTGCGACAAGAGAGCTGATTGATTTGTTGCTCTTGATTACCAAAAATGGGTCTGCAAAGTAGATGACTTTACCTGCCTCCTTCGCTTGAAAAAAAAACGCCATCAATGCAGCATTATAACAAGCCTTATAAGCCCAAGCATTAAGTTGCACATTTGTGAGGAGGGTAACGCAGTATATTCACCTGCCAGTATGAGTGAAGTTTTATACTTAACATTGTAGAAACAAGATCAAACACGGCACAGCAACTTCATCAGGATAGCTAGCAGTGGGCACCGTTGAACCAATAATTCCCATCGTAAGTTTTTCCTCCAACTGTGCTGGACTTGGTGTGTAGTGCAGTGAACACATAGGACTACCTACGTAAGCATTTGTCAGCATTCCTTTTGTCTTTAACTCGGTTCTGTTTTGCGCCACACAATCTTGGCATGTATTAAGGAAAAAAAAAAAATCCCATTGTTGAAGAAGTAGTTTTTTCACCTATCAGCACTGAGTAAATGCCATATTCCTTCGCGGAAAATTGGTCTAAATACCCATTTGTTGTCCTGAACTACCAGTTTTTAGGTGACGAAACATCTGTAAATTTTATGCAACCAATGGCAAACCTATCATTATTTGAAAAACTGTGTATGACTAAGTTATTTCTACATGTAGACTTGTTATTATGTGTTCATAATCTGTATCAGTTTTTTGTTTTTTTTAAACTGTGGTTTAAGTACTCAATGAAATAGTGAGCTACAAGAATCTGAAATTTATGTTCATTTTGAAGGAAAATGTAAAGAACAATAAGATAGTTACCACGTGGTTTCCTCTTTTTACAAACCCATGAACATTTTAGATTAGCTGTGTGCTGTGTGTGCGTGTGCACTGCGTGTGTGTGTGTGTGTGTGTGTATGTGTGTGTGTTGAAAATTGTATAAATATATATTGTCAGTAGTGATAAAACTAAATGCTTTGATTTGTTGAGAAGTTTCCTAAAATGTGGAGGTGGATTGAAAATGTAGGGGAATAGCAGGTAGGAGAATCAAATCTCTAAAAGTTTTCGGGGACTCTGCTGTGATGCGGTGGCTAAGGTGCTCAAGAAGGGCAAAGAAGAAAGACAGTATATTCCCTCCCTGAACGGAAAACATGTGTACGTGGTCTCACCATGTTAAAGATTTTACCTTTCCGTCGATACATTCTGCACTTCATTTGTATAGTCGCCAAGGCGGGTATCCCAAGGAACAATTATATAGGAAACAGGTATCGTCCGATCACATTCAGGAGAAGCGTATAGAAAAGAATATGGTGTTTACTCTTTCAGGAACTGGAAAACACCCCGCATTGATGGATATTCTGTCAGAGTGGCACTTTTGATACATGTTATCATAAGGTGCTTACTAAAGCAGAATCAAAGTTCAACTCTGTAAACAAGCAAAAATTAAATTTCAATTAAATCATTTGAGATTTTTTCATAATTGGTGCTTTATATTTGTTCTCATCGGACAGAGAAAAAGCTGCAATTCATGTTACCAGCTTTGATGTATATATTCACTACTGGTATGTAATATATGGCTATTGTCAAATTTCCTTTGGAAATAAAAAGACTCCCAAAGGCCAGCAGCAGCTGCGCTTATTTTTTGCTCTGGGTGCGGAAACCTGATCTGACACCCTTTCTTGTAGTAATCAGGTGTATCTCCAGTTTTAAAAAGAAGGAGAAAGGAAATGTGGCCGTTTTAACGTGTTGTTTTTGTTTTGTTTGTTTTGTTTGTTTTCCTGTTGTTATTTTGTAATTATCAAACACAGGTAGATTGGTATCACCTGCACTGGATTTTTGAAAGAAAAACTTAGCAGAAGTCAGGATTAAAATACTACACAAACATTTCATAAGTGGTTCATCCTATACTGTACAACGAAGGCGGTGAGGCTTAGGTGCAGGATATGGTTTTAAGAGACTTTGAAAGCAACTTGGAACAGTTGATCCTCCACTAGTAAATTATGAATATGCAGAATTAGGGATTTGTCCATCTTGGAGTTTTACTTTTTCTTGTTCTGTATGGCAGTGATGAACACTAATGCTTTGACAGCTCAGCCTCCACCCAGTGGTCCAACTGATTCCAATTCAGTCTCCTCGATCCCTGGTTTTTCTTGTTTGTCTTTCCACTTTTTTTCCTATTTGATTTATTGTTATTGTTATTGTTAACATTAACAACATATTATCATTAATATTCATGATGTTTGTTTTGATGAGGATTGGGAAGTGGGAGGGAGTCGAACTGAAGGCTAGAGGATTTTTTCCATCTTGCATCCAACAGGCAGAATTGGTCTGTCCAAACGGAACTCAAGTCAGGAAGGAAACCATTTCAGCATAAACAGCACAACATATGTAGTCGTCAGCTGACTGGAAGCATAATAATAATAATAACACAACGGAGGTGAAGATGGAATGTGCTAGACTTCCAAGACAATAGGCACCAAGGCCTGGGCCTCCACTTGACATCGCTTGGTTATGTTTGTTTCTCTTAGAGATGTTTTCATGGGACTTGAAGTGACTTTCATCAATGCAGTACTGGTTTGCCATGCTCATTTTCAAGTATTGCAGACATATGTAATGGTGAAACTCATGAACTGTGGTTACTTGTGATGCAATTAAGTGAAGATAAGAAAAAAGAGATTTACCATGTAACAAGTGCAAGGGCTTTTGTTATAAAGCTTCTGTTTAGTGCTTTTTGCTAAAAATAGACTGTAGTCTACACCCTAGTGTTTAAAAATAAAATTTGGCTTATTTTCGCAGGAGTAATCCTTTTATACCATGGATTACAAAAAAAAATGTCAGATTTTGAGTATTTCTTCTTGTAGATTTTGGAATCATTATGAGGTAAAAGTTTGTTACTTTATTTGCTATTTAAAATAGATGTTATTTTACCATGTGTTACTGAAAGGAAACTGTATGGTAGAGCTTTGTTTGTCTTGTTTTCAGGTTTTTTGTTTTTCTTGTTTGTTTTTAGTAGCAGGTGACGCAGTATGAACTTTTTTTTTGTTTGCTATGTTTTGTTTTGTTTTGCTGACTGTACACATAGCTGCAGCATTAAAAAACTTTTAAAAATTGTTTAAAAAAAAAAAGAAAAAAAGGAAAACGTTTTAAAAAAAGTTCTAACGGTTACACCTTGTCTCAATGTGGCTGAAGTGCCTCAAATTTCATGTCTTGGTGTATTTCTAGATTTGTAGAGGTGTCCAAACAGGTTGTGTGCGGACTTCCTTTAAAGAATCCAGCCCAGCTTGGTCTAGACCTGTTCCCATTTGGTTACATCGATGAAGTCATGTACCGACCGTTCTGTAGCAATAAATGTG
>d2c0f351-f096-4c5e-9317-5ca33240d67f
AGGACGAAATCCTGACCCTGAAGTTGCTCTCATTCACAATAGTAAAGTTGGCTTTATCAGTTGGGAACACAGGCTCTTAAAGTCTCATTTATGTGTGAATTACGCTGATATTGCCCGGGCGAGGCAAAAAAAGCGTTTGTCTGGCTGTGGCGCTGCCCTTGTTACCCTCCCTGGATTTCAGAGGTCACACGGTTAGAATGCTACAATGTTACCGTGTGCCTTCCAATGCTTATATCATCGGAAACATCAATCAAAGTGGCTATGATTTAACAAAAAAACGATCAAGTGTTACCTACCTGTGTAGCCGAAGTAGTGTGCGGTGACCGAAGACGTTTTTGAATACTGGTCAGATTCTTTTTGGAAAATACAAAATAAAAAAGAAAAAAGAAAAACTAAAAAGAAGTCAAAGTCAAAAACCGTCAAAATGAGAAAAAATCGCAAGGGGTGACAGAGCTGATTGATTTTTTGTTGCTTTCTTGATTCTTTTCAAAATGAGTTTACTAAAAGTAGATGACTTCTCCTGCCTCCTTCGTCTGAAAAAAAATGCCATCAATCATGCAGCATTATATAAAGCCTTATAAGCCCTAAAGCATTGGTTGCACTTTTTGTGAGGGTAACGCAGTATTCTCTGGCCAGTATCAGTGAAGTTTTTATACTTAACATTTGATAGAAACATAGATCAAACTACGGCACAGCATTCATCAGATAGCTGGCGTTGACTCTGGGCACAATTGAACCAATTCCCATCGTAAGTCACCAACAAAAGCTTTGGTGTGTAGGGTGCAGTGAACACAAGGACTCCACGTAAGCATTTGTCTGACTTTTGTCTCTAACTCGGTTTTGTTTTGACAGCCACAATCTTGGCATGTATCAAAGGAAAATCCCTGTTGAAGTAGTTTTTCCACCTCTATCAGCACTGAGTAATGCCATAACTCCGCGGAAATGGTTTAAATACCCCATTTGTTGTCCAAAATTCCAGTTACATAGTTGACGAAACACATCTGTAAATTTTATGCAACCAATGGCAAACCTATCATTATTTTGAAACTGTGTAAAAGTTATTTCTTCTTCATATGTAGACTTTTTTTGTTATTATGCGTTTTCAATTTACTGTATATCAGTTTTTTGTTTTTTTTTAAACTGTGTGGTTTTTAAAAGTCATTTAAATGAATAGTGAAAGCTACAAGAATCTGAAATTTATGCTCATCTTGAAAATGACAGAACAATAAGATAGTTACCTTGGTTTTCTTTACAAACCCGAACATTTTGATTAGCTGTGCATGTGTGTGCGTGTGTGCTCTGCGCGTGTGTGTGTGTGTGTGTGTGTGTGTATGTGTGTGTGTTGAAAATTGTAAATATGTCAGTAGCGATAAAACTAAAATGCTCGCTGATTTAGTAGAGAAGTCCTAAAATGTGGAGGTGGATTGAAAATGTAGGGAATAGCAGGAATCAAATCTATAAAGTTCTTCGGGGACTTGCTGTGATGCGGTGGCACAAAGGTGCTCAGAAGGCAAAGAAGAAAGACAGTAACTTCCCCTCCTCCCTGAACGATGGAAAACATGTGTACGTGGACCATCGTCAAAGATTTTCTTTCCGTGATCTACTCTGCACTCATTTTGTATAGTCTGCCAAGGCAAGGTATCCCTAGGAACAATATTATTATATAGGAAACAGGTATCGTCCGATACATTCAGGAGAAGCGTATAGAAAAGAATATGGTGTTTACTCTAGGGAACTGGAAATCCTCCCCCGCATTGATGGATATTTCAGAGTGGCACTTTGATACATGTTATCATAAAGGTGCTTACTAAAGCAGAATCAAAGTTTTCAACTCTGTAAACAAAGCAGCAAAATTAAATTTTTAAATATTAAATCATTTGAGATTCTTTTTTTCAATTGGTGCTTTTTATATTTGTTCACACAGCAGAGAAAAAGCTGCAAATTCATGTTTTCACCAGCTTTGATGTATCAACATTTGGTAATGTAATATGGCTATTGTCAAATCCTTTTTGGAAATAAGCAAAAGAACACCCTGAGGCCAGCAGCAGCTGCTGGCTACATTCTTTGCTTGGTGCGGAAACCTGATCTGACCCCTCTTTGTAGTATCAGGTGTATTCCAGTTTTAAAAGAAGGAGAAAGGAAAATGTGGCCGTTTTAACGTGTTGGTTTGTTTTGTTTTGTTTGTTTTGTTTCCTGTTGTTATTTGTAATTATAAACCCAGGTAAGATATTGGTATTCCTGCACTAGATTTTTGAAAGAAACTAAAGAAGTCAGGATTAAAAATACTACAAACATTTCATAAGTGTTCATCCTATACTAGACATACACGAAGGCGGTGAGGCTTTAGGTGCAGGATAGTTAAGAGACTTTGAAAGCAACTTGGAACAGTGTTGATCCACCTCCTCATTAAAGTAAATTATGAATATGCAGAATTAGGATTTGTCCATCTGGAGTTGTTACTTTTTGTCTTTGTATGGCAGTGATGAACACTAATGCTTTGACAGCTTCAGCCTCTCCAGTGGTCCAACTGATTCCAATTTCAGTCTCGATTCCTGGTTTGTTTGTTTCCACTTTTTCCTATTTGATTTTTATTGTTATTGTTATTGTTATTATTATTATTATTATATTATTAATATTCATGATGCTTGTTTTGATGAGGGAGATTGGGAGGAAGTGGGAGGGAGTCGAACTGAGACTAGGGGCTAGAGGATTTTTTTTTCCATCTTTGCATCCAACAGGCAGAATATGGTCTGCGTCCAAAACGGAACTTAAGTCAGGAAGGAAACCATTCAGCATAAACAAGCAACATGTAGTCGTACGGCTGACTGAAGCATAATAATAATAAATAACACATCGGAGAGGTGAAGATGGAATGTGCTGGATTCCAAGACAATGCAGCCTAAGGCCTGAGGGCCTTCCTTGACTTTCTGCTTTGCTATGTTTGTTCTTTAGAGATGTTCTTCTCATGAGCTTTGAAGTGACTTCATCTCTCTGTGCAGTACTGGTTTCGCCATATGCTCATTTTAAGTATTATAGACATATGTAATGGTGAAATATGAACTGTTGGCCTTTTCATTTCTTGTTACATTTGTGATGCAATTAAGTGAAGATAAGAGAAAGATTTACCATGTATAAGTGCCTGGCTTTTTGTTATATTGGTTTCGTTTGTCTAGTGCTTTTTGCTATAAAAATAGACTGTAAGTACTCCTAGTAGGAAAAAACTAAATTTAAAAATAAAAATATTTGGCTTATTTTCGCAGGAGTAATCCTTTTATCTACATGGATATTACAAAAAAATGTCAGATTTTGAGTATTTCTTCTTGTAGATTTTGGAATCATTATGAGTAAAAGTTTGTTACTTTATTTTTTGCATTTAAAAGATGTTATTTTACCATGCGTTTTGAAAGGAAACTGTATGGTAGAGCTCTGTTTGTTTTTGTTTCAGGTTTTTGTTTGTTTGTTTTTAGTTGTAGGTCGCAGTATGAACTTTTTTGTTTCGTTATGTTTTGTTTGTTTTGTATAATACACACATAGCTAGCATAAAACTTTTAAAAAAATTGTTTAAAAGAAAAAAAAGGAAACGTTTAAAAAAAAAGATAAACACTTGTTTCAATGTGTGGCTGAGTGCCTCAATTTCATGTTTTTGGTGTATTTTGATTTGTAGAAGGTGTCCAAACAGGTTGTGTGCAGACTCCTTCAAGAGGCCACGGCCCAGCTTGGTCTAGACCTGTTCCCATCTGTAGTTACTCGATGAAGTCATGTACATGACCGTTCTGTAGCAAATAATGTG
>e38fbe70-1628-4932-adda-3dfbde78ca45
TGACCCTGAAGTTGCTCTCATCACAAATAGTAAAAGTTGTTCTCCAGTCTTTAGGAACACAGGACTTAAGTCACTATGTGTAGAATTACTATGCTGACTGCCCGAGCGAGGCAGCGTTTGTCTGGCTTGTGGCTGCCCTTTGTTCCCTCCCGGGATTTTCAGAGGTACACGGTTAGAATGCTACAATGTTACACTGTGCCACCAATGTTTATATCATCATCGGAAACATATTTTAATCAAAGTGAATTTGATTTAACAAAAAACGTCAAGTGTTACCTACCTGTTGTAGCCGAAGTGGTGTGCAGTGACAAGACGTCTTGAATCTGGTCAGATATTTTTTTTGGAAAATACAAAAATTAAAAAAAAAAAAAAAAGAAAAAAAGAAAAAAAAACTAAAAAGAAGAGTTCAAGTTCAAAAAACCATTGTTATAAATGGAATTGCAAGGAGGTGACAGAGCTGATTGATTTTGTTGCTCTTGATTTTTCTCAAAAATGGTACTAAAAAAAAGAAGATGACTTACCTGCCACCGTCTTGAAAAATGCCATCTCAATCATGCAGCATTATAACAAGCCTTATCTGGGCCTAAAGCATATTAAGACAGCACTTGTGAGGTAACGCAGTATTCTCTCTCTGGCCAGTATGAGTGAAGTTTATACTTACTAACCGATAGAACAAGATATAATTACGGCACAGCAACTACAGATAGCTAGCGTTGACTCTAGGCACAATTGAACCAATTCCCATTGTGAGTCTTTCCAACTCAATGGCTTTGGTGTGTAGTGCAGTGAACACAGGTTCCTTACGTAAGCATTCGTCAGCATCCTTTTGTCTCTATCGGTTCTGTTTCGACAGCCACAATTTCTGGCATGTATTTAAGGAAAAATCCCAATGAAGTAGTTTCCACCTATCGGCTTGAGAGCCATAACTCCACAGAATGGTTTTAAATACCCCATTTGTTGCCTGAACTTCCAGTTTCGGTGACGAAACACATCTGTAAATTTTATGCAACCAATGGCAAACCTATCATTATTATTTGAAACTAATGTATGTAAAAGTTATATTTTTACATGTGGACTCTTGTTATATGTGAATCACATAATCTGTATCAGTTTTGTTTTTTTTAAACTGTGGGTTTTAAAAGTCATTTTAAATGAAATAGTGAGCTACAAGAATCTGAAATTTATGCTCATCTTTGAAAATGTAGAACAAATAAGATTGAAGTTACCACGTGGTCTTACACAAACCCGAACATTTGATTAGCTGTGTGCATGTGTGTGCTCTTGCGTGTGTGTGTGTGTGTGTGTGTGTATGTGTGTTGAAAATTGTTGTATGTTCCAGTAGCGATAAACTAAATGTTTTACTGATCTGTTGAGAGTTCCTAAAATGTGAGGTAGATCGAAAATGTAGGGGAATAGCAGGAATCAAATCTCTTATAAAAGTTCTTAGGACTTTGCTACTTGTGATGTAAGTGGCACTGAGGGTGCTCAAGAAGGGCAAGAAGAAAGACAGTAACTTCCCCTCCCGAACGATGGAAAACATGTGTACGAAAGTCTCCATCGTTAAAGATTTTTTTCCGTGATCTATTCATTGTCATCTGTAGTCTGCCAAGGCAAGTATCCCTAGGAACAATTATTATATATAGGGAAACAGGTATCGTCCGATTTACATTCAGGAGAAGCGTGGAAAGAAATGGTGTTTACATTCTACTAGGAACATTGGAATCCTCCCCCGCATTGATGGATATTCAGAGTGGCACTTTTTGATACATGTTATCATAAAGGTGCTTACTAAAGCAGAATCAAAGTTTTTCAACTTTGTAAACAAGCAAAAATTAAATTTTTAAATTAAATCATTTGAGATTTTTCTCTTCAATTGGTGCTTTTATATTTGTTTACACTAGAAGAAAAGCTGCAATTTCATGCTTTACCAGCTTTGATGTATTCATTACACTGGTAATGTAAATATATGGCTATTTGTCAAATTCCTCTTTGGAAATAAGCAAAAGACTCCCCAAAGGCGGCAGCAGCATTGCTGGCTACTTTCTTTGCTCGATGCGGAAACCTGATCTGACCCTCTTTGTAGTAATCAGGTGTATCCAGTTTTAAAAGAAGGAGAAAGGAAATGTGGCCGTTTTAACGTGTTGGTTTCTGTTTTGTTTGTTTTGTTTGTTTCCTTGCATCGTATCTGTAATTATCATACACAGGTAAGATTGGTATTCTGCACTGGATTTTTGAAAGAGCTACCAAAAGAAGTCAGGATTAAAAATACTACACAAACTTCATAAGTGTTCATCCTATACTAGATATACAAGGCGGTGAGGCTTAGGTGCAGGATCGGTCTTAAAGAGACTTGAAAGCAACTTGGATTGATTGATCCACCTCCACATTAAAGTAAATTATGAATATGCAGAATTAGGATCTGTCCATTTGGAGTTGTTACACTTTTTGTCTCTGTATGGCGATGAACTTAATGCTCTGACAGCTTTCAGCCCACCCCAGTGGACACTGATTCTCAATTCAGTCTTCCGATTCTCTGGTTTTGTTTTGTCTTTCCACTTTTTTTCTCCTATCTGATTTTATTGTTATTGTTATTGTTATTATTATTATATTATTATTATATTTCATGATGTTTGTTTGATGAGGGATTGGGAAGTGGAGGGAGTCGAACTGAGACTAGGGGCTGAGAGGACTCTTTTTTCCATCGTGCATCCAACAGGCGGATATTGGTACTTGTCCAATCGGAACCTTAAGTCAGGAAGGAAACCATTCAGCATAAACAAGCACAACCCGTAAGTCTGCCGGCTGACTGAAGCATATAAATAATAATATAATATTCATACGGAGGTGAAGATGGAATGTTGGATTTCCAAGACAATAGGCACAAGGCCTGAGGGCCTCCACTTGACTTTGCTTTGGTTATGTTTGTTCTTTAGAGATGTCTTTCACATCAGGTACTTGAAGTGACTCATCTCTGTGCAGTACTGGTTTCGCCATATGCTCATTTCGTATTATAGACATATACGTAATGGTGAAATATATGAACATTGTAGGCCTTTTCATATCTTGTTACTTGTGATGCAATTAGTGAAGATAAGAAAAAAAGAGATTTACCATGTATCAGTGCCTGGCTTTGTTATTTATAAAGCTTCGTCTGTCTTTAGTGCTCTTTTGCTATAAAAATAGACTGTAAGTACACCCAAGAAGGAAAAACTAAATTTAAAATAAAAAATATTTGCTTATTTCTCGCAGGTAATCCTTTATACCATAGATATTACAAAAATGCCAGATTTCTGAGTATATTTTACTTTGTAGATTTTTGGAATCATTATATGAGTAAAAGTTTTGTTACTTTATTTTGCTATTTAAAAGATGTTATTTACCATGTGTACTGAAAAGGAAACTGTATAGTAGAGCTTCTGTTTGTTTTGTTTCAGGTTTTTTGTTTGTTTGTTTTTAGTTGTAGGTGCAGTCGAACTTTTTTGTTTCGTTATGTTTGTACTGTTTGCGACAATACCTTTAGCCTTTAAAATTGTTTCAAAAAAGAAAAAGGAAAACGTTTTAAATAGATAACAGGAATACCTCACTGTCTTTCAATGCTGAAGTGCCTCTCAATTTCTTCATGTCTTTGGTGTATTTTGATTTCTGTGGAAGGGTGTTCCAAACAGGTTGTGTGCGGACTTCCAAGAGGCCTCAGCCCGGCTTGGTCTAGACCTGATCCCATCTGCGGTCATCTGCGGGAAGTCATGTTCGACCGTTCTGTAGCAATAAATGTG
>313f901e-1a8b-4fe9-9b1c-548641e599f8
AAGTCACATGTGAAGGAATTACATGCGGCATTGCCCGGGCAGGGCAAAAGCGTTTGTCTGGCTTGTGGCGCTGCCCAATTACCCTCCCTGGACTTTCAGAGGTCACACCAGGTTGAATGCTACAATGTTACCACTGTGCCCAATGTTTATATCATATATGGAAACATTAATCAAGAGTGGCTGTTGATTTAACAAAAACGATTTCAGTGTTACCTACCTGTGTAGCCGAAGTAGTGTGCAGTGACCGAGACGTTTCTGAATACCAAATCAGATTTTTTGGAAAAAATACAAAATTAAAAAAAAAAAAGAAAAAAGAAAAAACTAAAAGGAAAGTCAAGTTCAAAACCGTCAAATGAGAAAATTGCAAGGAAAGTGTGCCAGAGCTGATTGATTTTGTTGCTCTTGATTCTTTCAAAATGGGTTTACTAAAAGTAGATGACTTACCTGCCTCCTCCTTCGTCTGAAAAAAATGCCATCATGCAGCATTATAACAAGCCAACAAGCCCTAAAGCATTAAGTTGCACTTGTGAGGAGGTAACGCAGTATTCACCGCCAGTATAGGTGAAGTTCATACTTAACATTTGATAGAAACATAGATCAATTACGGCACAGCAACTCATCAGATAATAGCTAGCGTTGACTCTGAAGGCTCGCTGAACCAATTCCCATCGTAAGTCACCACCAACAATGGACTGTGTGTAGTGCAGTGAACACAGGACTCCACATGTAAGCATTTGTCAGCTACACCGTCTCCACTAACTCGGTTCATTGTTTCGACAGCATGTATTAAGGAAAAATCCCTGTTGAAGTAGTTTTTCCACCTATCAGCTGAGTAATGCCATTAACTCCACAGGAAATGGTTCTAAAAATACCCCATTTGTTGACGCCGGAATTACCAGTTACATAGTGACGAAACACACATAAATAAATTTTATGCAACCAATGGCAAACCTATCATTATTTGAAACTGCGTATGTAAAGTTATTTTTACTGACTTGTTATTATGTTCTTAATTTGTATCAGTTTTTTGTTTTTTTCTAAACTGTGTGGTTTTAAAAAGTCATTCAATGAAATAGTGATCAGAATATGAAATTTATGTTCATTTCTCTGAAAATGTAAGAACAATATAAGATGGTTACCACCGGTCACCTTCTCAATCCCATGACATTTTGATTGTTAGCTGTGTGTCGTGTGTGTGTGCGTGTGTGCTCTTGCGTGTGTGTGTGTGTGTGTATGTGTGTGTGTTGAAAAATTGTAAATGTTCAGTAGCGATAAACTAATGCTCTGATTCGATAGAAGTTCCTAAAATGGAGGTAGATTGAAAATGTAGGGAATAGCAGGAATCAATCTCATAAAGTCTTCGGGGGAGAGACTTCTGCTGTGATGCGGTGGCACAAAGGTGCTCCAAGAAGGCAAAGAAGAAAGACAGTAACTTCCTCCCAAACGATGGAAAACATGTGTACGTGACCATGTTAAAGATTTTTACACCACCGATACATTCTGCTTATTTTTGTATAGTTGCCAAGGCGGGGGTATCCCTAGGAACAATATTATTATATAAGGAAACAGTTGTCCGATCACATTCAGGAGAAGCGTATTAGAAAAGAAAATGGTGTCTACTCTTAGGGAACTGGAAATCCTCCCTATTGATAGACTATTTACAGAGTGGCACTTTTGATACATGTTATCATAAAGGTGCTTACTAAAGCAGAATCAAAGTTTCAACTGTAACAAG
>eaeecd8f-51f2-4dac-aceb-799c3e6fcfa0
CCAATGTTTATCATGGAAACATATACATAAACTCAAAGTGGCATGTGATTTAACAAAAACGATCAAGTGCTCCTACCTGTGTAGCCGAAGTAATGCAGGTGACCGAGACGTCTTCTCTGAATACATCTGATCAGATTTTTTTGGAAAAAATACAAAAATTAAAAAAAAAAAGAAAAAAGAAAAACTAAAAAGAAAGTCAAGACAAAAAAACCGCATCAGCAAGAAAATTGCAGGTGTGACAGAGCTGATTGATTTTGTTGCTTTCTGATTTTTTCAAAATGGGTTTCTACTAAAAAAGTAGATGACTTACCTGCCTCCTTCGTCTGAAAAAATGCCAACCAATCGCAGCATTATAACAAGCCTTATAGCCCTAAGCATTGATCGCACTTTGTGAGGAGGGGCAACGCAGTATTCTTTGGCCAGTATGAGTGAAAGTCTATACACATTCTGAGCAGAAACATCAGTCAAACGGCACAGCAACTCAGATCAATTAGCGTTGACATTCTGGCACAATTGAACCAATTCCCATCGTAAGTCTTTCCAACAATGGACTTGGTGTAGTGCAGTGAACACAAGGACTCCTTACGTAAGCATTTGTCTGGTTTTCATTTTGTCTCAACTTGGTTCTGTTTGACAGCCACAATCTTAATGTATTAAGGAAAAAATCCCAATTGAAGTAGTTTCCTATCAGCACTAGTAATGCCATTCCGCGGAAATGGTCTAAATACCCCATTTGTTGTCCTGAACACCAGTTACATAGTGACGAACACATCTGCAAATTTTATGCATCGCTGGCAAACCTATCATTGCTACAAACTGTGTGTATGTAAAAGTTATATTTTACATGTAGACTTTTGTTATTATGTGTTCAATCTGTATCAGTTTTTGTTTTTTAAACAATGTTGTTTTAAAAGTCATACCTCTAAATGAAATCAGTGAAAAAGCTACAGAATCATGAAATATTTATGTTCATTTGAAAATGTAAGAACAATAAGATGGTTACCACTGGTCTCCTTTCAAACCCGAACATTTCTGATATGGCTGTGTGCATGTGTGCTCCTTGCGTGTGTGTGTGTGTCGTGCGTATGTGTGTGTGAAAATTGTAAATATCGTTCAGTAGCGATAAAACTAAAATGCTTGATTTGTGAGAAGTTTCCTAAAAATGTAGTAGACATTGAAAATGTAGGGGAATAGCAGGAATCAAATCTTAAAGTTTTAGGACTTTGTTGTGATGCAGTGGCGCAAGGAGTGCACCAGAAGGCAAGAAGAAAGACAGTAACTTCCTCCTCCCCTGAACGATATAAATTCGTGACGACCATGGTCACCATGTTAAAGATTTCTTCTCCGTGATACATTCTGCTTATCTGTATAGTCTGCCAAGGCGTATCCCTAGGAACAATATTATTATTAAGGAAACAGGTATCGTGTCCGATTTACTCAGGAGAAGCGTGCAGAAAAAGAATGGTGTTTTACTCTTAGGGAACTGGAATCCTCCCCGCATTGATGGATCGTTTCAGAGAGTGGCACTTTTGATACATGTTATAAAGGTGTTTACTCTAAAGCAGAATCAAAGTTCAACTCTGTAAACAAAGCAAAAATTAAATTCTTTAATTTTAATCACTAGATTTTCTTCAATAAGTGCTTTATATTTTGTACCTTTTACACGGGACAGAGAAAAGCTGCAGCTTTCATGTCACCAGCTCTGATGTAACCACTACTTGAACGTAATCATCGGCTGTTGTCAATTCCTTTGGAAATAAGCAAAAGACACCCCAAAGGCGGGGCCAGCAGCAGCTGCGCTGGCTACTGCTAAGGTGCGGAAACCTGATCTGACCCTTTTTAGTAATCAGGTGTATCTCCAGTTTTAAAGAAGGAGAAAGGAAATGTGGCCGTTCACTAACGCTGTTGTTTGTTTTGTTTGTTTGTTTTGTTTCCTTGCTGTTATTTTGTGCTATTCATCAAACCTCAGGGTAAGATTGGTATTCCTGCACATCTGGATATCTCTGAAAGAAACTTAGCCGGAAGTCAGGATTTTAAAAAATACTACCTCAAAACATCTCTGGTGTTCAACCTATACTAGACATATACGAAGGTGAGGCTCTAGGTGCAGGATGGTTAAGAAGAACTAGGCGGTAACTTGGACTACAGTTGATCCACCACATTAAGTAATTATGAATGCAGAATTCTAGGATCTGTCCATCTTGGAGTTGTTTTACTCTCTCTTTGTCTCTGTATGGCGGTGATGAACACACTAATGCTCTGACAGCTTCACAGCCCCAGTGGTCCAACTGATCCAATTAGTTTCCGATTCCAAGTTTTGTCATGTTTTTCCTCCACTTTTTTTTTCCTATCACTGATTCTATTTGTTATTTTGTTATTGTTATTATTATTATTAATTTTCATGATGTTTGTTTTGCAAGGGATTGGGAAGTGGGAAGGAGTTGGCGAGACTCGAGGGGGCTGAGAGGATCTCTTTTTTCCACTCATCCACAGGCAGAATATGGTCTGTGTCCAGCCGGAACTTAAGACCAGGAAGGAAACCATTCAGCATAAACAAGCACATAACCAGCGGTCTGCGGCTGATACTGGAAGCATAAATAAATAATATAATAACACAACAGGTGAAGATGGAATGCTGGATTCCAAGACAATGGGCACAAAGGCCAAAGGCCTCCTCCCTCTTGACTTTGCTTGGTTATCGTCTGTTCAAAGAGATGTTCTCATAGACACTGAAGTGACTTTACATACCTCTAGCCGCAGTCTGGTTTCGCCATCATGCCATCAAGTATTAAGACATATGTATACGCGGTGAAATATATGAACTGCCTTTTCTCATTCTCTCTTGTTACTTCTGATCGTGCTGTAAGTGAAGATAAGAAAAGCAGATCTACCATGTATAAAGATGCAAGGCTTTTGTTATAAGCATCGTTTGTCTGTGTTACTTTTTGCTATTTAAAATGGTAAATAGTACACCCAAGTGGGAAAAAAACTAAATTTAAAAAATACTAAAAAATATTTGGCTTATTTCGCAAGGGAGTAATCCTTTTATACCATAGTATAACAAAAAATGTCAGATTCTGAGTATTTCTCTGTAGATATTTGGAATACTATGGGTAAAAGTCATGTTACTTACATTATTTGCTATTTAAAGATGTTTATACCATGCTGTTTGAAAGGAATAGCGTGGTAGAGCTCACTGTTTGTTTTGTTTTCAGTTACTGTAGGTTTTTGTTTGTTTTTAGTATAGGTCAGTATGAACTTTTTTGTCTCGTTATGTTTTGTTCTTGCTTCGTGTTGTACCTCATAGCTGCTGACATTAAAAACTTTAAAAAATTGTTTAAAAAGAAAAAGGGAAAACGTTTCAAAAAAAAGGATATAAACCGGGTTTACCACTCCTTGTTCAATGTGTGTGGCAAGTGCCTCAATTCTTCGTCTTGGCGTATTCTGATTTGTAGAAGGTGTCCAAACAGGTTGTGTGCCGGATCCTCAAGAGGCCTCGGCCCAGCTTGGGTCTAGACCTGTTCCCATCTGTAGTTACTCGATGAAGTCATGTACATGACCGTTCTGTAGCAATAAATGTGCCATTTAAAAAAA
>53009642-16d4-4f59-b73f-26a90af7a178
TCAACATAATCAAGTGGCTGTGATCCAACAAAAAACGATCAAGTGTTACCTACAAAGCGTAGAATGAAGTAGTGTGCAGTGACCGAGACGTTTCTGAATACATATGGTCAGATTTTTTTTGGAAAAATAAAAATTAAAAAAAAAAAGAAAAAGAAAAAAACTAAAAAGTCAAGTTCAAAACCGTCAAATGAGAAAATCAATAAGTGACAGAGCTGATTGATTTTGTTGCTCTTGATTTTTCAAAATGGTCTACTAAAAGCGGAAAGATGACTTACCTGCCTCCTTCGTTTGAAAAATGCCATCAATCATGCAGCATTATATAAGCCATAAGCCCTAAAGCATTAGTTAGCCATTTTTGTGAGGAGGGTAACGCAGTATTCTCTTGGCCAGTATGAGTGAAGTTTTATTTATATTTGATAGAAACATAGATCAATTACGGCACAGCAACTCTCATCAGATAGCTGGCGCTGACTTTGGGCACTGAACCAATTCCCATCGTAAGTCTTCCAACAATGGACTTGGGTCGTGTGGTGCAGGTGAACACAAGGACACCTTTACGTAAGCATTTGTCAGCATCCTTTGTCTTTAACCGGTTCTGTTCGACAGCCACACAATTCGCATGTATTAAGGAAAAAAATCCCGCTGAAGTAGTTTCCTATCAGCACTGTAAATGCCATATTCCGCAAGAAATGGTCTAAATACCCCCATTTGTTGTCCTGATTACCAGTTCTACAGTGACGAAACACATCTGTAAATTCTATGCAACCGTATTGTGGCTACCTATCATTATTTGAAACTGTATGTAAAGTTTATTCTTTTACTCGTAGACTTGTTATTATGCTTATAATCATTGTATCAAGTTTTCGTTTTTTAAACTGTGTGGTTTAAAAGTCATTTAATGAAATGAGAA
>af390078-78c7-4705-a535-4e8ba8e01db1
AATGACTCAAGTGTACCTACCTGTGTAGCCGAAGTAGTGTGCGGTGACCGAGACGTTTCCTAATACCGGATCAGATTTTTGGAAAATACAAAAATTAAAAAAAAAAAAAAGAAAAAAAGAAAAAAACTAAAAAGAAAGTCAAGTTCAATCGTTCAAGCTGAGAAAATTGCAAGGAGTGTGACAGAGCTGATTGATTTTGTTGCTTCTTGATTCTTCAAAATAGGTTTACTAAAAAAGTAGATGACTTACCTGCCTCCTCCACTTGTCTGAAAAAAAAATGCCATCAATCATGCATAGCATTATAACAAGCCTTATAAGCCCTAAAGCATTAAGTTGCACTCTTTGTGAGGAGGGTAACGCAGTATCACCTTGGCCAGTATGAGTGAAGTTTATATTTATTTGATGGAAACATAGATCAAACTACGGCAAGCAACTCATCAGATAGCTAGCGTTGACTCAAGCACAAAACTGAACCAATTCCCATGTGACTTTCCAACAATGGACTTTGGTGTGTAGTGCAGTGAACACATGGGACTCCACGCATAAGCATCATTGTCAGCAAACCTTTGTCTCTAACTTAGTTCTGTTTTGACAGCCACAATTTAAGCATATTAAGGGAAAAAATCCCTGTTGAAGTAGTTTCACCACCACCTATCAGCACTGAGTAAAATGCCATAACTCCATGGAAATAGTCATAATACCCCATTTGTGTCCTGAACTCCAGTTCTAGTGACGAAACACAATAAATTTTATGCAACCAATGGCAAACCTATCATTATTTGAACTGTGTATGTAAAAGTTATATTTTACATGTAGACTCTTGTTATATTATGTGTTTTAAATACATTGATCAGTTTTTTTGTTTTTTTTTAAACTGCTGTGGTTTAAAAAGTACTCAAATGAAATAGTGAGCTACAAGAATCAATTTATGCTCATTTTTGAACTTGAAAATGCAAGAACAAATAGTACGATCTCTCTGTACCTTTTACAAACCCGAACATTTTGATTAGCTAATGTGCATGTGTGTGCGTGTGTCTGCGCGTGTGTGTGTGTGTGTGTGTGTGTATGTGTGTGTTGTAAATCGTACCAGTAGCGATAAACTAAAATGCTTGATTTGTTGAAGTTCCAAATGTGGAGGTGGATTGAAAATGTAGGAATAGCAGGAATCAAATCTTTCTTCTCAAAAGTTTTCAGGGACTTTGCTGTGATGCGGTGGCACAAGGTGCTCCAAGAAGGGCAAAGAAGAAAGACAGTAAACATTTCCCTCCTCCCTGAACGATGGAAAACATGTGTACGTGGTCACCATGTTAAAGATTTCTCACCACGTGACACATTTGCCACTCATTTGTAGTCTGCCAAGGCGGGTATCCAAGGAACAATTATTATAGGAAACAGGTCATCATTGCCATGATCACATCAGGAGAAGCGTATAGAAAAGAATATGGTGTTTACTCTAGGGAACTGGAAATCCTCCCGTATTGATGGATCGCTTCAGAGTGGCACTTTTGATACATCGTTATCATAAGGTGCTTACTAAAGCAGAATTAAAGTTTCAACTCTTGTAAACAAATTAGATTAGCATCTGATCAACACTAAAAGTTATGATAACTAAGTACAGCGTAGCTAG
>0e883fe3-bc52-403d-9d4c-1d9a3d8008c6
CACCTACCTGTGTAGCCGAAGTAGTGTGCAGTGACCGAGACGTTTCTGGCTACATGGTCAGATTTTTTGGAAAATACAAAATTAAAAAAAAAAGAAAAAAAGAAAAACTAAAAAAGAAAGTCAAGTTCAAAAAACATGTACAGCGAGAAAATTGCAAGGAGTGTGACAGAGCTGATTGATTGTCGCTTTCTTGATTTTTTTCAAAATGGGTTTTACTAAAAAAAAAGAAGATGACTTTACCTGCCTCCTTCGTCTGAAAATGCCATCAATCATGCAGCATTATAACAAGCCTTATAAGCCCTAAAGCATTAAGTTGCACTTTGTGAGGAGGTAACGCAGTATTCTCTGGCCAGACAAGTGAAGTTTATACTTAACATTGATAGAAACATAGATCAGCTACAGCCAGCAACTTCATCAGATAGCTAGCGTTGACTCTGGGCCAATTGAACCAATTCCCATTGTAAGTCTCCAACAATGGACTTGGTGTGTAGTGCAGTGAACACAGGACACGTGACTGTCAGCATCCTTTGGTCTCTATCATGGTTTGTTTGACAGCCACAATTTTTGGCATGTATTAAGGGAAAAAAATCCCTGTTGAAGTAGTTTTCCACCTATCAGCACTGAGTAAATGCCATAACTCCATGGAAATAGTCTAATACCCCATTTGTTGTCCTGAACCGGTTTCGAATGACGAAACACATCGTAAATTTCATGCAACCAATGGCAAACCTATCATTATTTTGAAAACTGTGTATGTAAGTTATTCATGTGGACTCTTGTTATGTGTTTTAATCATTGTATCAGTTTTGTCTTTTTTTTTTTTAAACTGTGTGGTTTTAAAAGTCATTCAAATGGGAAATAGTGAGCTACAAGAGAATTTGAAATTTATGTTCATTTCTGAAAAAATGTAAGAACAAATAAGATGGTTACCTGGTTCTTTCTTTACAAACACGCGATTACTTTGATATTAGCTGTGTGCATGTGATGTGCGTGTGCTCTTGCGCGTGTGTGTGTGTGTGTGTGTGTGTGTATGTGTGTGTGTTGAAAATTGTAATATGTTACAAGTGTTGATAAACTAAAATGCTTGATTTGTAGGAGAAGTTCCTAAAATGTGGAGGTGGATTGAAAAAATGTAGGGGAATAGCAGGAATCAAATCTCTAAAAGTTCTTCGAGGGCTTTGCTGTGATGCGGTGGCACTGGGTGCTCAAGAAGGCAAAGAAGAAAGACAGTAACTTCCACCCTCCTCCCCTGAACGATGGAAAACATGTGTGTCGAAGGTCACCATCGTCAAAGATTTTTTCTTCCGCGATACTACTCTGCACTTCATTTTGTATAGTTTGCCAAGGCGGGTATCCTAGGAACAATATTATTATAGGAAACAGGTATCAATCCGATTCATTCAGGAAGAGAAGCGTATAGAACTAAAGAATATGGTGTTTACTCTTCAGGAACTGGAATCCCCGCATTGATGGATATTCAAGAGTGGCACTTTTGATACATGTTATCATAAAGGTGCTTACTAAAAAGCAGAATCAAAAGTTTCAACTCTTTTGTAAACAAGCAAAAATTAAATTTTTAAATTAAATCATTTGAGATTTTTTTCAATTTGGTGCTTTATATTTGTTTTCATCAGACAGAGAAAAGCTGCAATTCATGTCTTCAGCTCTGATGTATTCATTACTTGGTAATGTAATATGCTATTGTCAAATTCCTTTTGGAAATAAGCAAAAGAACCCCAAAGGCCAGCAGCAGCTTGCTGGCTACTTCTGCTTAGCAGGAAACCTGATCTGACCTCTTGTAGTAATCAGGTGTATCTTCAGTTTTAAAAAGAAGGAGAAAGGAAATGTGGCCGTTCAACGTGTTGGTTTTTGTTTTGTTTGTTTGTTTGTTTTCCTTGTTGTTATTTTTGTAATTATCAAACCTCAGGTAAGATATTGGTATTCCTGCACTAGATTTTGAAAGAAGAATCATAGCAGAAGTCAGGGATTAAAATACTACTACACAAACATTTCATAAGTGGTCATCCTATTGGACATCAAGGCGGTGAGGCTTTAGGTGCAGGATATGGTTTTAAGAGACTCTGAAAGCAACTTGGAACAGTTGATCCACCTCCTCTACTAAAGTAAATATGAATATGCAGAATTAGGGATTTGCCTCATTTGGAGTTGTTACTTTTTGTCTTTGTATGGCAGTGATGAACACTAATGCTTTGACAGCACTGCCCACCCAGTGGTCCAACTGATTCCAATTCAGTCTCCGATTCCTGGTTTTTGTTTTTGTCTTTCCACTTTTTTTCCATCTTTGATTTTATTGTTATTGTTATTGCTATTATTATTATTATTATTATTAATATTCGATGTTTGTTTGATGAGGGATTGGGAAGTGGGAGGGAGTCGACTGAGACTGGGGGCTGAGAGGATCTTTCCTATTCTTTATCCAACAGGCAGAATATGGTCTGTGTACCAAAACGGAACTCGGTCAGGAAGGAAACCATTCACGGCATAAACAAGCACAACATGTAGTCTATCAGCAGCTGGAAGCAAATAAATAAATAATAACACATCGGAGGTGAAGATGGAATGCGCTGGATTCCAAGACAGCAGGCACCAAGGCCTGGGCCTTCCTCTTGTTTTTGCTTTGGTTATGTTTGTTCATAGATGTCTTCATGGGGACCTTGAAGTGGACCATCTCTGGCCGCAGTACTGCTTCGCCATATGCTCATCAAGTATTATGGACATATGTAATGGTGAAATATATGAACTGTGGCCTTTTCATTCTTGTACTTGACGCAATTAAGTGAAGATAAGAAAAAAGCAGAGATTTACCATGTATAAGTGCCTGGCTTTGTTATAAAGCTTCGTCTGTCTTAGTCGCTTTTTGCTATAAAAATGGACTGTGTACACCCAAGTAGGAAAAAAAACTAAATTTAAAATAAAAATATTAGGCTTAAAAAAAAT
>b7348b43-4908-429a-a0be-bf67469031bf
GGTGCAGTGACATGGATGTTCTGAATATACATGGATAGATTTTTCACTGGAAAAATACAAAAATTAAAAAAGAAAAAGAAACTAAAAAGAAAGTTCAAGTTTTCAAAAACCGTCAATGAGAAAATTGCAAGGAGTGTGACAGAGCTGAGTTGATTTTTGTTGCTTCAAGATGACTTTTCTCAAAAAATGGTTTACTAAAAGTAGATGACTTACCTGCCTCCTCCTTTGTTTGAAAAAATGCCATCTCAAACACGCAGCATTATTATTGGCCTTAATGAAGTTAAAGCATTAAGTTCAATACTGTTTGTGAGGAGGGTATCCAAGTATACTTGGCCAGTATGAGTGGAAGTTCATACTTATTGATAGAAACAAGATCAAACACGGCACAGCAACTACCAGATAGCTGGCGTTGACACCAAGGCACATGACACAATTCCCATGTAAGTCTTCCAACAATGGACATGGTGTGTTGGTGTAGTGAACACAGGACCTCGTAAGCATTTGCTCAGCATCCTTTTGTCTCTATTCGGTTCTGTTCTTTGACAGCCACACAATCGTCATGGCATGTATTAAGGAAAAAATCCCTGTTGAAGAAGTTTCCAACCTTGACCTACTGAGTTGGCGCCACAACTACCACAGAAATGGTCCTAAATACCCCATTTGGGCAATCCTGAACTACCGGTTGTTTAAGTGACGAAAACACATCTGTAAATATTTTTATGCAACCATTGCATATTATCATTATTTGAAACTGTGTATGTAAAAGTTATATTTTACATGTAGACTCTGTTATTGTCAGCATTGTAACGCAGTTTGTCTTAAAATCCCCCCTACCCCATCATATCCTCCATATTTATTTATCCATATCATATCCTATCCCACTCGCATCCATATCTTTCCAAT
>e6d71afa-14f0-4fd8-80f2-8eff386db5f4
AGAAAAAGAAAAACTAAAAAGAAGTCAAGTTCAAAACCGTCAAATGAGAGAAAATTGCAAGGTGTGACAGAGCTGATTGACTTTGCTGCTTTGATTTTTTTTCAAAATAGGTTTACTAAAAGTAGATGACTTACCTGCCCTCCTCTTCGTTTGAAAAAAATGCCAACCAATCATGCAGCATTATAACAAGCCAATCTATAAGCCCTAAAGCATTAAGTTGCACTTTGTGAGGAGGTAACGCGGTAACTTTTTGCCAGTATATGAGTGAAGTTTATACTTAACATTTTGATAGAAACAAGATCAAACTACGGCACAGCAACTTTCAACAAGATAGCTAGCGTTGACTTTGAAGGCACAATTGAACCAATTCCCATAAGTCTTTCCATTTACTGGACATTGATGCGTAGTGCAGTGAACATAGGACTCCTACGTAAGCATTTGTCAGCATTCTGTCTCTAACTCGGTCTGTTTGACAGCCACAATCTTCTCTTGGCATGTATTAAGGAAAAATCCCAATGAAGTAGTTTCCTTCCCTATCAGCACTGAGTAAATGCCATAACTCCGGAAATGGTCTAAATACCCCATTGTTGTCCTGAACTACCAGTTCAGTGACGAACACATCTGTAAATTTTATGCATCAATGGCAAACCCTCATTATTTTGAAACTGTGTATGTCAAAAGTTATATTTTACATGTAGACTTGTTATTATGTGTTTTAATACATTGTATCAGTTTGTTTCTAAACTGTGTGGTTTCAAAAGTACGCAATGAAATGGTGAAATCCAG
>2fc10973-a6a8-48c1-8075-824349a0905f
AGAAAAAACTAAAAAGAAAGTCAAGTTCAAAACCGTCAAATGAGAAAATTGCAAGGAGTGTGACAGAGAGCTGATTGATTTTGTTGCTCTTGATTTTTCAGCGGGTTCTAAAAGTAGATGATACCTGCCTTCGTTTGAAAAATGCTTAACTCAATTATGCAGCATTATAACAAGCCTTATAAGCCCTAAAGCATTAAGTTGCACTTTTGTGAGGTAATCCAGGTATTAGACCAGTATGGGAGGAAGTTTATACTTAACTTGTAGAAACAGCAGATCAAACGGCACAGCATTCATCAGATAGCTAGCGTAGCTCTGAGCACAATTGATTAATTCCTGCGAGTTCCAACAATTGACTTGGTGTGTAGTGCAGTGAACACATAGACTCCTACACGTAAGCATTTGTCAGCATCCTTTTGTCTATTCGGTATGTTTGACAGCCACAATCTCACTGCATGTAACCAAAGGGAAAAAAAAATCCCTGTTGAAGTAGTTCACCTCAGCACTGAGTAATGCCATCCGCGGAAATGGTTTAAATACCCATTTGTTGCCCTGAACCAGTTTTGTGATCAGCAATTATGCAACCTGAAGCAAACCTATCATTATTTTTGAAACTGTGTATGTAAAAGTTATTCATGTAGATTTTAATTATTATGTGTTCAACACCGTTTCCAGCCCGTCCTCTCG
>20c60195-a6ad-4914-b181-93bda771803e
AAAACTAAAAGAAGGTCGTGAGTCAAAACCGTTAAATGAGAAAATTGCAAGGAGTGTGACAGAGCTGATTGATTCTGTTGCTCTTGATCAGCAGGTTTACTAAAAAGTAGATGACTTTACCTGCCTCCTTCGTTTGAAAAAATGCATCAATCATGCTAGCATTATAACAAGCCTTATAAGCCTAAAGCATTGGATAATCATTTGTGGGGTAACGCAGTATTACCTTGGCCAGTATGGGTGTCTATCACCTAACATTTGATAGAAACATCTAGATCAAACGGCACAGCAACTACAAGATAGCTGCGTTGGACTTGGGCACAATTGAACCAATTCCCATGTAAGTCTTCCAACAATGGACTTGGTGTGTAAGTGCAGTGAACTACAGGACTCCTACGTAAGCATTTGTCGGTATCACTGTTTCAACTTAGTACTGTTTTGACAGCCACAATTCTGGCATGTAACAAGAGAAAAAATCCCTGAAGTAGTTTTCCTCTATCAGCTTGAGTAATGCCATTATTCCACAGAAATGGTCTAATACCCCATTTGTTGATCCTGATTACCAGTTCTACTAGTGACGAAACTTATTTGTAGTTTTATGCAACTCCGTTAGCAAAACCAACATTATTTAGAAACTGCGATCGTAAAGTTATTTCACTTAGATATTTCTTGTTATTATGTGCTTAAATCGCATCAGTTTTTGCTCTTTAAACTGTGAAGTCAAAGTTCTCAAATGAAAAAGTGAAAGACTTTCAGAATCTGAATACTATGTTCATTTGAAAATGTTGGAACAAATAGTAGCTTTTAGCACTTTTTACAAACCTCGTATTACCATTTGATTGGTTGTGTGCATGTGCTGTGTGCTTGCGTGTGTGTGTGTGTGTGTGTGTTATGTGTTGAAAATTGTAATAAATAAGTAGCGATAAAACTAAAATGCTTTGATTGTAAGAAGACTCCTAAAATGTGGAGGTGGATTGAAAATAGGAATAGCAGGAATCAAATCTTTAAAAAGACATAGGACTTTGCATATTGTGATGAAGTGGCACAAAGGTGCTCCAGAAGGCAAGAAGAAAGACAGTATTCCCTCCTCCCTGAACGATGGAAAACCGTGACCGTGGTCTCACCATCGTAAAGATTTTCTCCTTGATCTACTCATTGCACTTTATCTTGTATAGTCTGCCAAGGCGATATTCCAAGGAACAATCATTATAGGAAACAGGTATCGTTCGATCATCAGGAAGCGTATAGAAAAGAATATGGTGACATCATACTTTAGGAACTAGAAAATCCCGCATTGATGGATATTCTAGAGTGGCACTTTGATCATGTATTTATAAAGGTGCTTACATTGAAGCAGAATCATCAAAGTTTTCAACTTTGTAAACAAGAAATAAAATTAAATTTCATAAATTAAATCATTTGAGATTTTTTTCTTCTCAATTGGTGCTTTATATTTGCTTCTATAGACAGAAAAGTGCAATACATGATCACCAGCAGCTCGATGTATCTACTACTTGGTAATGCAAACATGGCTATAGCAAATTCCGTGGAATAAGCAAAAAAGACTCCCCAAAGGCCAGCAGCAGCTGTTGGCTCACTTTCAATCTGGGTCGCAGGAAACCTGATCTGACCCTCTTGTGGTAATCAGGTGTATCTCCAGTCTAAAAGAGAAAAGGAAATGTGGCCGTCTCAACGTGTTGGTTTTGTTCTTGTTTGTTTTGTTTGTTTCCAATTGTTATCTTGTAATTATCAAACTCCAGGTAAGATACTAATATTTCCTGCATGGGATTTTTGAAAGAAACTTAGCAGAAGGATAGTATTAAAATACTACAAACATTTCATACTGGTGTTTTATCCTATTGGACATACCGAAGGTAGTGAGGCTTCGATGCAAGGATATGGTTCTGAGACTGAAAGCAACTTGGAACAGTTGATCCACCTTCCACATTGAAGTAAATATGAATGCAGAATTAGGATCTGTCCATCTTGGAGTTGTTACTCTTTGTCGTATGGCAGGCGAACCACTAATGCTTTGACAGCTTCAGCCCAAGTGACCACAACTGATTCCGTAATCAGTTTCATTGACCTGGTTTGCTTTGTCTTCCACTTCTTCCATCTTGATTTATCGTTTGTTGTATCACATCATCATTATTTATATCTTTGATGCTTTGTTTGATGAGTTAAGGAAGTAGGAGGAGCACGAACTAGACCTTTATTAGAGGATCTTTTCCACTTTGCCAACAGGCAGGGCTGGACCGTGCCCTGTGAACTTAAGTCAGGAAGGAACCATTTCGGCAAACAAGCACAACATGTGGTCTGCCAGCTGTTGGAAGCAAAATAAATAATTAATAACACATCATCGGAGGTGAAAGTCGAATGTGCTGGATTCCAGACTGTTGAGGCACTGAAGGCCTGAGGGCCTTCCTTGTCTGCTGGTTGTTTGTTCAAGATGACTTCATGGACTTGTGACTCATCATCGCTGTTAGTCCTTCATCCATGTTCATTCAAGTATTATAGACATATGTAATAGGTGAGCTTGCCTTCACATATTGTTACTACTGTTGATGCTAATTAAAGTGAAGATAAGAAAAAGCAGATTTACGCAGTGCCTGGCTTTAATTATTGGGACATGCTTGTCTAGTGCTTTAATTATAAAAATGGACTGTTGACCTAAGTAGAAAAACTAATTTAAAATAAAAATATATTTGACTTATTTTTTTGTGGACTAATCTTTATTCATAGATAACAAAAAATGTCAGATTTTTAGTATTTTTTTGTAGATTTTGGAATCATTATGAGTAAAAGTTGTTATTTATTTAATATTTAAAAGATGCTATTTACCATGTGTTACTGAAAGGAAACTGTATGGTGAGCTTGTTTGTTTGGTTTCATTGTCTTGCTTGTCAGTTGCAGGTCTGCAGTATGAACTTCTTGCTCGTCATGTTTTGTTTGTTTGCGACTATTGACTTTAGCTGCGGTAAAAACTTTTAAAAATTGTTTGAAAAAAGGAAACGTTTTAAAAAGATAAACTGGTTACACCTTGTTTTATGTGAAAGGTGCCAATTCTTCATGTCTTGGTGTATTTTGATTTGGTGAGTGTTCAAAACAGGTTGTGTGCGGATCACCACAAGAGGCTCCAAAGCCCGAGTCTGGTCAAGACCTGTTCCCATTGTAGCATTGATGAAGTCATGTACATGGCTCAATTTGTAGCAATAATCGCCATTTTATAAAAAAA
>91e6a874-bdf1-48cc-b96b-7923fdf2b258
CTTACCTGCCTCCTCCACCGCGTGAAAAAAAAAAAAAAATGCCAACCAATATCAGCATTATAACAAGCCATAAGCCCTAAGCATTAAGTTGCACTTGTGAGGTATAACGCAAGTATATTCACCTTGGCCGGTATGAGGTTGAAGTTTATACTTAACATTTGATAGAAACATGAGTCAATTACGGCACAGCATTCATCAGATAGCTGGCGTATTTGGGCACTGAACCAATTCCCATCGTAAGTCTCCCATCGGCTTTGGTGTGTAGGTGCAGTGAACACAAGGACTCCACGAGCATTTGTCGTCAGCATTTTGTTTCTCAACTCGGTTCTGTTTTGACAGCCACTGTTAAGCATGTATTAAGGAAAAAAAAAATCCCAAATGAAGTAGTTTTTCCTCCTATTGCTTGAGTAAATGCCATAACTCAAGAAATGGTCTAAAATTCCCTATTTGTTGTCCTGAACTACCAGTTTCTAGTGACGAAACACATCTGTAAATTTATGACCAATGGCAAACCTATCATTATTTGAAACTGTGATCGTAAAAGTTATTTTACATGTAGACTTTTGTTATTATGTGTTTAAATACTGACAGTTCTTTGTTTTTTTCTTAAACTGTGGTTTAAAAGTCATTTAAATGTAATTGGCTTTCAG
>4c70c356-c67a-438a-a6f5-80d053d517ee
TATCAAGCCTTATAGCCCTAAAGCATTAAGTTGCACTCTGGTGAGGAGGTAACGCAGTATTCCACCTTGGCCAGTATGAGTGAAGTTTATACTTAACATTTGATAGAAACATAGATCAAAACCTACGGCACAGCATATTCATCAGATAGCTAGCGTTGGATTTGGCTCAATTGAACCAATTCCCATCGTAAGCATTGGACTTGGTGTGTAAGCACAGTGAACACATGGGTAAGCATTTGTCAGCATCCTTGGTCTAACTCGGTTCTGTTTTGACAGCCACAATTTCTTCTTGGCATGCTAAGGAAAAAATCCCAGCTGAAGTAGTTTCCACCACTATCAGCACTGAAGTAATGCCATATTCCGCGGAAATGGTCTAAATACCCCATTTGTTGTCCTGAACTACCAGTTACAAGTGACGAAACATCTGTATAAATTTCATGCAACCAATGGCAAACCTATCATTATTTGAAACTGTGTATGTAAAAGTTATATTTTCATGTGGACTTGTTATTATGTTCAATCACTGTATCAGTTTTTTGTTTCTTTTCAAACTAGTGTGGGTTTCTAAAAAGTTCATTTCAAAACGAAATAGTGAGCTACAAGAATACGAATTTATGCTTCACATTCTTGGAAAATGTAAGAACAATAAGATGGTTCCATTAGCACAAACCCACGAACATTCAAGTTTGCTGCGCGTCATGCGCGTGTGTGCTCGCGTGCGTGTGTGTGTGTGTGTGTTATGTGTGTGTCGAAAAAATTGTATAAATCGGCCAGTAGCGATAAAACTAAAATGCTTTTGATTTGTTGAGAGAAAGTCCCTAAAATGTGGAGGTAGATTGAAAATGTAGGAATAGCAGGGAATCAAATCTCATAAAAAGTTACAGGACTTGTTGTGATGCGGTGGCACAAGGTGCTCCAGAAGGGCAAGAAGAAAAGACAGTAACTCCTCCTCCCTGAACGATGGAAAACATGCTCGACCCGTTTGAGATTTCTTTTCCGTGATACATTCGCACTCTATTTTGTAGTCTGCCAAGGCGGGTATCCCAAGGAACAATATTATTATATAGGAAACAGGTATCGTCCGATCACAGAGAAGCGTATTGAAGAAAAAGAATATGGTGTATCACTTTAGGAACTGAAAAACCTCCCCGTATTGATGGATATTTCAAGAGTGGCACTTTGATCATCGCTATAAAGGTGCTTACTACTAAAAAAAGCAGAAATCTAAAGTTTCAACTCTTGTAAACAAAGCAAAAATTAAATTTTTAATTAAATCATTTGAGATATTTTCTTTTTCAATGGTGCTTTATATTTTGTTCTCATATGGACAGAGAAAAAGCTGCAATTTATGTTTTCACCAGTCTGATGTATTCATTACTTGGTAATGTAATATGGCTATTGTCAAATTCCTTTGGAAATAAGCAAAAAAAGACTCCCAAAGGCCAGCAGCAGCTATTGAATTCATTCTTCGGTTTGGTGCGGAAACCTGATCTGACCCACTTTTCTGTGTAATCAGGTGTATCTCCAGTTTTAAAAAGAAGGAGAAAGGAAATGTGGCCGTTCAACGTTGTTGGTTTTGTTTGTTTGTTTTGTTTGTTTCCACTGTTGTTATTTTGTAATTATAAACCTCAGGTATAGATTTGGTATTCCTGCACTGGATTTTGAAAGAAAAACTTAGCAGAAGTCAAGGATTAAAAAATACTCACAAACATTTCAAGTGTTCATCCTATTACTGGACCACACGAAGGCGGTGAGGCTCAGGACCGCAGGATAGTTCTCAAGAGACTTGAAAGCAACTGGAACAGTTGATCCACCTCCTACTAAAGTAAATATGAATGCAGAATTAGGGGATTTGTCCACATTTCTTGGAGTTGTTACTCTTTTTTTTTGCTTCTGTATGGCAGTGATGAACACTAATGCTTTGACAGCTTTCAGCCCCAGTGGTCCACAACTGATTCCAATTCAGTTTCCGATTCCTGGTTTTGTTTTGTGATTCTATTGTTATTGTTATATATTGTTATTATTAACATATATATTATTATTAATATTCATGATGTTTGTTTGATGAGGGATTGGGAAGTGGGAGGGAGTCGAACTGAGACATGGGGCGAGAGGATTTTTTCCTTATCTGCATCCAACAGGCGGAATTGGTCTCTGTGTCCAAACGGAACTTAAGTCAGGAAGGAAACCATTCCGCAGCATATAAACAAGCACTCAACATGTAGTCGCGGCTGACTGGAAGCAAATAGCAAATAATAACACATACCGGAGGTGAAGACGTGGAATGTGCTGGATTCCAAGACAATGGGGCACCAAGGCGTGGGCCTCCTTCTGACTTCTGCTTGGTTATGCTTGCTTCTTAGGATGCTTTTACCACATGGGACCTTGAAGTGACTCATACCTTGTGCAGTACTGGTTTCGCCATATGCTCATACCAAGTATGGTATGTAATGGTGATGAACTGTGGCCTTCTCATCAATCATCTGTGATGCAATAGTGAAGATAAGAAAAAAAAAGCAGAGATTTACCATGTATGAGTGCCGGGGGCTTTGTTATATAAGTTTCGTCTGTCTAGTGCTCTTTGCTATAAAATAGACTGTAGTACACCCATAGTAGGAAAAAACTAAATTTAAAAATAAAAATATATTTGGCTTATTTCGCAGGAGTAATCCTTTTCTATACCTCGGATATTACAAAAATGCCAGATTCAAAAAGTATTTCTTTTCTCTGTAGATTCTTGGAATCACTGAGTAAAAGTTTGTTACTCTATTTGCTATTTAAAGATGTTATTTACCGTGTTACTGAAAGGAAACTGGGTATGGTAGAGCTCTGTTTACTGTTTGTTTCAGGTTTTTTTCTTTGTTTGTTTATTTAGTTGTAGGTATGCTGTATGAACTTTTTTTGTTCGTTATGTTTTGTTTGTTTTTGCGAACTGACCACATTAGCTGCGCATTAAAAACTTTTAAAAAATTGTTTAAAAAAAAGAAGGTTCTAAAAAAAAAGATAAACAGTTACACCTTGTCTCTGTGTGTGAGTGCCTCAATTTTCATGTCTTGTGTATTTCTTGATACTGTAGAAGGTGTTCCAAACAGGTTGTGTGCCAGACTCCACAAGGCCCTACAGCCCAGCTTGGTCAAGACCTGTTCCCATTTGTAGTTACTCGATGAAGTCATGTTTATGACCGTTCTGTAGCAATAATGTGCCAACATAGATCCATCACCTATATTATTCATAATAATAAATTAAAACTAATAATGCAATGCCAAATTC
>90da97f5-126a-4ac1-b5d6-61e2fbfc8a6b
CCTAAAGCATTAAGTTGCACTTTTGCGGAGGAGAGGGTAACGCAGTATATTTTGGCCAGTATGAGTGAAGTTCTATACTTAACATATGATCAGAAACATAGATCAATTACGGCACAGCAACTCATCAGATAGCTAGCATACGTTGACTTTGGCACAATTGAACCAATTCCCATCGTAAGTCTCTCCAACAATAGCATTTTGGTGTGTAGGGTGCAGTGAACACTAGGAACCTACACGCATAAGCATTTGTCGGCATCCTTTGTCCTATCGGTTGTTTGACAGCCACAATCTTGGCATGTATCAAAGGAAAAATCCCTGTATCGAAGTAGTTTTCCTATCAGCACTAAGTAAATGCCATATTCCGCGGAAATGTTTAAATACCCCATTTGTTGCACCTGAACATTACCAGTTACAGTGACGAAACACATCTGTAAATTCATGCAACCAATGGCAAACCTATCATTATTTTGAAACTGTGTATGTAAAAGTTATATTCATGTAGACTCTTGCTATTATGTGTGTTTAATCTGTATCAGTTTTTTTTGTTTTTTTTTAAACTGTGTAGCTTCTAAAAAGTCATTCTAAATGAAATAGTGAGCTACAAAGAATCTGAAATTTATGTTCATTCTGAAAATGTAAGAACAAATAAGATAGTTACCACACGTAGCTCTTCTACAAAACCCATGAACATTTTTTGATTAGCTGCGCGCATGTGTGTGCGTGTGTGCCTTGCGCGTGTGTGTGTGTCGTGTGTGTGTATGTGTGTGTTGAAAAATTGTAAATATGTTCAGTAGCGATAAACTAAAATAAGCTGATTTGTTGAGAAGTTCCTAAAAATGTGGAGGTGGATTGAAAAATGTAGGGAATAGCAGGAATCAATCTCATAAAAGTTTCGGGGACTTTGCTGTGATGCGGTGGCTGGGTGCTCCAAGAAGGCAAGAAGAAAAAGACAGTATACTTCCCTCCCCTGAATTTGATGGAAATAACCGTGTCTCGGACCATCGTTAAGATTTTCTTCCGTGATACATTCTGCATCATTTTGTATAGTCTGCCAAGGCGGGTCCAAGGAACAATTATTATAGGAAACAGGTATTGTCCGATCATCAGGAGAAGCGTATAGAAAAGAATATGGTGTACTACTCTTAGGGAACTGGAAATCCTCCCCCATTGATGGATAAACTCAGAGTGGCACTTTGATACATGTTATCATAAAGGTGCTTGAAGCAGAATCAAAGTTCTTCAACTCTTGTAAACAAAGCAAAAAATTAAATTTCAATTAAATCATTTGAGATTTTTTTCAATTGGTGCTTCTATATTTGTTTTACTCGGACAGAGAAAAAGCTGCAATTCATGTTTTCACCAGCTTTGATGTATATTCACTACTTGGTAACGTAATATGGCTATTGTCATAAATTCCTTTCTAGAAGAAATAAGCAAAAGACTCCCCGAAGAAGGCCAGCAGCAGCTGCTGGCTACTTTGCTTGGTGCGGAAACCTGACGCTGACCCTCTTTGTAGTAATCAGGTGTATCTCCAGTTTAAAAAAAGAAGGAGAAAGGAAATGTGGCCGTTTTAACGTTGGTTTTGTTTGTTCATTGTTTGCTTTGTTTTCCTTGTTGTTATTTTGTAATTATAACCCAGGTAAGATATTGGTATTCCTGCTTGGATTTTGAAAGAATCATAGCAGAAGTCAGGATTAAAAAATCATTACACAAACATTTCATAAGTGTTCATCCTATACTAGACATACATACAAGGCGGTGAGGCTTAGGTGCAGGATGGTTTAAGAGACATTGAAAGCAACTTGGAACGACTGACACCTCCACATAAAGTAAATTATGAATATGCAGAATTAGGATTTGTCCATTTTGGAGTTGTTACTCTTTTTTGTCTCTGTATGGCAGTGATGAACACTAATGCTTTGACAGCTTCGGCCCAGTGGTCCACAACTGATTTCCAATACCTAGTCTCGATCCTGGTTTTGTTTTGTCTTCCACTTTTTTTTCCTATTTGATCTTATTGTTATTGTTAACTGTTATTATTATTATTATTATTATTAATATTCATGATGTTTGTTTTGATGAGGGATTGGGAAGTGGGAGAGTCGAACTGAGACTAGGGGCTGAGAGGATTTTTTTTCCAACTTTTGCATCCAACAGAATATATGGTCCTTGTGTCCATACAAAAACGGAACTTAAGTCAGGAAGGAAACCATTCAGCATAAACAAGCACAACTACCGCAGTCGCCGGCTGACTGGAAGCATAATAAAATAATAATAACACAGAGGTGAAGAAGATGGAATGTGCTGGATTCCTGGACAATGGGGAGCACCAAGGCCTGAGGGCCCCTTCAGCTTTGCTTGCTATGCTTGTCTTCTCAGGAGATGTTTTCCATGGGACTTGAAGTGACTCATCACTGTGCAGTACTGGTTCGCCATATGCTCATTTCAAGTATTATAGACATATGTAATGGTGAAATACATGAACTGTGGCTCTCATTTTGTTACTTTGTGATGTCAATTAAGTGAAGATAAGAAGCAGAGATTTACCATGTGATCAGTGCCTGGCTTTTGTTAACAAGCTTCGTCTGTCTAGTGCTTCTCTGCTATAAAATAGACTGTGTACCAAGTAGAAACTAAATACAAAATAAAAATATTTGGCTTATTCGCAGAGGTAATCCTTTTTATACCATGGATATTACAAAATGTCAGATTTTGAGTATATTTCTCTTTGTAGAGATTTTGGAATACTATGAGTAAAAGTTTGTTACTTTATTTTGCTATTTAAAGATGTATACACCATGTGTACTGAAAGGAAACTGTATGGTAGAGCTTTGTTTGTTTTGTTTCAGGTTTTTGTTCTTGTTTGTTTTTAGTTTGTAGGTCGCAGTATGAACTTTTTTTGTCTTCGCTATGTTTGTTTTGTTTGCGACACTGTACACATAGCTGCAGCATTAAAAAACTTTTTAAAAAATTGTTTAAAAAAAAAGAAAAAAAGGGAAAAACCGTTCTTTAAATAGATAAACAGTTACACCTTGTTTCAATGTGTGGCTGAGTGCCTACAATTTTTTTTTCATGTTTTTGGTGTATTTTGATTTGTAGAAGTGTCCAAACAGGTTGTGTGCGGACTTCCTCAAGAGGCCCTCAGCCCAGCTTGGTCAAGACCTGTTCCCATCTGTAGTTACTCGATGAAGTCATGTACGGACCGTTTGTAGCAATAAATGTGCCATTTATAAAAAAT
>89b5e3c2-e5ee-413f-8f34-d5e8e68fce97
ATGCACTCTGTGAGGAGGTTAACGCAGTATTCACCTTGGCCAGTATATGAGTGGAAGCTCAACTTAACATGATAGAAACTTAGATCAAACAAGCCCAGCATTCATCAGATACAGCTAGTGTAGCAACAAGCCGCTGGAACCAATTCCCATCGTAAGTCTTTCACCAACAATTTGGGTGTGTAGTGCAGTGAACACAGGCATTCCTACGTAAGCATTTGTCAATTTCCTTTTGTCTCTAACTCAGTTTGTTTTGACAGCCACAATCTTGGCATGTATTTGAAAATCCCTGTGAAGTAGTTTCCACCTACTATCAGCACTGAGTAAATGCCATAACCTCCATGGAAATGGTCTAATACCCCATCATTGTTGCCTGAACTACCAGTTTTAGTGACGAACACACTACTGTAAATTCATGCATTTAAGCAAACCTATCATTATTCGAAACTGTGTATGTAAAAGTTATTTCTTTACATGTAGCAGACTTTGTTATATTTATGTGTTCAATACTGTATCAGTTTTTGTTTTTTTAAACTAATGTGGTTTCTCTAAAGTCATTCAAATGAATAGTGAGCTACAAGAATCGCGAAATTTATGTTCATCTCTGAAAAAATGTAAGAACAATAAGTGCAGCAGTTACCACGTGGCTTTCCACAAACCCGAACATTTTGATTAGCTGTGTGCCGTGTGTGTTGTGTGTGTGTATGTGTGTGTGTTGAAAATTGTAAATATGTTCAGTAGCGATAAACTAAAATGCTTTGATTTAATAAGGAGAAGTTCCCAAAATGTGAGGTGGATCGAAAATGTAGGGGAATATATAGCAGGAATCAAATCTCCATTAAGTTCGGACTTTGCTGTGATGGGTGGCACAAGGTGCTCAAGAAGGGCAAAGAAGAAAGACAGTAACTTTCCTCCCTGAACGATGGAAAACATGTGTACGTGACCATGTTAAAGTCTTCTCTCTCCGTGATCTACTCTGCACTCATTTTTGTATAAGTCGCCAAGGCGGGTATCCCAGGAACATAATATTATTATAGGAAACAGGTATCGTCCGATCACATTCGGAGAAGCGTATAGAAGGGAATCATGGTCTACACTTAGGAACTGGAATCCTCCCCGCATTGATGGATATCTCAGAGTGGCACTTTGATACATGTATAAAGGTGTTACTAAAGCAGAATCAAAGTTTCAACTTTGTAACAAGCAAATTAAATTTTTAAATTAATACTTTTTGAGATTTTTCATAATTGTGCTTTATATTTTTGTTTTCATCAAGACAGAGAAAAGCTGCAATCATGTTCACCAGCTTGATGTATTCATTACTTGGTAATGTAATATGGCTATTGTCAATTCCTTTTTGAAAGGCAAGCAAAAGACCCCCAAGGCCAGCAGCAGCTGCTGGCTACTCTGCTTGGAAGGTGCGGAAACCTGATCTGACCCTTTTTGTAGTAATCAGGTCGTACACCTCAGTTCTAAAGAAGGAGAAGGAAATGTGGCCGCTTCAACGTGTTGGTTTTGTTTGTTTGTTTGTTTTGTTTCTGTTGTTATATTTGTAATTATCAAACCAGGTAAGATATTGGTATTTCCTGTCACTGGATTTTGAAAGAAACTTATAGAAGTCAGGATTAAAATACTACACAAACATCATAAGTGTTCATCCTATACTAGACATACACGAAGGCGGTGAGGCTTAGGTGCAGGATCGGTTTAAGAGACTTTGAAAAGCAACTTGGAACAGTTGATCCACCCACCACATTAAAGTAAATTATGAATATGCAGAATTAGGATTTGTCCATTTAGAGTCGTTACTTTTTTTTTGTTTTGTATGGCAGTTGACGAACCATTATTAATGCTTTGACAGCTTTCAGCCCACGCCAGTGGTCCAACTGATTCCAATTCAGTCTCCTCGAATTCCATGGTTTTGTTTTGTTTCCATTTTTTTCCTATCATCGATTCTCATTGTTATTGTTATTGTTATTATTATTATTATTAATATTTTTTATGCGATGTTTGTTTGACGAGGGATTGGGAAGTGGGAAGGGAGTCGAACTGAGACTAGGGGCTGAGGATTTTTTTCCACTCTGCACAACAGGCAGAATATGGTCTGTGTCCAAACGGAACTTAAGTCAGGAAAGGAAACATCAGCATATCGAGCACAACCGTGGTACATCGCCGGCTGACTGGAAGCATAAATAAATAAATATAATCAACACAACGGAGGTGAAGATGGAATGTATAATGGATCACCAAGACAATGAAGCCTACCAAGGCCAGAGGCCTCCTTGACTTGCTTCTTGGTTATATGTCTGAGATGTTTTTTTCGGGACATTGAAGTGACTTCATCTCATGTAAGTACTGGTTTCATGCTCATTTCATGTATATAGACATATGCAATGGTGAAATGAACTGGCCTTTCATTCTTGTTACTTTGTGATGCAATTAGTGAAGAGATAAGAAAAAGAGATACCATGTAACGGTGCCTGGTTCTTTGTTAAAGCTTCGTCTGTTCGGCGCTTTTTCTGCTATAAAAATTGGACTGTAGTACACACACCCAAGTAGGAAAAACTAATTTAAATAAAAATATTTGGCTTATTTTTCGCAGGAAGTTGTTCCTTTTATACAGGATATTCAAAAAAAATGTCAGATTTTGAGTATTCTTCTTTGTAGATTTCACTGGAATCATCAGTAAAGTCTATACTCTATTTGCTATTTCTAAAAGATGTTATTTTACCATGTGTTGCTGAAAGGAAACTGTATGGTAGAGCTCTGTTTGTTTCTGTTTTCAGGTTTTTTGTCTTGTTTGTTTTCTGGTTGTCGAAGGTCGCAGTGAACTTTTTTTTGTTTATGTTTTGTTTGTTTTTGTGACAGTACCAAATGGGTATTAAAAACTTTTTTAAAAATTGTTTAAAAAAAGAAAAAGGGAAAACTTTAAAAAAAGTCTATTGGTTACACCTTGTTTCAATGTGTGGCTGAGTGCCTCAATTTTTCATGTTTTCTGGGTTGTATTTCTGATTTGTAGAAGTGTCCATCAGGTTGCGCCGGACTTCAAGAGGCCCTCGGCCCGGCACTGGTCAAGACCTGCCCATCTGTAGTTACTTGTACGAAGTCATGTACATGACATATCGCGGCAATGTGCATCTTAAATACCTTCCACCAACCTCCATATATCATTCCTATTATTATATTTATATTAACACTGCCTCCATCCATAACCGTTCTCTTCCACTATATTAT
>ad723958-ccc0-464a-9992-28b9ff2b0ecf
GCGCGGTATTTTCCGCCTGGACAAAGTGAAGTTTATAACCGATAGAAAACATCGCAGATCGCTACGGCACGGCAACTTACCGGATCAATAATATGACTCTGGGCACAATTGGAACCAATTCCCGTGATACCAAACAGCTCGGCGTGGTCGTGCAGCTGAACACAGGAACCTACGTGGACTGTTAGCATTCGCTTTATTTGGTCGCTTTAGCGCACACAATTTCGTCGTATTGGGAAAAAAATCCCGTTGAAGAAGTCTTCCACCTATTGTCAAGTGGCGCCAACCCGGAATGGACCGAAATACCCGTTTGCTAATCCTGAACTCCAGTTCTCGCGAGGCGACGGCCGAAACTCATCGTAAATTTCATGCAACCGCTGCAAACCCATTCATTTATATCGAAACTGCAACAGAATCGGTCGTGTGCCAGCGGAACTTAGTCAGGAAGGAAACCATTTCAGCATCAACGGAGTCAACCGCGGACCGCCAGCAGCTGAAGCAAATAAATAATAATAACACAACGGAGGTGCAGATGGAATGTTGCTAGATCCGGACAATAAGCCAAGGCCTGAGGGCCTCCTTCAGCATCTTGCACTAAAGTTATGCATTACTGCTCTTTAAGATGTTCTTTTTGCTGACTGAAGCGCAGCATCTGTGCAGATAGTTCGCCATATCATCTCTTAGATTATGAGACCATATGTGCGGTGAATATATGAACTGTGGCACCTTTTCATTTTGTTACTTGACGCGCAAATTAAGGTGAAGATAAGAAAAAAAGCAGAGATTTACCAAGCATCAGTGCCTGGCTCTTGGGCTTGGCTATGGCGGGTGATAATTTCTTGCTATAAGCAAATTGTAGTACACCCAAAAAGAAGGAAAAAAAAAACTAAATCTAAAATAAAAATATTTGGCTTATTTTGCAGGAGTAATTTATACCATGGATTATTACAAAAATGTAGATTGAGATTTTCTTTGTAGATTTTGGAATCATTATGAGTAAAAGTTTGTCATACTTATTTTGCTATTTAAAGATGGCTATTCTCATGTGTTTGAAAGGAAACTGTGGTAGAGCTTGGTCATTGTTTTGTTCAGGTTCTTTCTTGTTTTGTCTGTTTAGTAGCAGGTCGCAGTATGAACTTCTTGCTTGCATGTTTTTGCTTGTTCGCGTTGGTCACACATTAGCTGCGGCATTAAAAAAACTTCAAAATTGTTTAAAAAGAAAAAAAACGCTTTAAAAAAAAAAAAAGATAAACAGTTACACCATTGTCGTGTGTTGAGTGCACCTAATTACCGACCATAGTGTATCTAGATCGAAGAAGTGTCCGCAAACAGGTTGTGTGCCGGATCCTCAAAGAGGCCACAGCCAGCTTGGTCAAGACCTGTTCCCTAGTTATCAGCGCGAAGTCGTACATGACCGTTCGCGAGCAAATGCACTTTGAAAAAAAAAAAAAAAAAAAAAAAAAAA
>a7decec3-b681-4580-bc89-dada3e546400
TGATAGAAACATAGATCAAACTACGGCACAGCATTTTCATCAGATAGCTAGCGTTGGACTCTGGGCTCTAATTGAACCAATTCTCCCATCGTAAGTCTCTCTTCCAACAGCTTTGGTGTGTAGTGCAGTGAACACATAGGACTCCTTATCAAGCATTTGCAGCATTCTTTTTGTCTAACTTATAGTTTGTTTTGACAGCCACAATCTTGGCATGTATTAAGGAAAAATCCCTGTTGAAGTAGTTTTCCATGGTCATATTGAGTAAATGGCCAACACGTTAGAAATGGTTTAAATACCCCATTTGTTGTCCTGAACCAGTTACCTGACGAAACACATCTGTAAAATCTTATGCATCAATGGCTAAAACCTATCATTATTTGGAAACTGTGTATGTAAAAGTTATATTCTACATTCATAGACTCTGTTATTATGTGTTCATAATCTGTATCAGTTTTTTGTTTTTTTTTAAACTGTGGTTCTTAAAAGTCATTTAAATGAAATAGTGAGCTACAAGAATCTGAAATTTATGTTCATTTCTGAAAATGTAAGAACAATTAGATGGTTACCACGTGGTTCACTTACAAACCCATGAACATTTTGATTAGCTGTTGTGCATGTGTGTGCGTGTGCTCTGCGTGTGTGTGTGTGTGTGTGACATGTGTGTTGAAAATTGTAAATATGTTCAGTAGCGATAAACTAAAATGCTCATTGATTTATTAGCTGAGAAGTTCCTAAAATGTGGAGGTAGATTGAAAATAGGGGAATAGCAGGAATTCAAATCTTCATTAAAAAGTTTTCGGGGACTTGCTGTGATGCGGTGGCCAAGGAGAGGTGCTCCAAGAAGGGCAAGAAGAAAGACAGTATTCCCCTCCCTGACTACGATGGAATTTGCGACATGGTCACCATCGTCAAAGATTTTTTTTCCGTGATACATTCTGCATCATTGTAGTCTGCCAAGGCAGGTATCCCTAGGAACAATATTATTATATAGGAAACAGGTATCGTCCGATTTACTCAGGAGAAGCGTAGAAAAGAAATATGGTGTTTACTTTTTAGGAACTGGAATCCTCCCCGTATTGATGGATCGTTTTAAGAGTGGCACTTTGATACATGTTATCATAAAGGTGCTTACTAAAGCAGAATCAAAGTTTCAACTCTGTAAACAAAGCAAAAAATTAAATTTTAAAAACTAAATCATTTGAGATTTTTTTTTCAATTGGTGCTTTATATTTTGTTCACATTCTAGACAGAGAAAAAGCTGCAATTTCATGTTACCTGAAGCTTTGATGTATCATTACTTGGTAATGTAATATGGCTATTGTCATAAATTCCTTTCTTTGGAATAAGCAAAAAAAGATTCCCAAAGGCCAGCAGCAGCTGCTGGCTAACTCCTCTTGGGCTTGGTGCAGAAACCTGATCTGACCCTCTTTGTAGTAATCAGGTGTATCTCCAGTTTTAAAAAGAAGGAGAAAGGAAATGTGGCCGTTTTAACGTTGGTTTTGTTTGTTTGTTTTGTTTGTTTCCTTGTTGTTATTTTGTAATTATTCAAACCCAGGTAAGATTGGTATTCCTGCACTGGATTTTTGAAAGAAACTTAGCAGAAGTCAGGATTAAAATACTACACAAACCATAAGTGTTCATCCTATACTAGACATCATCAAGGCGGTGAGGCTTAGGTGCAGGATATGGTTTAAGAGACTCTGAAAGCAACTTGGAACAGTTGATCCCCTCCATTAAAGTAAATTATGAATATGCAGAATTAGGATTTGTCCATCTTAGAGTTGTTTTTTGTCTCTGTATGGCAGTGATGAACACTAATGCTTTGACAGCTCACGGCCCACCCAGTGGTCCAACTGATTCCAAACTCAGTCTTCCATCGAATATTCCTGGTTTTGTTTTGTCTTTCCACTTTTTTTTCCTATTTTGATTTTATATTGCTATTGTTATTGTTATTATTATTATTATTATTATTAATATTCATGATGTTTGTTTTTGATGAGGGATTGGGAAGTGGGGGAGTCGAACTGAGACTAGGCTGAGAGGATTTTTTTTTCCATCTTGCATCCAACAGGCAGAATATGGTCTGTGTCCAAACGGAACTTAAGTCAGGAAGGAAACCATTCAGCAAAACAAGCACAACCGTAGTCGCCGTGGCTGACTGGAAGCATATAATAAATAATAATAACACAACGGAGGTGAAGATGGAATGTGCTGGATTCCAAGACAATAGGCACAAGGCCTGAGGGCCTCCTTGACTTTGCTTGGTTATGTTTGTTTTCTTTAGAGATGCTTTCTCATGGGACTTGAAGTGACTTCATCTGTGCAGTACTGGTTCGCCATATGCTCATTCAAGTATTATAGACATATGTAATGGTGAAATATATGAACTGTGGCCTTCTCATTTCTTGTTCTTGTGATGCAATTAAGTGTGAAGATACTAGAGAAAAAAAGCAGAGATTTACCATGTAACAGTGCCTGTTTTGTTATAAGCTCTCGTCTGTCTAGTGCTCTTTTGCTATAAAATAGACTGTAGTACACCCTAGTAGGAAAGAACTAAATTTAAAATAAAAAATACTTTGGCTTATTTCGCAGGAGTATTGCCTTTTTTATACCATGGATATTACAAAAAATGTCAGATTTTGAGTATCTTCTTGTAGATTTTTTGGAATCATTATGAGTAAAAGTTTGTTACTTTATTTGCTATTTAAAAGATGTTATTTTACCATGTTACTGAAAGGAAAACTGTATGGTAGAGCTCTGTTTGTTTGTTTTTCAGGTTTTTTTGTTTTGTTTGTTTTTAGTTGTAGGCGCGGTGAACTTTTTTTGTTCGTTATTTTTGTTTTGTTTCGTGATAGCATAGCTGCAGCATTAAACATCTTTTACAAAAATTGTTTAAAAAAAAAGAAAAAAAGGGAAAACGTTTTAAAATAGATAAACAGTTACACCTTGTTCAATGAAGCTGAGTGCCTCATCATGTTTTGGTGTATTTGATTTGTAGAAGTGTCCAAACAGGTTGTGTGCGGACCTTTCAAGAGGCCCAGCCCAGCTTGGTCTAGACCTGTTCCCATCTGTAGTTACTACTTCGATGAAGTTTCGTACATGACCGTTCTGTAGCAATAAATGTGACTCTGATCTTAGACTGACAGAGCGACAGG
>1e1d89f9-4f68-4bae-96c4-7e3398b0f1db
AAACTACGGCACAGCAACTTACAGTAGCTGCAGCATTTGGGCACAAACTGAACCAATTCCCATGTAAGTTTTCCAACAATGGACTTTGGTGTGTAGTGCAGTGAACACAGGAACTCCTACGTAGAGCATTGTCAGCATTTGTCTCTAACCATGGTTCTGGCTTTGACAGCCACAAATTTGGCATGTATTCTAAGGAAAATCCCTGTTGAAGTAGTTTCCACCTATCAGCACTGAGTAAATGCCATAACTCCGCGGAAATGGTCTAAATACCCCATTTGTTGTCCTGAACATTCCAGTTTCTTAGTGACGAAACACATCAATAAATTTATGCAACCGTAAGCAAACCTATCATTATTTTGAAAACTGTATGTAAAAGTTATATTTTTACATGTAGACTTTGTTATTATGTGTTTTAATACATTGTATACAGTTTTTGTTTTAAACTGTGTGGTTTTTAAAAGTCATTTAAATGAAATAGTGAGTTCCATCAATAATAAATATTTAAATTAAAGAAGGTTAGTAGAGGACAGA
>81bfc8a6-80c2-4ade-9fb7-99c94d0b19e7
TAAGTCTCCAACATTGAACGGCTCTGGTGTGTAGGTGTGAACACATGGGACACCTCCACGCGTTAAGCATTTGTCAGCCATTCCTTGTCTCTAACTCGGTTCTGTTTTGACAGCCACAATCAAGCCGTATTTGAAGGAAAATCCCTGTTGAAGTAGTTCCTCCTATCAGCTCAAGTAAAATGCCATAACTCCGCGGAATGGTCTAAATACCCCATTTGTTGCCCTGAACTACCAGGTTACATAGTGACGAAACACATCTGTAAATTTTTATGCAACCGTTGTAAACCTATCATTATTTAGAAACTGTGTATGTAAAAGTTATATTTCTACATGTAGACTTGTTATTATGTGTTTTAATACATTGTATCAGTTTTTGTTTTTTTCTTTTAAACTGTGTGGTTTAAAAAGTACTCAAATGAAATAGTGAAAGCTACAAGAATCTGAAATTTTTATGCTCATTTTTGAAAATGTAGAACAATAAAGATGGTTACCACATGGTCACAAACCCATGAACATTTTAGATTAGCTGTGTGCATGTGTGTGTGTGCCTTGCGTGTGTGTGTGTGTGTGTGTGTGTGTATGTGTGTGTTATGAAAATTGTAAATATGCTCAGTAGTGATAAACTAAAATGCTCGTGATTTGCATGAAGTTCCTAAAATGTGGAGGTGGATTGAAATGCGGGGGAATAGCAGGAATCAATACTCATAAAGTTCTTTAGGACTCTGCTGTGATGCGGTGGCACAAGGTGCTCCAAGAGAAGGGCAAGAAGAAAGACAGTAACTTTCCCCTCCCTTGAACGATGGAAAACATGTGTCTCTGGTCACCATGTTAAAGATTTTTCTTCTCCGTGATCTACTTTGCACTCATTTTGTATAGTCTCGCCAAGGCGGTATCCCTAGGAACAATATTATTATATAGGAAACAGGTATCGTCCGATCACAATTCAGAGAAGCGTATAGAAAAGAATAAAGTGACCTCATTTAGGAACTGAAATCCTCCCCCCGCATTGATGGATTTCAGAGTGGCACTTCATTGATACATGTTATAAAGGTGCTACTTGAAGCAGAATCAAAGTTTCAACTCTTGTAAACAAAGCAAAAAATTAATCTTTTTAAATTAAAATCATTTAAAGATTTTTCAATTGGTGCTTTATATTTTGTTCTTCATTTAGACAGAAAAAGCTGCAATCATGCTTTCACCAGCTTTGATGTATTCATTACTACCGGTAATGTAATATGGCTATTGTCAAATTCCTTTTGGAATAAGCAAAAGATCCCAAAGGCCAGCAAAAGCATGCTGGCAACCTCTGCTAAGGTGCGGAAACCTGATCTGACCCTCTTGTGGTAATCAGGTGTACACCCAGTTTTAAAAGAAGGAGAAGGAAATGTGGCCGTTTTACAACGTGTTGGTTTGTTCTGTTTTGTTTGTTTTGTTTCCTGTTGTTATTTGTAATTATCAAACACAGGTAAGATATTGGTATTCCTGCATTGGATTTTTGAAAGAAAACATATAGCAGAAGTCAGGATTAAAATACTACAAACATTTCATAAGTGTTCATCCTATAATAGACATACACGAAGGCGAGGCTTTAGGTGCAGGATCGGTTTAAGAGACTTTGAAAGCAACTTGGAACAGTTGATCCACCTCCTTAAAGTAAATTATGAATATGCAGAATTAGGGATTTGTCCATTCTTGGAGTTGTTACTCTTTTTGTCTTCTGTATGGCGATGAACACTAATGCTTTGACAGCTCAGCCCACCCAGTGGTCCAACTGATTCCAATTCAGTCTCGAATTCCTGGTTTTGTTTTGTCTTCCACTTTTTTTCCTATCTTGATTTTATATCATTGTTATTGTTATTATTATTATTAACATTATATTACCGATGTTTGTTTTAGATGAGAGATTGGGAAGTGGGGGAGTCGAACTGAGACTAAAGGGCTAGAGAGGATTTTTTTTTTCCATCTTTGCATCCATCAGGCAGAATATGGTCTGTGTCCAAAACGGAACTTAAGTCAGGAAGGAAACCATTCAGCATAAACAAGCACATATATGTAGTCGTCAGCTGACTGAAGCATAAATAAATAATAACACAACCGGAGGTGAAGATGGAATGTGCTGGATTCCAAGCAATGAAGCACAAGGCCTGAGGGCCTCCTCTTGACTTCTTTGCTTTGGTTATGTTTGTTTTCTTTTCTTAGAGATGTCTTCTTCATGGGACTTGAAGTGACTTCATCTCTGCGTAGTACTGGTTCGCCATGCTTATCAAGTATTATAGACATATGTAATGGTGAAATATATGAACTGTGGCCTTCATTCACTATACTCGTGATGCAATTAAGTGAAGATAAGAAAAAAGCAGAGATTTACATGTATCAGTGCCTGGCTTTTGTTAAAGCTTCGTCTGTACAGTGCTCTCTTGCTATAAAAATAGATAAATAGTACACCCTGTAGGAAAAAAAAAAACTAAATTTAAAATAAAATATTAGCTTATTTTACAGGAGTAATCCTTTTATACCAACAGTATTTTACAAAAATGACAGATTAAAAAGTATTTCTCTTTGTAGATTTTTGGAATCATTATGAAGGTAAAAGTTTGTTACTTTATTTTGCTATTTAAAAGATGCTATTTTACCATGTGTTACTGAAAGGAACCTGTGTATGGTAGAGCTCTGGCTTGTTTGTTCTTCCACAAGGTTTTTGTCTTGTCTGTTTAGTTGTAGGTCGCAGTATGAACTTTTTGTCTCGTTATGTTTTGTTTTGCTTGCGGTATCTGTACCTTTAAATCGCAGCATTAAAAACTTTTAAAAAATTGTTTTAAAAAAAAGGAAAAAAAGGAAACGTTTTAAAATAGATAAACAGTTACCTCATTGTTTTCAATGTGTTGAGTGCCTCTGATTTTTCATGTTTTGGTGTATTTCTGATTTGTAGAAGTGTCCAAACAGGTTGTGTGCAGACTCCAAGAGGCCCACAGCCCAGCTTGGTCAGACCTGTTCCCATCTGTAGTTATTCGATGAAGTATGTATAGATTAATTATAGTGTGATAGTGTGATTTATTGATATAATATAAAAAAAATTAGAAAATAAATCTGATGCCTGACAAATTCTG
>367dfbf2-ff5f-44ea-aaa9-94afda8a5a51
ACAATGGACTTGGTGTGTAGTGCAGTGAACACATGGACTCCCACACGTAAGCTTTGTACAGCATCCTTTTGTCTCTAACTAGTTCTGTTTTGACACAAATCCACAATCTTGGCATGTATTAAGGGAAAAAAATCCCTGTTGAAGTAGTTTTTTCACCTATCAGCACTGAGTAAATGCCATATTCCGCAGAAATGGTCTAATACCCCATTTGTTAAGTCCTGAACCAGTTACATAGTGATGCACATCTGTAAATTTTATGCAACCAATGGCTACCTATCATTATTTTGAAACTGTGTGTATGTAAAAGAGTTATATTTTTACATGTAGACTTAGCTATTATGTGTTTTCAATTGTTCAGTTTTTTGTTTTTTTAAACTGTGTGGTTTAAAAGTCATTTAAATGAGTGAGCTACAAGAATGAATTTATGTTCATTTTTGAAAATGTAAGAACAGAGATGGTTAACCATGGTTCCACCACCTTTACAAACACCGAACATTTTGATTAGCTGTGTGCATGTGTGTGCGTGTGTGCTTTGCGTGTGTGTGTGTGTGTGTATGTGTGTTGAAAAATTGTAAATGTTCCAGTAATGATAAAACTAAATGCTTTGATCCTGCTGAGAAGTTCCCTAAATGGAGGGTGGATTGAAAAAATGTAGGGAATAGCAGGAATCAAATCATAAAAGTTCTTCGGGGACTTTGCTGATGCGGTGGCACTAAGGTGCTCCAAGAAGGGCAAAGAAGAAAGACAGTAACTCTCCACCCTGAACGATGAAAACATGCGACCATGGTCACCATGTTAAAGATTTTCTTTCCGTGATTTACTTTGCACTTTATACTTTGTAACTGATCTGCCAAGGCGGGGGTATCCCAAGGAACAATATTACTATTATATAGGAAACAGGTATCGTCCGATCTTACACAGGAGAAGCGTATAGAAAAGAATATGGTGTTTACACTTAGGGAACTGGAAAAACCTCCCCGCATTGATGGATATTTCAGAGTGGCACTTTTGATACATGTTTTATCATAAAGGTGCTTACTAAAGCAGAATCAAAGTTTCAACTCTGTAAACAAAGCAAAAAATTAAATTCTTTCAATTAAATCATTTGAGATTTTTCTTCAATTGGTGCTTTTATATTTTTCTTGTTCATATTTCGGACAGAGAAAAAAAGCTGCAATTCATGTACCAGCTTTGATGTATTCTCATTACTTGGTAATGTAATATGGCTATTGCATAAATTCCTTCTTGGAAATAAGCTGGACTCCCCAAAGGCCAGCAGCAGCTGCTGGCTACTTTGCTCGCCGCGGAAACCTGATCTGACCCTCTCTTGTGGTAATCAGGTGTATCCACACAGTTTAAAAAGAAGAAGGAGAAAGGAAATGTGTTGCTTCTAACGTGTATTGGTTCTGTCACTGTCATTGTTTCATTGTTCTGTTTCCTGTTGTTATTTGTAATTATCAAACCCAGGTAAGATTGGTATTCCTGCACTGGATTTTTGAAAGAAACTTAGCAGAAGTCAGGATTAAAAAATACTACAAACATTTCATAAGTGTTCATCCTATACTAGACATACACGAAGGCGGTGAGGCTTAGGTGCAGGATATGGTTTAAGAGACTCTGAAAGCAACTTGGAACAGTTGATACCTCCCTCATTAAAGTAAATTATGAATGCAGAATTAGGGATCTGTCCATCATCTGGAGTTGTTACTCTTGTTCTGTATGGCAGTGATGAACATTAATGCTTTGACAGCTTCAGCCCACCCAGTGGTCCAACTGACGATTCCAATTCAGTTCTTCCTCGATTCCTGGTTTTGTTTTGTCTCTCCACTTTCTTCCTATCTGATTTATTGTTATTGTTATTGTTATTATTATTATTAACATATTATTATTTTTCATGATGTTTGTTTTGATGAGGGGGATTGGGAAGTGGGGGAGTCGAACTGACTAGGGGCTGAGAGGATTTTTTTTTCCATCTCGCATCCAACAGGCAGAATATGGTCTGTGTCCAAAACGGCGGAACTTGGTTAGGAAGGAAACCATACTCAGCATAAACAAGCACAACATGTGGTCTGCCGGCTGACTGGAAAGCAATAATAATAATAACACATGCAGGTGAAGATGGAATGTGCTGGCTGGATTCCAAGACAATGGGGGCACCAAGGCCTGGGCCTCCTCATCAGCTACCTTTGCTTGGTTATATGTTTGTTTCAGAGATGTTCACCATGGGACATTGAAGTGGCTCCATACTCTGTGCAGTACTGGTTTGCCATATGCTCATTTCAAGTATTATAGACATGTAATGGTGAAATATGAACTAATGGCCTTTCTTGTTACTTGTGATGCAATTAGGGTGAAGATAAGAAAGCAGAGATTTACCATGTAACAAAGTGCCTGGCTTTTTGTTAACTAAAGCTTCGTTTGTTTGGTGCTTTTTGCTATAAAAATAGACTGAAGTACTCCAAGTGGGAAAAAACTAAATTTAAAATAAAATATATTTGGCTTATTTGCAGGAAGTAATCCTTTTATACCATAGATATTACAAAAATGTCAGATTCTAAGTATTCTCTTCTTTGTAGATTTTGGAATCATTATGAGTACTAAAAAGTTTGTTACTTTATTTGCTATTTAAAAGATGTTATTCTACATGTGTTACTGAAAAGGAAACTGAATATTGGTAGAGCTTCTGGTTTGTTTCTTGTTTCAGGTTTTTTGTCTTGTTTGTTTTTAGTTGTAGGTCGCAGTATGAACTTTTTTGTTTTCGTTATGTTTTGTTTGTTCTTGCGACTGTACACATAGCATGTTAGCATTAAAAACTTCTAAAAAATTGTTTAAAAAAAAAGAAAAAAAGGAAAACGTTTTAAAAAAAGATAAACAGTTACACCTTGTTTTTCAATGTGTGGCTGAGTGCCTCAATTTTTTTCATGTCTTGGTGTATTTCTGATTTGTAGAAGTGTTCCAAACAGGTTGTGTGCCGGATTCCTCAAGAGGCCCACAGCCCAGCACTGGTCTAGACCTGTTCCCATCTTTCTGTGGTTACTCGATGAAGCATGACCGACCGCTCTGTTGCAATAAATGTGCCATTTTTATAAACTGATGACTAGCCAGACAG
>eecf8519-0782-4b51-8363-8f195a21f7a6
GTGTGGTGCAGTGAACACAAAGGAACTCCACACGTAAGCATTTGTCTGATCTTTGTCTCTAACTCGGTTCTGTTCATTGACAATCCACAATTTTGGCATGTATTAAAGAGAAAAAAAATCCAGCAAAGTAGTTTTTTCCACCAGCACTGAGTAAATGCCATATTCCTCGGAAATGGTTTTAAATACCCCACTTGTTGTCCTGATTACCAGTTCTAGTGACGAAACACATCAAAATTTATGCATACCAATGGCAAACCTATCATTATTTTTGAAACTGTGTATGTAAAAGTTATATTTTACATCAGACTACTTGTTATTATGTGTTTAATACATTGTACGCAAGTTTTTCTGTTTTTTTTTTTAAACTGTGGGTTCTAAAAGTTCAAATGAAATAGTGAGCTTTCAGAATCTGAAATTTATGTTCATCTTGAAAATGTAAGAACAAATAAGATAGTTACCTTGGCACCTTTACAAACCCTTGAACATTTTGATTAGCTGTGTGCATGTGTGTGTGTGTGCTCTTGCGTGTGTGTGTGTGTGTGTGTATGTGTGTGAAAAATTGGTAAATATATATGTTCAGTAGCGATAAAACTAAAATGCTTTGATTTGTTGAGAAGTTCCTAAAATGTGAGGTGGATTGAAAATGTAAGGAATAGCAGGAATCAAATTTTTTAAAAGTTTTCAGGAGACTTTGCTGTGATGCGGAGGCACAAAGGTGCTCCAAGAAGGGCAAGAAGAAAGACAGTAACTTCCCATCCCTGAACGATGGAAAACATGTGTACGTGGTCTACCGTTTGAGATTTTCTTTCCGTGATACATTCTAGCACTCTCATTTGTATAGTCTGCCAAGGCGGGTATCCCTAGGAACACAATTATATTATAGGAAACAGGTATTGCCGATACATTCAGAAGCGTATAGAAAAGAATATGGTGTTTACTTTAGGAACTGGAAATCCCCGCATTGATGGATATTTCAGAGTGGCACTTTGTACTGCATCATAAAGGTGCTTACTTAGAATCAAGTTTCAACTCTTTGTAACAAAGCAAAAAATTAAATTCAATTAAATCATTTGAGATTTTTTTTTCAATTGGTGCTTTTTATATTTTTGTTCTCACTCGGACAGAGAAAAAGCTGCAATTCATGCTTCACCAGCTTTGATGTATATTCATTACTTGGTAATGTAATTGCTATTGTCAAAATTCCTTTGGAAATAAGCAAAAGATCCAAGGCCAGCAGCAGCTGCTGATACACCTTGCTTGGTGCGGAAACCTGATCTGACCCTCTTGTAGGTAATCAGGCATGTATCTCCAGTTTTAAAAGAAGAGAAAGGAAATGTGGCCGTTTTAACGTGTTGGTTTTGTTTTGTTTTGTTTTGTTTGTTTTCCTTGTTGTTATTTGTAATTATCAAAACCCAGGTAAGATTGGTATTCCTGTCACTGGATTTTGAAAGAAACTTAGCAGAAGTCGGATTAAAAATACTACACAAACATTTCATAAGTGTTCATCATCCTATACTAGACATATACAAAGGCGGTGAGGCATAGGTGCAGGATCGGTTTAAGAGACTCTTTGAAAGCAACTTGGAACAGTTGAACGATCCACCTCCACATTAAAGTAATATGAATATGCAGAATTAGGGATCTGTCCAACCAAAGTTGTTACACTTTTTGTCTCGCATGGCGATGAACACAATGCTTTGACAGCTTTCAGCCCAGTGGTCCAACTGATTCCAATTCAGTCTCCATCGATTCCAGTTTCTTGTTTTGTCTCCACTTTTTTTCCTATCTGATTTTTATTGTTATTGTTATTGTTATTATTATTATTATTAATATTACATGATGTTTGTTTGATGAGAGATGGGAAGTGGGGAGTCGAAACTAGACTAGGGGCAGAGGATTTTTTCTCCATCTGCATCCATAGGCAGAATATGGTCGTGTCCAAACGGAACTTAAGTCAGGAAGAGGAAACCATTCAGCATAAAACAAGCACAACATGTAGTCGGCTGCTGGAAGCAAAATAAATAATAATAACACAACGGAGGTGAAGATGGAATGTGCTGGATTCCAGACAATGGGGCACCGAGGCCTGAGGGCCTCCTGTTTTGCTTGGTTATGTTTGTTTCTTAGATGTCTTTCTCATGGGACTTGAAGTGGTTCATCTCTGTGCAGTACTGGTTCGCCATATGCTCATCAAGTATTATAGACATATGTAACAATGGTGAAATATATATGAACTGTTGGCCTTTCATTTCACTGTTACTTGTGATGCAATTAAGTGAAGATAAGAAAAAAAAGAGATTTACCATGTATGAGTGCCTGGCTTTTGTTATAAAGCTTCGTCTGTCTCTAGTGCTTTTTGCTATAAAAATAGCTGAAGTACACCCTAGTAGGAAAAAAACTAAATTTAAAAATAAAAATATATTCTGGCTTATTTTCACAGGAGTAATCCTTCTATACCATAGATATTACAAATGCAAGATTTTAAGTATTTCTTTGTAGATTTTTGGAATCATATATGAGTAAAAGTTTGTTACTTTATTTTGCTATTTTAAAAGATGTTATTTTACCATGTGTTACTGAAAAGGAAACAAAATATGGAAGAGCTCTGTTTGTTTTTGTTTCAGGTTTTTTTGTTTGTTTGTTTCTTAGTTGTAGGCGCAGTATGAACTTTTTTGTTTTCGTTATGTTTGTTTGTTTGCGACTGTACACATAGCTGTATTTTAAAAAATTGTTTAAAAAAAAAGAAAAAGGGAAAACGTTTTTAAAAAAAGATAACGGTTTACACCTTGTTCAATGTGTGGCATTGAGTGCCTTTCAATACTCTCATGTTTGGTGTATTTTTGATTTGTAGAAGTGTCCAAACAGGTTGTGTGCGGATTTCCTCATAGAGGCCCTCAGCCCAGCTGGTTTAGACCTGTTCCCATCTGTAGTTACTCGATGAAGTCATGTCTCGAGTCGTTCTGTAGCAATAGTG
>fc414ffe-2d9b-4859-8a0b-38f2699792bf
GGATTTGTCAGCATCCTTTGTCTCTAACTCGGTTCTGCTTCGATGCCACAATCTTGGCATGTATAAGGAATCCCTGTGAAGTAGTTTTCCACCTATCAGCACTGAGTAAATGCCAACCCAGAAATGGTCTAAATACCCCATTTGTGTCCTGAACTACCAGTTACAGAGTGACGAAACACATTTGTAAATTCGCGCAACCAATGGCAAACCTATCATTATCGAAACTGTGTATGTAAAAGTTATTTCTACATGTAGACTCTTGTTATTATGTGTTTTAATCTGTATCAGTTTTTTGTCTTTTTTTAAACTGTGTGGTTTTAAAAGTCACTTTAAATGAAATAGTGAGCTAAGAATCAAATTTTATGTCTCATTCTGAAAATGTAAGAACAAGATGGTTCTTGGTCTTACAAACCCATGAACATTTTGATTAGCTGTGCTATGTGTGCGTGTGTGCTCTGCGCGTGTGTGTGTGTGTGTGTGTGTGTATGTGTGTGTTGAAAATTGTAAATATGTTCCGAGTAGCGATAAAAACTAAAATGCTGTAGGATATGTAAGAAGTTCCTAAAATGTGAGGTAGATTGAAAATGTAGGAATAGCAGGAATTAGCTCATATAAAAGTTTTTCGGGACTGTTGTGATGCCAGTGGCCAAAGTGCTCCAGAAGGGGCAAAGAAGAAAGACAGTATTTTCCCTCCCCTGAACGATAGATGCAAACATGTGCATGGACCACCATCTGCTAAAGATTTCTCACTGCACATTTTGCACTCTATTTTTGTAGTCGCCAAGGCAGGTATCCCAAGGAACAATATTATTATATAGGAACAGGTAACCGTCCGATCATCAGGAGGATATTGAAAGAATAACGGTGTGTTTACTCATAGGAAACTGGAATCCTCCCCCGCATTGATGGATATCAGAGTGGCACTTTGATACATGTTATAAAGGTGCTTACTGCAGAATCATAAAGTTTTCAACTCAATAAACAAAGCAAAAAAATTTAAATCTTTAATTAAATCATTTGATTCTTTTTCAATTGGTGCTTTATTTGTTTTCATACGGACAGAGAAAAAGCTGCAATTCATGTTTTCACCAGCTTTGATGTATCACTACTTGGTAATGTAATGGCTATTGTCAAATTCCTTTTTGGAAATAAGCAAAAGAACACACCCCAAGGCCAGCAGCAGCTGTGGCTACTTTGCTTGATGAAAACCTGTTCTGACCCTCTTGTAGTAAAACCGGGTGTTTCCAGTTTTAAAAAGAAGGAAAATTGGCCGTCAACGTGTTGGTTTCTGCTTTGTCATTGTTTTGCTTTGTTTCCTTGTTGTTATTTGTAATTAACAAACACAGGTAAGATTGGTATATTCCTGCTCTGGATTTTGAAAGAAAACTTAGAAGTCAGGATTAAAATACTACACAAACATTTCATCATAAGTGTTTCATCCTATACTAGACCTATCAAGGCGGTGAGGCTTTAGGTGCAGGATCGGTTTTTAGAGCTTTGAAAGCAACTTGGAACAGTTGATCCACCTCCTCATTAAAGTAAATATGAATATGCAGAATTAGGGGATCTGTCCAACCAAACTGGAGTCGTTCTTTCTGCCTTTTCTGTATGGCAGTGATGAACTACACTAATGCTTTGACCACAGCCCCAGTGGTCCACTGATTCCAATTCAGTCCCGATCACCCTGGGTTTGTTTTCTGTCTTTCCACTTTTTTTTTCCTTTCCTATTCTGATTTATTGTTATTAGCATTGTCATTAATGGTTATATTATTATATTCACCGATGTTTGCTTGATGAGGGATTGGGAAGTGGGGGAGTCGAACTGGACTCGGGGGCAGAGGATTCTTTTTCCTATTTGCATCCAACAGGCAGAATGGTCTGTGTCCAGCGGAACTTATAGTTCAGGAAGGAATCACCATTCAGCAAACAAGCACAACATGTAAGTCTGCCGGCTGACTGAAGCATAAATAAATAAATAATAACTTACAGGAAGTTGAAGATGGAATGCAATAGATCCAAGACAATAGGCACCAAGGCCTGGGCCTCCACATAGCATTTGCTTTTTGGTTATGTCTGCTTCTCTCTAGATGTCTTCTACGAGCTTTGAAGTGACTCATCTCTGTGCAGTACTGGTTCGCCATATGCTCATACCAAGTATTAACAGACATGCAATGGTGAAATATGAACTGTGGCCTTTCAACCAATCACATCGCCGATGCAATTAGGTGTTGAAGATAAGAAAAAAAAAGAAGATTTACCAACGACAAAGTGCCAGGCTTTCTGTTATAAAGCTCGTCATTGTCAAGTGCTTTTTGCTATAAAAATAGAGACTGTAAGTACACCAAGTAGGAAAAAAAAAACTAAATTTAAAATAAAAAATTTGGCTTATTTTACATAGGTAATCCTTTTATACCAAGATTACAAAAATGCAAGATTTTTGAAGAACTTCTTTTTCTTTGTAGATTTTGGAATCATTATGAGTAAAAGTTCTGTTACTTTATTTTGCTATATTTAAAAGTAGATGTTATCCATGTGTTACTGAAAGGAAACTGTATGGTAAGAGCTCTGTTTTGTCTTGTTCCAGGTTTTTTTTTGGTCATTGTTTGTTTTAGTTGTAAGGTCGCAGTATGCACTTTTTGTTTTCGTTATGTTTTGTTTTTGTTTTTGCGACTGACCACATAGCTGCAGCATTAAAAACTTTCAAAAAATTGTTTAAAAAAGAAAAAAAGGAAAACGTTTTAAAAAAAGATAACAGTTACACCTTGTTTCAATGTGGCTGAGCGCCCCAATCTCATGTTTCTCGGTGTATTTTGATTTGTGGAAGTGCACCAAACAGGTTGTGTGCCGGACTTCACCTCAAGAGGCCCACAGCCCAGCTTGGTCTAGTCGGCTCCCATCTGTAGTTACTTCGATGAAGAGGTCATGTGTCGTACGTTTTGTAGCGGCATG
>914b4552-23cb-43ef-ada0-8482adc97e89
GTTTATTCGGTTCTGTTTTTTGACAGCCACAATTCTTGGCATGTATTAAGGAAAAAATCCCTGTTGAAGTAGTTTTTCCTCATCAGCACTGAGTAAAATGCCATATTCCATGGAAATGGTTTTAAATACCCATTTGTTGTCCTGAACTACCAGTTACTCAGTGACGAAACACATCTGTAAATTTTATGCATCAATGGCAAACCTATCATTATTTGAAACTGTGTATGTAAAAGTTATTTCTACATAGACTCTGTTATTATGTGTTTTAATTACATTGTATCAGTTTTGTTTTTTTAAACTAATGTGGTTTAAAAAGTCATTTAAATGAAATAGTGAGCTACAGAATCTGAAATTTATGTTCATTTTTGAAAATGTATAGAACAATAAGATAGTTACCACGTTGGTCTCTATACAAACCCATGAACATTTTGATTAGCTGTGTGCATGTGTGTGCGTGTGTGCTTTGCGCGTGTGTGTGTGTGTGTGTGTGTGTATGTGTGTGTGTTGAAAAATTGCAAATTGTTCAGTAGCAGCGATAAAACTAAAATGCTTGATTTGTAAGAAGTTCCTAAAATGTGGTAGATTGAAAATGTAGGAATAGCAGGAATCAAATTTCTCTCAAAAAGTTCTTCGGGGACTTTGCTGTGATGCGGTGGCACAAAGGTGCTCCAAGAAGGCAAAGAAGAAAGACAGTAACATTTCCCCTTCCCTGAACGATGGAAAACATGTCGTGACCGTGGTCACCATCGTTAAAGATTTTTTCCGTGATACATTCTCTGCACTCATTTTAGTATAGTTTGCCAAGGCGGGTATCCCTAGGAACAATTATTATATAGGAAACAGGTATCGTCCGATCACATTCAGGAGAAGCGTATATAGAAAAGAATATGGTGTTTACTAGGAACTGGAAATCCTCCCCGCATTGATGGATATCACCGAGAGTGGCACTTTTGATACATGTTATCATAAAGGTGCTTACTAAAGCAGAATCATCAAGTTTCAACTCTGTAAACAAAGCAAAAAAATTAAATTTTAAATTAAATCATTTGAGATTTTTTTCAATTGGTGTTTTATATTTGTTTACTCGGACAGAGAAAAGCTGCAATTTCATGTTCTCACCAGCTTTGATGTATATTCATTACTTGGTAATGTAATATGGCTATTGTCATAAATTCCTTTTGGAAATAAGCAAAAAAGACCCCCAAAGGCCAGCAGCAGCTGCTGGCTAACTCTGCTTGGGTGCGGAAACCTGATCTGACCCTCTTGTGGTAATCAGGTGTATCTCCAGTTCTAAAAAGAAAGAAAGGAAATAATGTTTTAACGTGTTGGTTTTGTTTTGTTTGTTTGTTTTGTTTCCTTGTTGTTATTTGTAATTATCAAACCCAGGTAAGATATTGGTATTCCTGCACTGGATTTTGAAAGAATTGCAGAAGTCAGGATTAAAAAATACTACACAAAACCATAAGTGTTCATCCTATACTAGACATACAACGAAGGCGGTGAGGCTTAGGTGCAGGATATGAGTTTAAGAGACTTTGAAAGCAACTTGGAACAGTTGATCCACCTCCTCATTAAGTAAATTATGAATGCAGAATTAGGATTTGTCCATCTTGGAGTTGTTACTCTTGTCTGTATGTAGTGATGAACACTAATGTTCTGACAGCTTCAGCCCACCCAGTGGTCCAACTGATTCCAATTCAGTCTCGAACCAAGTTTGGTTTTTGTTCTCTTTTTTTTTCCTAACACTGATTTATTGTTATTGTTATTGTTATAACATTATTATTATTATTATATTTTGGCATGTTTGTTTGATGAGGGATTGGGAAGTGAGGAGGGAGTCGAACTGAGACTGGGGGGCTGAGAGGATTCTTTTTTTTTCCATTCTTATATCCAACAGGCAGAATATGGTCGCTGTCCAAACGGAACTTAAGTCAGGAAGGAAACCATCATTCAGCATAAACAAGCACATGTAGTCTGCCGGCTGACTGGAAGCATAATAATAAATAATAACTTACAGAGGTGAAGATGGAATGTGCTGGATCCAAGACAATGGGGCACCAAAGGCCTGAGGGCCTCCTCCTTGACTTGCTCTGGTTGTTTGTTCTCTAGAGATGCTCATCTCATCGGGACTTGAAGTGACCACTTTCTTTTGTGCAGTCCTGGTTCGCCATATGCTCATTTCAAGTATTAACAGACATATGTAATGGTGAAATATATGAACTGTTGGCCTTTTCACTTGTTACTTGTGATGCAAACTAAGTGAAGATAAGAAAAAAAAGCAGAGATTTCATGTATCAGTGCCTGGCTTTTGTTATAAGCTTCGTTTGTCTAGTGCTTTCTTTTGCTATAAAAAAATAGACTGTAGTACTCCAAGTAGGAAAAAAACTAAATTTAAAATAAAAAAAATATATTTGGCTTATTAGGAGTAATCCTTTTATACCATAGATATTACAAAAAAAATGTCAGATTTTGAGTATTCTTCTTTGTAGATTTTGGAATCATTATGAGTAAAAGTTTGTACTTTATTTGCTATTTAAAGATGTTATTTCTTACGTGTACTGAAAAGGAAACTGTATGGTAGAGCTTTTACTGTTTGTTTTTGTTTTCAGGTTTTTTTGTTTTTGTTTGTTTTAGTTGAAGGTCGCAGTATGAACTTTTCTTGTTCGTTATGTTTTGTTTGTTTTGCGTTGATACCTTTTAGCTGTAAGCATTAAAACTTTAAAAATTGTTTAAAAAAAAAAGAAAAAAAAGGGGAAAACGTTTTAAAAAAAAAAGATAAACAGTTACCTTTGTTTTCAATGTGTGGCTGAGTGCCTCAATTTTTTTCATGTCTTGGTGTATCTTTGATCAGAAGTGTCCAAACAGGTCTGTGCGCGGATTCCTCAGAGGCCTCAGCCCGGCTTGGTCAAGACCTGTTCCCATCTGTGGTTACTTCGGCGAAGTCGTACCGACCGTTCTGCGGCAATAGCGCCGCCATACAAAAAAAAAAA
>6d040acc-e3ce-4451-ad76-f6f12cf13287
TCCATCTTGGCCGCATTTGAAAATCCCAATGAAGTGGTCTTCCTCTATCAGCACACTGAGTAATGCCAACTCCATGGAATGGTCAATACCCATCTGTTGTGCCTGATTCCAGTTACATAAGTGACGAAACACTGTAAATTTTTATGCTCAACCGTGGCAAACCCTATTCATATTTTGAACTGTGTGTAAAAGTTATATTTTACGTAGACTTTGTTATTATGTGTTTTAAATCCATTGCATCAGTTTTTTTGCTTTCTTTAAACTGTGTGGTTCAAAAGTCATACAATGAAATAGTTGAAAAATCACGAGAATCTGAAATCTATGTCCATCCTTGAAAATGTAAGAACAAATAAGATGGTTACCACGTTGGTCTTTACCTTACAAACCCGAACATTTGATTAGCTGTGCGTTACCGTGTGTGCTCTTGCGTGTGTGTGTGTGTGTATGTGTGTTGAAAATTGTCGAATATTGTTTCAGTAGCGTGATAAAACTAAAATGCTCTGATTTGTTGAGAAGTTCCTAAATGGAGGTGGATGAAAATGTAGGAATAGAAGGGGAATCAATTCCATAAGGTTCCGAGGACTTTGTTGTGATGGTCAGCCAAAGGTGCTCCAAGAAGGGCAAAGAAGAAAAACCAGTAAACTTTCCCCCCGAACGATAGAAAACCGTGTACGCTAGCACACCATCGTTAAAGATTTCTTTCCGTGATTTACTCTGCACTCAACTTTGTAGTCTGCCAAGGCGGGTATCCCAAGGAACAATTATATTATAGGAACGGTAACCGTCCGAATTCATTCAGGAGAAGCGTAGAAAAGAATAGCTGTCATACACTTCAGGGAACTGGAAAACTCCCCGCATATTGATGGATACAATCAGAGTGGCACTTTTGATACCGTTATATAAAAGGTGTTACTGCAGAATCAAGTTTCAACTCAATAACAAAGCAAAATTAAATTTAATTAAAAA
>984553f9-8d47-4927-b12e-96ea02e4cadb
CCTATCAGCACTGAGTAATGCCATTCCGCGGAAATGGTCTAAATACCCATTTGTTGTCCTGATTCCAGTTACATAGTGACGAAACACATACTGTAAATTTTTATGCAACCAATGAATAACCTATACTATTTGAAAACTGTGTATGTAAAAGTTATATTCTTACATGTAGACTCTTGTTATTATGTGTTTTCAATACATTGTATCAGTTTTTAGTTTCTTTAAACTGTGTGGTTTTAAAAAGTCATTTAAATGAAATAGTGAGCTACAATAGAATCTGAAATTTATGTTCATTCTTGAAAATGTAAAGAACAATAGATAAGTTACCTTAGTCACCTTTTCTACAAACCCGAACATTTTGATTAGCTGTGTGCATGTGTGTGTGCCTTGCGTGTGTGTGTGTGTGTGTGTATGTGTGTGTGTTGAAATTGTAAATATGTTCAGTAGCGATAAAACTAAATGCTCATTTGATTTGTTGGAGAAGTCCTAAAATGTAGAGGTGGATTGAAAATGTAGGGGAAACTGAGGAATCAATTTCATAAAAAGTTCTTAGGGACTTTGCTGTGATGGTAAGCACAAGGTGCTCCAAGAAGGGCAAAGAAAGAGACAGTATTTCCCCTCCCTGAACGATGGAAAACATGTGTACGTAGACCACCATGTTAAAGATTTTTCACCGATTTACTCTGCACACTTGTATAGTTCGTCAAGGCGGGTATCCCAAGGAACAATATTATTATATAGGAAACAGGTATCGTCCGATCATCAGGAGAAGCGTATAGAAAGAGAATAGTGTACATACATGGGAACTGGAAATCCTCCCCCGCATTGATGGATATACAGAGAGGCACTTTTGATACATGTTATACAAAGGTGCTTACTTTAAAGCAGAATAAAAAGTTTTCAACTCTTTGTAAACAAAGCAAAAATATTTCAATTAAATATTTGAGATTTCTTTTTCAATTGGTGCTTTATATTTGTTCTCACAAGACAGAGAAAAAGCTGTCAATTCATGCTTCACCAGCTTTGATGTATCATTCATTACTTGGGTAATGTAATCGCTATTGTCAAATTCCTTGGAAATAAGCAAAAGACTCCCAAGGCCAGCAGCAGCTGTTGGCTATTTTGCTTGGTGCGGAAACCTGATGACCCTCTTTGTGATTAAATCCAGGTGTATCTCCAGTTTTAAAAGAAAGGAGAAAGGAAATGTGGCCGTTCACTCAACGTGTTGGTTTTGTTTTGTTTTGTTTGTTTTTGTTTCCTTGTTGCTATCTTTGTAATTATCAAACATCCAGGTAAGATTGGTATTTCCTGCATGCTGGATTTTTGAAGAAAACTTAGCAGAAGTCAGGATTAAAAATACTCTACAAACATCTTCATAAGTGTTCATCCTATACTAGACATACATGAAAGGCGGCGGGTGAATTAGGTGCAGGATATAGTTTTAAGAGACTAAAGAAAGCATTTGATAGTTGATCCACCTCCACATTAAAGTAAATTATGAATATGCAGAATTAGGGGATCTGTCCATCTTGGAGTTGTACTCTTGTCTCGTTGCAGATGAACACTATTAATGCTTGACAGCTCTCAGCCCACCCAGTGGTCCAACTGATTCCAATTTCAGTTCCGATTCCTGGTTTTGTTTGTCTTTCCACTTTTTCCTATCACTGATTTGTTATTGTTATTGTTATTATTATTATTATATTATTAATATTTCATGATGTTTGTTTTTGATGAGGGATTGGGAAGTGGGAGGGAGTCGAACTGAGACTGGGGGCTATAGAGGATTTTTTTTCCATCTCTCTGTCATCCAACAGGCAGAAATATGGTCTGTGTCCAAAACGGAAACTCAGTCAGGAAGGAAACCATTCAGCATAATGCACAACATGTAGTCTGCCGCTGACTGGAAGCAAAATAATAAATAATAACACAACCAGAGGTGAAGATGGAATGCGCTAGACTCCAAGACAATAGGGCACAAGGCCGAGGCCTCCTTGACTTTATTTGGTTATGTGTTTGTTTCTCTAGAGATGTTTCATGGGACTCTGAAGTGATCATACTCTGTGCAGTACTGGTTTGCCATATGCTCATCAAGTATTATAGACATATGTAATGGTGAAATATATGAACTGTAGGCCTTTTCATCTTGTTACTTGTGATGCAATTAAGTGAAGATAAGAAAAAAAGCAGAGATTTACCATGACAAGTGCCGTTTTTGTTATATAAAGCTCGTCTGTTTAGTGCTCTTTTGCTATAAAAAATAGACTGTAGTCTACACCCTAGTAGGAAAAAACTAAATTTAAAATAAAAAATATATTAGCTTATTCACAGGAGTGCTTCTATACCATGGATATTATAAAATGCAAGATTTTGAGTATTTCTTTGTGGATTTTGGAATCATTATGAGTAAAGTTTGTTACTTTATTTATTATTTAAAAGATGTTATTTTACCATGTGTTACTGAAAGGAAAACTGTATGGTAGAGCTCTGTTTGTTTCATTGTTTTCAGGTTTTTTTGTTTGTTTGTTTTAGTTGTGGTCTAAGTATGAACTTTCTGTTCTCGTTATGTTTGTTCATTGCTTTTGCGTGCTATAGCTGCAGCTAAAAAACTTTAAAAAATTATTTAAAAAAAGAAAAAGGAAAACGTTCTAGATAAACAGTTACACCTTGTTTTTTATGTGGCTGAGAGTGCCTCAATTTTTTTTTCATGTTTGGTGTATTTTGATTTGTAGAAGTGGTCCAAACAGGTTGTGTGCAGACTCCTTAGAGGCCTCAGCCCAGCTTGGTCAAGACCTGTTCCCATCATTTGTAGTACTCGATGAAGTCATGTCTATGGGTTTATTCGTAGCAATAAATGTGCCATTTCATATTGTCTCTGACACTTTCAACCTCCTCGTGCTCAGCCCTTGTAAGACCAAAGCCACACCTGTATTCTGAGTGTAAGAGGTACTGATATGTTGAACAAACTACTAAAAAATCACAAAAACAAATTGAAAGGCAAAGTCCTTGGTTTCTCAAGAAGAGATGCCCCTTCAATGAAAATGGAACAGGATGCTTGCAAGCACACAGAAAGCTGTCTAGAGTAACTAATTAAAGGATTGTGATTAATGCACCTGGTCATTTGGAGCAATGCACTTCGAAGAGCCCTGAACTGTGCCAGTGGTTTGGGGTTGTGCAGGTTGCTGAGTACATTGCAGCCCAAACCCTGGATCAGTTGGTTGGCTATTTGCAGAACATTCAGCAAGACCTTTCCAATTGGTAATACAAATGAAACTCCAGGACAATCTATTTTGCTATTTTCTTGTTGAAAGCTGCCTATTGCTATATTGCAGTTTATGCTATTATTGTACTCATGCCATGGTAGACTATACGCTCCATCCAAATCTTGGTTGGCACTGTTGACTATTATCCCAGATATTATCTGGTCGTGAGAAGTATTATTTTTTTTTCCTAGCTTGTAAAACTGATGTGTATACCCAAGAAGGAAACCTGTACAAGATTAAATGATGCAGTATATCTGTAAGTTATATTTTAGTAACAGACTCCAGCCTACTTTCACAGAACCTGGGCTATCTGGCATTGTGTTAACAGAGATGTAACATGGCTTATGCAATGAAGAAGTCTGTGGCCCGGGAGGTCTAATGGAATGCTCTAACTGGAGTGTGTGGGATTGGGATGTTCCAATGTTGCTCTTGTAACTTCATGGGTTTGCAACTGTTGTCTGAAGAAGATGTTGTGATATCACTTGTTAACATGTAAAGTGTCCACAGCCAATGCTGGTAGTTTTGTTCTTACCCTTCCCCACCCATTTCCTTCTTGATTGGATTGTTTGCAGATTCAAATTTATGAAATTACCAATTTGGTTAATAACCCCTTAACCTTTTAAATGATTTGAGATGTTTTATGTTTTAATGTTGTGTTTTAATTTATAAAAGAGCCACAAAAA
>f630a189-b551-4daf-a095-aeea96bd581b
CCTATACTATATTCTGAAACTGTGTATGTAAAAGTTATATTTCATGTAGACTCTTGTTATACTATGTGTTCTAATCTACTGTATCAGTTTGTGAGAAACAATGGTTCTAAAGTCATTTAATGAAATGGTGAGCTCAGAATCTGAAATTTATGTTCATTTTGAAAAATGTAAGAACAATAAGATGGTTCCTGGTCTCTTACAAACCCGAACATTTTTTGATTAGCTGTGTGCATGTGTGTGCGTGTGTGTCTTGCGCGTGTGTGTGTGTGTGTGTGTATGTGTGTGTATGAAATTAATAATATGTTCAGTAGCGATAAAACTAAAATGCTCGCTTGTTAGAAGTTCCTAAAATGTGGAGGTGGATTTGAAAATGTATGGGAATAGCGAGGAATCAATCTTAAAAGTTCTTCGGGGACTCTGCTGTGATGCGGTGGCACAAGGTGCTCCGCAAGAAGGGCAAGAAGAAAGACAGTATTCTCCTCCTCCCTGAACGATGGAAAAACATCAGGTTGTCTCTCCATGTTAAAGATTTTCTTCACGTGATCTACTTTGCTTTTGTATAGTCGCCAAGGCGGGTATCCCAAGAACAATATTATTATATAGGAAACAGGTATCGTCCGATCATCAGGAGAGAAGCGTAAGAAAAGAATAAGTGTCTACTTTAGGAACTGGAAATCCTCCCCGTTGATGGATTTTCAGAGTGGCACTTTTGATACATGCTATCATAAGGTGCTTAAAGCAGAATCAAAGTTTTTCATTTTGTAAACAAAGCAAAATTAAATTTTTATAATTAAATCATTAAAGATTTTTTTCAATTGCTTATATTTGTTACTCGGACAGAGAAAAAGCTGCAATTTCATCGTACCAGCTTTGATGTATCATTACTTGGTAATGTAAATATGGCTATTGTCAAATCCTTTTGGAATAAGCAAAAAAGATTCCCCAAAGGCCAGCAGCAGCTGTTGGCTACTTCTAGCTTGGTGCAGGAAACCTGATCTGACCCTCTTTGGAAGTAATCAGGTGTATTCCAGTTCTAAAAAGAGGAGAAAGGGAAATGTGGCCGTTCAACGTGTTGTTTTGTTTTGTTTTGTTTTGTTTGTTTTCCTTGTTGTTATTTGTAATTATAAAACCCAGGTAAGATATTGGTATTCCTGTCATAGATTTTGAAAGAAACTTAGCAGAAGTCAGGATTAAAATACTACACAAACATTTCAAGTGTTTCATCCTATCTAGACCACACAAGGCGGTGAGGCTTTAGGTGCAGGATATGGTTTAAGAGACTTTGAAAGCAACTTGAACAGTTGATCCTCCACATTAAAGTAAATTGAATATAAGAATTAGGGATCTGTCCATCATTGGAGTTGTTACTTTCTTGTCTGTCGGTGATGAACACTAATGCTACTGACAGCTCCACAGCCCACCCAGTGGTCCAACTGATTCTCCAATCAGTCTCCGATTCCTGGTTTTGTTTTTGTTCCACTTTTTTTCACCTATCTTGATTTTATTGTTATTGTTATTGTTATTATTATTATTATTATTAATATTCATGATGTTTGTCTTTGACGAGGGATTGGGAAGTGGGGGAGTGAACTGAGACTGAGGCTGAGGATATTTCACCACACATCGCATCCAACAGGCAGAATATGGTACTGTGTCCAAAACGGAAACTTAAGTCAGGAAGGAAACCATTCTGCAAACAAGCACAACCGTAGTCGTCGGCTGACTGGAAGCAATAAATAAATAACCAACGGAGGTGAAGATCGGAATGTGCTGGATTCCAAGACAATTGGGCACGGCCTGAGGCCTCCACATTTGACTTGCTTTGGTTATGTTTGTTTTCTTTAGAGATGTTTCACCACATGGACTTGAAGTGACATCTGTGCAGTACTGGTTCGCCATATGCTCATCTTATGATTATAGACATATGTAATGGTGAAATATGAAACTGTGCCTTTCATCATACTTGTGATGCAATTAAGTGAAGATAAGAAAAAAAGATTTACCATGACAAGTGCCTAGGCTTTTGTTATAAAGCTTCGTCTGTCATGGTGCTCTTTTGCTATAAAAAATAGACTGTAGTACACCCAAGTAGGAAAAACTAAATTTAAAAATAAAAAAAATATTTGGCTTATTTTTGCAGGAGTAATCCTTTATATACCATGGATATTACAAAAAATGTCAGATATTGAGTATTCTTGTGATTTTTGGAATCATTATGAGTAAAGTTTGTTACTTTATTTGCATTTAAAAGATGTTATTCTACCATGTGTTCTGAAAAGGAAACTGTATGGTGAAGAGCTTCTGTTTGTCTTGTTTTCAGGTTTTTGTTTGTTTGTTTTAGTTGTAGGTCGCAGTATGAACTTTTGTTCTCGTTATGTTTGTTCTGCTTGCGACTGACACATAGCTGCAGCATTAAAAACTTTTAAAAAATTGTTTAAAAAAAGAAAAAGGATTTAAAAATAGATGGTTCTCCTTGTTCAATGTGGCTGAGTGCCTCAATTCTTCATGTCTTGGTGTATTTCTTGATTTGTAGAAGTGTCCAAACAGGTTGTGCCGGATCTTCCTCAAGAGGCCCTCAGCCCAGCTTGGTTAGACCTGTTCCCATCTGTAGTTACTCGATGAAGTCATGTACATGACCGTTCTGTAGCAATAAATGTGCCATTTTTAAGATCCTATCTTTAATTATTAAATAATAACTGCAAATCGAAGAAT
>ef60c471-a4af-4ea9-a838-73f8b26308a3
GTAAAAGTTATTTTTACATGTAGACTCTTGTTATTATGTGGTTCAATGTCTGTATCAGTTTGTTTTTTTCAAACTGTGTGGTTTTAAAAGTCACTCAATGAAATAGTGAGCTACAAGAATCTGAAATTTATGTTCATTTTTGAAATGTATAGAACAATAAGATCGACATGGGTCTCTTTTACAAACCCATGAACATTTTGATTAGCTGTGTGCATGTGTGCGTGTGTGCTCTTGCGTGTGTGTGTGTGTGTGTGTATGTGTGTGTGTTGAAAATTGTAAATATGTTCAGTAGCGATAAACTAAAATGCTTTGATTTGTTGAGAAGTTCCTAAAATGTGGAGGTGGATTGAAAAATGTAGGGGAATAGCGGAGGAATCAAATTTTTTATTAAAAAAGTTCTTCGGGACTGCTGTGATGCGGTGGCAAGTGCCAAGAAGGGCAAGAAGAAAGACAGTAACTTCCTCCCTGAACGATGGAAAACCGTGTACGTAGCTTCACCATGTTAAAGATTTCTCTCCATGATCTACTTGCACTCTCATTTTTGTATAGTCTGCCAAGGCGGGTATCCCAAGGAACAATATTATTATAGGAAACAGGTATCGTCCGATCACATCTCAGGAGAAGCGTATAGAAAAGAATATAGTGTACACTCTAGGGAACTGGAAATCCTCCCCCGCTGATGGATATACTTCAGAGTGGCACTTTTGATACATGTTATATAAAGGTGCTTACTAAAGCAGAATCAAAAAGTTTCAACTCTCTGTAAACAAAGCAAAAATTAAATTCAATTAAATCATCTCTAAAAGATTTTTCAATTGGTGCTTTTTATTGTTCTCATCGGACAGAGAAAAGCTGCAATTTCATGTTTTCTAGCTTTGATGTATTCATTACTTGGTAATGTAATATGGCTATTGTCAAATTCCTTTGGAAAATAAGCAAAAGACCCCCATAAGGCCAGCAGCAGCTGCTGGCTACTTTTGCTTGGTGCGGAAACCTGATCTGACCCTCTTTGTGGTAATCAGGTGTATCACTCAGTTCTAAAAAAAGAAGGAGAAGGAAAATGTGGCCGTTCTAACGTGTTGGTTTTGTTTTGCTTGTTTGTTCTGTTCCTTGTTGTTATTTTGTAATTATCAAACACGGTAAGATTGGTATTCTCCTAGCCATGGATTTTGAAAGAAACTTAGCAGAAGTCAGGATTAAAAAATACTACACAACTTCATTAAGTGTTCATCTATTAGATATATCAAGGCGGTGAGGCTTAGGTGCAGGATGGTTAAGAGATTGAAAGCAACTTGGAACAGTTGATCCTCCACATTAAAGTAAATATGAATATGCAGAATTAGGATCTGTCCATCTTGGAGTTGTTACACTTCTTGTCTTTGTATGGCAGTGATGAACACTAATGTTCTGACAAATTTACAGCCCACCCAGTGGTCCAACTGATTTCCAATTCAGTCTCGATTCCTGGTTTGTTTTGTCTTCCTACTTTTTTTTTTTCTTCCTATCTTGATTTTATTGTTATTGTTATTGTTATTATTATTATTATATTATTAATATACATGATGTTTGTTTTGATGAGGGATTGGGAAGTGGGAGGGAGTCGAACTGAGACTAGGCTGAGAGGATCTTTCCATCTTTGCATCCAACAGGCAGAATATGGTCTCGTGTCCAATCGGAACTTCAAGTCAGGAAGGAAACCATTTCAGCATAAACAAGCACAACATGTAGTCAATCGGCTGACTGGAAGCATAATAATAAATAATAACACAACGGAGGTGAAGATGGAATGTGCTGGATTCCAAGACAATGGGGCACCAAAGGCCTGAGGCCTCCTCTTGACTTTGCTTTGGTTGTTTGTTTCTTAGAGATGTTCTCATGGGACTTGAAGTGACTCATCTTCTGTTGCAGTACTGGTTCGCCATATGCTCATCAAGTATTATAGACATATGTAATGGTGAAATATATGAACTGTGGCCTTTCATTCTTGTTACTTTGTGATGCAATTAAGTGAAGATAAGAAAAAAGCAGAGATTTACATATGATCAGTGCCTGTTTTTTGTTATAAAGCTGTTGTCTTAGTGCTCTTTTGCTATAAAATAGACTGTAGTATCTCCAAGTAGGAAACTAAATTTTAAAAATAAAAATATTAAAGGCTTATTTTTCGCAGAGTAATCCTTTTATACCATGGATATTACAAAATGTCAGATTTTGAGTATCTTCTTGTAGATTTTGGAATCATCAATGAGTAAAGTTTGTTACTTTATTTTGCTATTCTAAAAAGGAAGATGTTATTTTACCATGTGTTTGAAAGGAAACTGTATGGTAGAGCTCTGTTTGTCTTGTTTTCAGGTTTTTTTTTGTTTGTTTGTCTTTAGTTGTAGGTCGTAGTATGAACTTTTTTTGTTTTCGTTATGTTTTTGTTTTGTCTTGCGACTGTTTACATAGCTAGCATTAAAAACTTCTAAAAATTGTTTAAAAAAAAAAGAAAAAAAAGGGAAAACGTTTTAAAAAAAAGATAAACAGTTACACCTTGTTCAATGTGGCATTGAGGTGCCTCAATTTTTCACGTTTGGGTGTGTATTTTGATTTGTAGAGTGTCCAAACAGGTTGTGTGCCGGACTCCTTAGAGGCCCTCAGCCCAGCTTGGTCAAGACCTGTTCCATCTGTGGTACTTCGATGAAGTCATGTACATGACCGTTCTGTAGCAATAAATGTGAAAAT
>3fe79baa-05bf-430a-a3f4-3d5f5161d7f6
AAGACTTGTTATTATGTGTTTTAATCTGTATCAGTTTTTGTTTTTTTTTTTAAAACTGTGTGGTTTCTCTAAAAGTCATTTTAAACGAAATAGTGAGCTACAAGAATCTTGAAATTTATGTTCATTCTGAAAATGTAAGAACAAATAAGATAGTTTCCATGGTCTCTTTTTACAAACCCACGAACATTTTTTTGATTAGCTGTGTGCATGTGTGCGTGTGTGCTTGCGCGTGTGTGTGTGTGTGTGTGTGTATGTGTGTGTGTTGAAAATTGTAAATATGTTCAGTAGCGATATAAACTAAAATGCTTTGATACTGTTGAGAAGTTCCTAAAATGTGGAGGTGGATTGAAAATGTAGGAAATAGCAGGAATCAAATCTCAAAAGTTTTCGGGACTCGTTGTGATGCGGAGGCACAAGGTGCTCCAAGAAGGCAAGAAGAAAGACAGTAACTTCCCTCCACCCTGAACGATGGAATATGTGATGGTCTCCACCATGTTAAAAAGATTTTCTTTCCGTGATACATTCTGCACTATTTGTATAGTTCTGCCAAGGCGGGTATCCCAAGGAACAATATTATTATACAGGAATGTATACGATGATCTTACTTCAGGAGAAGCGTATAGAAAAGAATATGGTGTCTACACTAGGAACTGGAAATCCCCGCATTGATGGATTATTTCAGAGTGGCATTTTTGATCTCGCTATCATAAAGGTGCTTACATTGCAGAATCAAAGAGTTTCAACTTTTGTAAACAAAGCAAAAAATTAAATTTTTAAATTAAATCATTTGAGATTTTTTTTTCAATTGGTGCTTTTATATTTTGTTCACATCGGACAGAGAAAAAGCTGCATAATCATGCTACACCAGCTTTGATGTATATTCTACTTGGTAATGTAATATGGCTATTGTCAAATTCCTTTTGGAAATAAGCAAAAGACTCCCCAAAGGCCAGCAGCAGCTGCTGAATACTTCTCTGCTTGGACGGAAACCTGATCCTGACCCTCTTTGTAGTAATCAGGTGTATCTTCCAGTTTTAAAAGAAGGAGAAAGGAAATGTGGCCGTTCAACGTGTTGGTTTTGTTTTTGTTTGTTCTGTCTTGTTTTCCTTGTTGTTATCTGTAATTATCAAACCTCAGGTAAGATTGGTATTCCTGTCACTGGATTTTGAAAGAAAACTTAGCAGAAGTCAGGATTAAAATATCCAAACTTCATATAAGTGTTCAACCTATACTAGACAACAAGGCGGTGAGGCTTTCTAGGTGCAGGATCGGTTTAAGAGATTTTGAAAGCAACTTGGAACAGTTGATCCACCTCCACATTAAAGTAAATTATGAATATGCAGAATTAGGATATGTCCATTTGGAGTTGTTACTCTTTTTGTTCTGTATGGCAGTGATGAACACTAATGCTTTGACAGCTTCGGCCCCCAGTGGTCCTAACTGATTCCAATTCAGTCTTCCGATTCCTGGTTTGTTTTGTCTCCACTTTTTTTTCCTATCTGATTTTATTGTTATTGTTATTGTTATTATTATTATTATTATTATTAATATTCATGATGTTTGTCATTGATGAAGGATTGGGAAGTAGGAGGGAGTCGAACTGAGACTAGGCTGAGAGGATTTTTCCAACATTCTGCATCCAACAGGCAGAATATGGTCTGTGTCCAAAACGGAACTTAAGTGGGTAGAAACCATTCAGCATAAACAAGCACAACATGTAGTTTGCCGGCTGACTGGAAGCATAAATAAATAAATAATAACACAACGGAGGTGAAGATGGAGAATGTGCTGGATTCCTAGAGACAATGGGGCACTAAGGCCTGGGCCTCCACTTGACTTTCGCTTGGTTATGTTGTTTCTAGAGATGTCTTTCTCATGGGCTTGAAGTGACTCATCACTGTGCAGTACTGGTTTCGCCATACATCAAGTATTATAGACATATGTATGGTGAAATATATGAACTGTGGCCTTTCATTTCTTGTTACTTATGATGCAATTAAGTGAAGATAAGAAAAAAGCAGATTTACCATGTATCAGTGCCTGGCTTTGTTATAAAGCTCGTCTGTTTAGTGCTTTTTGCTATAAAAATAGACTGGTGGTACACCCAAGTGGGAAAAAAACTAAATTTAAAAATAAAAAATATTAAGCTTATTTACAGGAGTAATCCTTTTATACCATGGATATTACAAAAAATGTCAGATTTTGAGTATTTCTTCTTTGTAGATTTTTGGAATACTATGAGTAAAAGTTTGTTACTCTATTTGCTATTTTAAAAGATGTTATTTACATGTGTTACTGAAAGGAAGGAAACTGTATGGTAGAGCTTCAAAATCTGCTTTTGTTTTCAGGTTTTGTTTTGTTTGTTTTTTAGTTGTTGTAGGTCGCAGTATGACTTTTTTTGTTCTCGTTATGTTTTTGTTTTGTTTGCGTTGACACATAGCTAAGCATTAAAAACTTTTTTAAAAATTGTTTAAAAAAAAAGAAAAAGGAAACGTTTTTAAAAATAGATAAACAGTTACACCTTGTTCAATGTGGCTGAAGGGTGCCTCAATTCTCATGTTTTGGTGTATTTTGATACTGTAGAAGTGTCCAAACAGGTTGTGTGCGGACTTCCAAGAGGCCAGCCCAGCTTGTACAAGACCTGTTCCCATCACTGTAGTTACTCGATGAAGTCATGTACATGACCGTCTGTAGCAATAAATGTGCCATTTATAAACTGATTTAATCTGTGAATGATATTAGAAAAAATTGATAGATGACAGACAGACTGAC
>84ba882d-99db-4342-9b31-f49c3a8a59d0
ATATCACCACGTGACTTATTGCTATTATGTGTTTTAATACAGCAACAAGTTTTCGTTTTTTTTAAACTGTGCGGCTTTAAAAGTCACTCAAACGAATAGTGGGCTACAAGAATATCGAAAATTCATGCTCATCTCGTGAAAATGTAGAACAATAAGATAAGTTACCACCACGCTGACCTCTTCGTCCGAACTACTTTGATTAGCTGTGATCGCGTTGCGTGTGTGCTTTGCGCGTGTGTGCGTTGTGTGTGTGTATGTGTGTGTGTTGAAAAATTGTAAATATGCTCAGTAGCGATAAAACTAAATGCTCAGATATTTGTAAAGAAGTCCTAAAATCTGGAAGGTAGAAAAATGTGAGGGAATAGCAAGGAATCATAAATCTCAAAGTTCGAAGGACTTTGCATGACGCAAGCTGGCTTAGGTGCTCCAAGAAGGCAAAGAGAAGAAAAGGGTAGATTATTACCTCCTCCCGTGAACAGACAGAAAACATGTGTACGCAGCACCTCGCAAAGATTTTCTCTCCGTGATCTACTCTGCACTTATCTTGTAAGTCGCCAGGCGGTATCCAGGAACAAACTATTATAACAGGAAACAGGTATCGTCCGATAACTTACTCAGGAGAAGTGTAGAAAAGAATATGGTGTACTACTTTCAGGAACTGAAAAACCTCCCCGCATTGATGGATATTTCAGAGTGGCACTTTTGATCATCGTTATAAAGGTGTCTTACTAAAGCAGAATAAAGTTTTTCAACTCTTTGTAAACAAAGCAAAAATTAAATTTTTAAATCAATCATTTGAGATTTTTTCAATTGGTGCTTTATTTTTGTTCACATAACGGGACAGAGAAAAGCAATTTCATGTTCTACCAGCTTTGATGTATTCATACTTGGTAATGTAATAGCTATTTGCTTAAAACCTTTGGAAATAAGCAAAAAGACATCCCAAGGCATAGCAGCAGCTGTTGAATACTTTCTGCACTGGTGCGGAAACCTGATGCTGACCCTTGTAGTAATCAGGTGTATCTCCAGTTTTAAAGAAAGAGAAAGGAAATGTGTTGTTTAACGTGCATTAAGGTTTGTTTTGTTCATTGTTTTGTTTTGTTTTCCTTGTTGTTATTTGTAATTATCAAACATGCAGGTAAGATTGGTATTCCTAATTTCACTGGATTTTGAAAGAAACTAGCAGAAGAGTCAGGATTAAAAATACTACTCAAACATTTCATCTGTGTTTATCCTACAACTTTAGACCACGAAGGCGAATGAGGCTCAGGTGCAGGATCGGTTTAAGAGCTTTGAAAGCATTTTGGAACAGTTGATCCACCTCCACATTTAAAGTAAATATGAATATGCAGAATATAGGATCTGTCCATCTTGGAGTTGTTACTCTCTTGGCTTGTATGGCAGTGATGAACACATTAATGCTTTGACAGCTTTCCTGCCCACCCAGTGGTCCAACTGATTCCAATTCAGTCTTCCATGATATTCCTGGTTTTGTTCATGTTTTCCACTTTCTTTCCTATTCTGATTTGTTATCGTTGTTATTATTATTATTATTATTATTATTAATATTCTGACGTTTGTCTTGATGAGTTGGGAAGTGGGAAGGGAGTCGAACTAGACTAGGGGCTGAGAGGATTTTTTCTTCCATACGATACCCAACAGGCAGAAATATGGTTTGCTGTCCAAAACGGAACTAAGTCAGGAAGGAAACCATTCATAGCATTTGGCACAACCGTGGTTGCGCAATCGACTGGAAGCAATATAATAAATTAATAACATACGGAGGTGAAGATGGAATGCTGGATCCAAGACAATGAGCACCAAGGCCTGAGGGCCTCCTCTTGACTTTGCTTTGGTTGTTTGTTCTTTAGAGATGTACCTCACCACATGAGCTTTGAAGTAGTGATCTCATACATCTGTGCAGTTGGTTTCGCCATGCTCATACCAAGTATCAACTAGACATATGTAATAAGTGAAAATACGAACTGTGGCCTTTCATTCTTGTTACTTGTGATGCAATTAGTGAAGATAAGAAAAAAAAGCAGAGATTTACCATGTATCAGTGCCTGGCTTCTGTTATAAAGCTTCGCTGTTTAGTGCTTTCTTTTGCTATAAAATAGACTGTAAGTCACACCCAAAGTAAGGAAAAAAACTAATTTAAAAAATAAAAATATGGGCTTATCATACAGGAGTAATCCTTTTATACCAAGTTATTAAAAATGTCAGATTCGAGTATCTTCTTTGTAGATTTTGGAATCATTTTATGAGTAAAAGTTTGTTACTTTATTTGCTATTTTAAAAGATGTTATTTTACCACGTACTCTGAAAGGAAACTGTATAGTAGAGCTCAATACATTGTTTTTGTTTTTCAGGTTTTCTTTGTCTTGTTGTCTTGTTTTTTAGTTGTAGGTGCGGTGAACTTTTTTTTGTTCTCGTTATGTTTTTGTCTTGTTTGTGACATATTGTACACATAGCTGCAGCATTAAAACTTTTAAAAATTGTTTAAAAAAAGAAAAAAAGGGAAACGTTTTAAATCAGATTTATATGGTTACACCACTTGGTTTCAATGTGAAGTGCCTCAAATCTTCATGTTTGGTGACTTCTGATTTGTAGAGGTGTCCAAACAGGTTGTGTCAGACTTCCAAGAGGCCCACAGCCCAGCTTGGTCTAGACCTGTTCCCATCTCTGTGTTATTCGATGAAGTCTGCATGACCATATCCGTTGGTGCCATTTTTATAAAACAAAAT
>5d2217d9-3c40-41d1-96f6-5c74a3116925
TTGTTTCTTTAAACTGTGTGGTTTTTAAAAGTCATTTAATGAAATAGTGAGCTACAAGAATCTGAAATTTATGCTCATCTGAAATGTAAGAACAAATAAGATGGTTACCGTGGTTCACCACTTTTACAAACCCACGAACATTTTTTGATTAGCTGTGTGCCGTGTGTGTGTGCTTGCGCGTGTGTGTGTGTGTGTGTGTGTGTATGTGTGTGAAAATTGTAAATATGTTCAGTAGTGATAAAACTAAAATGCTTTGATTTGTAAGAAGTTCCTAAAATGTGGAGGTGGATTGAAAATGCGAGGGAATTGCAGGAATCAAATCCTAAAGTTTTCGGGGACTCTGCTAGGTGATGCGGTGGCAAGGTGCTCCAAGAAGGGCAAGAAGAAAGACAGTAACTTCCCTCCTCCCTGAACGATGGAAAACCGTGCAGAATATGGTCTGTGTCCAAAACGGAACTTAAGTCAGGAAGGAAACCATTCATAGCATAAACAAGCACAACATGTAGTCTGCCGGCTGACTGGAAGCATAATAAATAATAATAACTTACGGAGGTGAAGATGGAATGTGCTAGATCCAAGACAATAGGGCACCAAGGCCTGAGGGCCTCCTCTTGGACTTTGCTCCTTGGTTATGTTTGTCTTTCTAGAGATGTCTTTCTCATGGCTTTGAAGTGACTCATTTGTAAGTACTGGTTTCGCCATGCTCATTTCAAGTACTATAGACATATGTAATGGTGAACTGTGGCCTTTCATTTCTTGTTACTTGTGATGCAAACTAAGTGAAGATAAGAAAAAAAGAGATTTACCATGTATAAGTGCCTGGCTTTTGTTATATAAAGCTTTGCTGTCTAGTGCTTTTTAGCTAAAAATAGACTGTAGTACACACCTAGTAGGAAACTAAATTTAAAAATAAAAAATATTAAGGTCGTTTGCAGAGTAATCCTTTTATCCTTCACAGACTATTACAAAATGTCAGATTGAGTATTTCACTTGAAGATCTTGGAATCATTATGAGTAAAAGTTTGTTACTTTCTATTTGCTATTTAAAAGATGTATTCTACATGTGTTACTGAAAAGGAAACTGTATGGTAGAGCTTCTGTTTGTTTCATTGGTTTCAGGTTTTTTGTTTGTTTGTTTTTAGTTGTAGGTCGCAGTATGAACTTTTTTTGTTTCGTTATGTTTTGTTTGTTTTGTGTATTGACACATAGCTGCAGCATTAAAAACTTTAAAAAATATTTAAAAAAAAAGAAAAAAGGAAACGTTTTTAAAAATAGATAAACAGTTACCTTCCTTGTTCTGTGTGTGGCTGAGTGCCTCAATTTTTTTCATGTTTGGTGTATTTGATTTGTAGAGAAGTGTCCAAACAGGTTGTGTGCCGGACTCCACAAGAGGCCACAGCCCAGCTGGTCTAGACCTGTTCCCATCATCATAGTTACTCGATGAAGTACGACATGACCGTTCTGTGGCAATAAATGTGCCATTTATAGTAGTAGACTGGATGA
>3ef89460-19a8-408d-8c2a-8e4908dd9526
TTAGTTCACTCTTTAAAACTGTGTGGTTTCTAAAAGTCTTCAATGAAATAGTGAGCTCAGAATCCAAATTTATGTTCATTTGAAAATGTAAGAACAATAAGATAGTTACCACGTTGGTTCTCTTTACAAACCCATGAACATTTTGATTAGCTGTGTGCATGTGTGTGCGTGTGTTGCTCTTGCGCGTGTGTGTGTGTGTGTGTGTGTGTGTATGTGTGTGTGTTGAAAATTGTAAATATGTTCAGTAGCGATAAACTAAAATGCTCGTTGATACTGTTGAGAAGTTCCTAAAAATGTGGAGGTGGATTGAAAAAATGAGGGGAATAGCAGGAATCAAATCTCAAAAGTTCAGGACTTTGCTGTGATGCGGTGGCACAAGGTGCTCCAGAAGGGCAAAGAAGAAAGACAGTATTTCCCTCCTGAACGATGGAAAACATGTGTACAAGCTTCACCATGTTAAAGATTTTCTTTCCGTGATATTCTGCACTTTATTTTGTATAGTCTGCCAAGGCGGGTATCCCTAGGAACAATTATTATATGAAACGGGTATCGTCCGATTTACATTCAGGAGAAGCATTAGAAAAGAATATGGTGTTTACTCTCTAGGGAACTGGAAATCCCCCGCTGATGGATTTTTCAGAGTGGCACTTTGATTCGCATAAAGGTGCTTACTAAAGCAAGAATCAAAGTTTCAACACTGTAAACAAAGCAAAAAATTAAATCTTTAAATTAAATCATTTGAGATTTTTTCAATTGGTGCTTATATTTGTTTTATGGACAGAGAAAAAGCTATTGCAATTCATGTTACCAGCTTTGATGTATATTCAACTTGGTAATGTAATATGGCTATTGTCAAATTCCTCCTTTTGGAAATAAGCAAAAGACTCCCCAAAGGCCAGCAGCAGCTGCTGGCTACATATTTAGCTTGGTGCGGAAACCTGATGACCTCTTTGTAGTAATCAGGTGTATCCAGTTTTAAAAAGAAGGAGAAGGAATGTGGCCGTTCTTAACGTGTTGGTTTTGTTTTTGTTTTGTTTGTTTTGTTTTCCTTGTTGTTATTTGTAATTATCAATCCAGGTAGATTGGTATTCCTGCACTGGATTTTGAAAGAAACTTAGCAGAAGTTCAGGATTAAAATACTACTACACAAACATTTCATAAGTGTTCATTCCTATACTAGACATACACGAAGGCGTTAGGCTTAGGGGTGCAGGATCGGTTCTAAGAGACTTTGAAAGCAACTTGGTATGGATTGATCCACCTCCTTAAAGTAAATTATGAATATGCAGAATTAGGGATCTGTCCATTTGGAGTTGTTACTCTTTGTTCTGTATGGCAGTGATGAACACTAATGCTTTGACAGCTCAGCCCACCCAGTGGTCCAACTGATTCCAATTCAGTCTCCGATTCCTGGTTTTGTTTGTCTTTCCACTTTTTTTTTCCTATCTTGATTTATTGTTATTGTTATTGTTATTATTATTATTATTATTAATATTTCGATGTTTGTTTGATGAGGGATTGGGAAGTGGGAGGGAGTCGAACTGAGACTGGGCTGAGAGGATTTTTTCCATCTTGCATCCAACAGGCAGAATATGGTCTGTGTTCCAAAACGGAACTTAAGTCAGGAAGGAAACATCTCAGCATAAACAAGCACAACATGTAGTCGCATGCTGACTGGAAGCATAATAAATAAATAATAACACGGAGGTGAAGATGGAATGTGCTGGATTCCTGGACAATGGGGCACCAAAGGCCTGAGGGCCTCCACTTGACTCATTGCTTTGGTTATGCTTGTTTTCTTTAGAGATGTCTTTCTCATGGCTTGAAGTGACACTTTTGTGCAGTACTGGTTCGCCATATGCTCAACCAAGTATTATAGACATATGTAATAGTGAAATATATGAACTGTGGCCTTTCATTCTTGTTACTTGTGATGCAATTAAGTGAAGATAAGAAAAAAAGCAGAGATTTACCATATGTATAAGTGCCAAGCTTTTTTTGCTATAAAGCTTTTCGTCTGTTTAGTGCTTTTTGCTATAAAAAATAGACTGTAGTACACCTAGTAGGAAAAAAAACTAATTTAAAATAAAAAATATTTGGCTTATTTCGCAGGAAGTAATCCTTTCATTATTTACCTACCATGGATATTACAAAAAATGTCAGATTTGAGTATCTCTTCTCGTAGATTTGAATCATTATGAGTAAAAGTTTGTTACTTTATTTTGCTATTTAAAAGATGTTATTTTACCATGTGTTACTGAAAGGAAACTGTTGGTAGAGCTCTGTTTGTTTTTGTTTTCAGGTTTTTGTTTTTGTTTGTTTTAGTTGTAGGTCAAGTATGAACTCTTTTTGTTTGTTATCGTTTTGTTTGTTTGCGACTGACACACTTGCTGCAGCATTAAAAACTTTTAAAAAATTGTTTAAAAAAAAAAAAGAAAAAAGGGAAAACGCTTAAAAATAGATAAACAGTTACACCTTGTTCAATGTGCTGAAGGTGCCTCAATACATTTTTCATGTTCTTGGTGAGGTATTTCTGATTTGTAGTAGGTGTCCAAACAGGTTGTGTGCCAGACACACCAAGAGGCCCACAGCCCAGCTTGGTCTAGACCTGTTCCCATACTGTAGTTACTCGATGAAGTACATGTACATGACCGTTCTGTAGCAATAAATGTG
>5dab56ff-e8b4-4441-aa57-ec23c2d8e54f
AGTGGTTTAAAAGTCATTCAATGAAATAGTGAGCTCAGAATCTGAAATTTATGTTCATTTGAAATGTAAGAACAAATAAGATAGTTACCGGTCACACTTACAAACCCATGAACATTTTTTGATTAGCTGTGTGCATGTGTGTGCGTGTGCTCCTTGTGTGTGTGTGTGTGTGTGTGTGTGTATGTGTGTGTGTTGAAAATTGTAATATGTCAGTAGCGATAAAAACTAAAAATGCTTGATTTGTTGAGAAGTTCCTAAAATGTGGAGGTGGATTGAAAATGTAGGGAATATAGCAGGAATCAAATTTAAAGGTTCGGGCTTTGCTGGATGCGGTGGCACAAAGGTGCTCCAAGAAGGCAAAGAAGAAAGACAGTAACTTCACCCTCCCTGAACGATGGAAAACATGTGTACGTGGTCTCACCATGCTTGAGATTTTTCTCTCTCTTCCGTGATTTACTTTGCACATTTGTATAGTCGCCAAGGCGGGTATCCCTAGGAACAATTAACTATAGGAAACAGGTATTGTCCGATCACATCAGGAGAAGCGTAGAAAAGAATGGTGTTCATTCTCTTTAGGAACTGGAAATCCTCCCCCGCATTGATGGATATTCAGAGTGGCACTTTGATACATGTTATATAAAGGTGCTGCAGAATCAAAGTTCACAACTACATTGTAAACAAAGCAAAAATTAAATTCTCAATTAAAAACAACATAGATTTTCTTCAATTGGTGCTTCTATATTTGCTCACCACTCGGACAGAGAAAAAAAGCTGCAATCATGTTCACCAGCTTTGATGTATTCATTACTTGGTATAATGTAATATGGCTATTATTGTCTCAAATTCCTCTTGGGGCAAGCAAAAGACTCCCCAAAGGCCAGCAGCAGCTGCGCTCAACCTTTGCTTGGTGCGGAAACCTGATCCTGACCCTCTTGTGGTAATCAGGTGTATCTTCCAGTTCTTAAAAGAAGGAGAAAGGAAATGTGGCCGCTTCTAACGTGTGTTGGTTTGTTTGTTGTCTTGCTTGTTTGTTTTCCTTGTATTGTTATTTGTAATTATCAAACCCAGGTAAGATTGGTATTCCTGCACTAGTTTTGAAAGAAACTTAGCAGAAGTCAGGATTAAAATACTCATCACAAACTACTTCATGGGTGGTTCATCCTATACTAGACATCGAAGGCGGTGAGGCTTAGGTGCAGGTTTCGGTTTAAGAGACTCGAAGCAACATTGGAACAGTTGATCCACCTCCTTTAAGTAAATTATGAATATGCAGAATTAGGATCTGTCCATCATTGGAGTTGTTACTCTTGTTCTGTATGGCAGTGATGAACTTAATGCTTTGACAGCTCTAGCCCACCCAGTGGTCCAACTGATTCAGCTAAAGTTCCTCGATCCTGGTTTGTTTGTCTTCCACTTTCACCTAACTTGATTCATTGTTATTGCATTGTTAACATTATTACATATTAACAACATTATTCATGATGTTTACTGTTCTGATGAGGGATTGGGAAGTGGGGGGAGTCGACTGACTAGGCTGAGAGGATTTCTTCCATCTTGCATCCAACAGGCAGATTGGTCTGTGTCCAAAACGGAACCTAAGTCAGGAAGGAAACCATTCAGCAAACAAGCACAACCGGTCTGCCGGCTGACTGGAAGCATAATAAATAAATAATAACACAACAGAGGTGAAGATGGAATGTAATGGATTTCCAAGACAATGGGGCACAAGGCCTGGGCCTCCTCAGCTTTACTTGCTTTGGTTATGTTTGTTTTCTTCAGAGATGTCTCACATGGGACATAGGGAGTGACCACTCTCTGCGCAGTACAAGTTCATTGCCATGCTCATTCAAGTATTAACAGACATGTAATGGTGAAATATGAACTGTTGGCCTTCTCATCTTGTTACTTGTGATGCAAACAAGTGAAGATAAGAAAAAAAGAATGTATCAGTGCCTGCTTTGTTATAAAGCTTCGTTTGTTTGTGCTTTTTGCTAAAAATGGTAATGGTACACCCTAGTGGGAAAAAACTAAATTTGTCTAAAAATCCCCCCATCCTCCACATCTACTTCTCTTAAAAATCTGACTAATTAATAGTAGATGCTG
>aff4649f-9169-4d72-acd2-c75fab5a90b3
AAGTCATCAAATGAAATGGTGAGCAAGAATCTGAAATTTCTATGTCACTTTGAAAATGTAAGAACAAATAAGATAGCTTACGTAGCTTTCTACAAACCCACGACATTTGATTAGCTGTGTGCCGTGTGTGCGTGTGTGCTTTGCGCGTGTGTGTGTGTGTTGTGTGTGTGTGTATGTGTGTGTGTGTTGAAAATTATTGTAAATATGTTCAGTAGCGATAAACTAAAAATGCTTTGATTTGTTGAGAAGTTCCAAAAAACGTAAAGGTGATTGAAAAATGTAGGGGAATAATGAGGAATAAATCTTCATAAAAAAAAAGTTTCGGGGACTTTGTTGTGATGCGGTGGCACAAAGGTGCTCCAAGAAGGCAAAGAAGAAAGACAGTATCCCTCCCTGAACGATGAAACATGTGTACGTAGTTTCGTTAAAGATTTTCTTCCTGATCTACTTTGCACTCATTTGTATAGTCTGCCAAGGCGGTATCCCATAGAGGAACAATATTATTATATAGGAAACAGGTATCGTCCGACTTCATCTAGGAGAAGCGTAAGAAAAGAATATGGTGTCTCTACTTTAGGAATAGAAATCCTCCCCCGTTGATGGATATATCAGATCTTTGATACATGTTATCATAAAGGTGCTTAAAGCAGAATCAAGTCTTCAACTCTGTAACAAAGCAAAATTAAATTTTAAATTAAATCATAAAAGATTTTTTTCAATTGGTGCTTTATATTTTGTTCTCAACAGACAGAAAAGCTGCAATTCATGCTTTCAGCTCTGATGTAACTTCATTACTAAGTGATGTAAATATGGCTATTGCTTAAATTCCTTTGGAAATAAGCAAAAGACCCATAAAGGCCAAGCAGCAGCTGTGGCTACTTTTTGCTTGGTGCAGAAACCTGATGACCCTTTGGAAAGTAATCAGGTGTATTCCAGTTTTAAAAAGAAGAAAGGAAATGTGTTTCTAACGTTGTTTTGCTTTGTTTTGTTTGTTTGTTCTCCTTGTTGTTATTTGTAATTATCAAACCCAGGTAAGATTATGGTAACCTGCTAGACTTTGAAAGAAACTTAGCAGAAGTCAGGGATTAAAATACATCCAAACATTTCATAAGTGTTCAACCTATACTAGATATACGAAGGCGGGTAGAAGGCTTTAGGTGCAGGATCAGTTTCTAAGAGACTATTGAAAGCATTTGGAACAGTTGATCTCCACATAAAGTAAATTATGAATATGCAGAATTAGGGATCTGTCCATTTGGAGTTGTTACTTCTTGTTCTTGTATGGCAGATGAACTTATTATTAATGTTTTGACAGCTTCAGCCTCCAAGTGGTCCACTGATTCCAAATCAGTTTCCGATTCCTGGTTTTGTTTTGTCTCCTTTTTCTTCCATTCTGATCTTATTGTTATTGTATTGGTTATTATTATTATTATTATTAACTTATTATATTCATGATGTTTGTTTTGATGAGGGATTGGGAAGTGGGAGGGAGTCGAACTAGATTGAGGGCTAGAGGATTCACCATTCTGTATCCAACAGGCAGAATATGACCTGTGCTCCAAAAACGGAACTTAGTCAGGAAGGAAAACCATTCAGCATAAACAAGCACAACGGTCGTCGCCGGCTGACTGGAAGCATAATAATAATAATAACACATACGGAGGCGCGAAGATGGAATGTGCTGGATCAAGACAATGGGGAGCCAAGGCAGGCCTCCTCTTGACTTTGCTTGGTATGTTTGTTTCTTTAGAGATGTCTTCTTCTCATGAGCTTGAAGTGACTCATCTGCCGCAGTACTGGTTCGCCATATGCTCATTTAAGACTATAGACCATGTAATGGTGAAATATATGAACTGTGGCCTTTTCATCAATACATGTTGATGCAATTATAGTGAAGATAAGAAAAAAAAAAGCAGAGATTTACCATGTAACAGTGCCCTGGCTTTTTATGTTTATAAAGCTTCGTGTCTGTCAGTGCTTTTTGCTATAAAAATAGACTGAATAGTACACCCTAGTAGGAAAAAAAAAACTAATTTAAAAATAAAAATATTATCAAGCTTATTTTTAAGAGTAATCCTTTTATACCAGGATATTACAAAATCCAGATTCTGAGTATTTCTTTGTAGATTTTGGAATCATTATGAGTAAAAGTTTGTTACTTTATTTTGCTATTTAAAGATGCTATTTTACGTGTACTGAAAGGAAACTGTATGGTAGAGCTTCACTGTTTGTTTCTTGTTTTAGGTTTTTGTTTGTTTGTTTTAGTTGCGATGTATATGAACTTTTTTTGTTTCTCGTTATGTTTTGCTTGTTTTATGTTGTACATAGCTGCAGCATTAAAAACTTTTAAAAAATTGTTTAAAAAAAGAAAAAAGGGAAAATGCGTTTTTAAAATAGATAAACGGTTACACCACTGTTTTTGCCGTGTGCTGAGTGCCTCAATTTTTTATGTTCTTGTGTATTTCTGATTTCGAGAAGCGTCCAAACAGGTCGTGTGCCGGACACCGAGGCCCACAGCCGGCTTGGTCAAGACCTGTTCCCGCCATAGTACTTGCCGAAGTCGTCTCGACGTCTGTAGCGGTGTGCCATTTATAAAAAAAAAAAAAT
>bfc0181d-dadd-45c8-9358-977bd8956449
AGAATCTGAAATTCTATGCTCATTTCTGAAAATGTAAGAACAATAAGATAGTTCACGTGGTCTCAAACCCACGACTATTTTGATTGCAGCTGTGTGCATGTGTGTGCGTGTGTGCTCCATTGCGTGTGTGTTGTGTGTGTGTGTGTGTATGTGTGTGTTGAAAATTGTAAATATGTTCAGTATAGCGATAAACTAAATGCTTTGATTTGTTGAAGGTTCCTAAAATGCGTGGAGGGATTGAAAATGTAGGAATAGCAGGAATCATTTGGTACATAAAAGTTCGGGGACTTTGCTGTGATGCGGTGGCACAAGGTGCTCCAAGAAGTTAGAAGAAAAAGACAGTAACCACCCTTCCCTGAACGATGGAAAACATGTGCAGAATATGGTACTGTGTCAATAAAACAGAAACTAAGTCAGGTGGAAAACCATTCAGCATAAACAAGCACAACATGTAGTCTGCAGCTGACTGGAAGCATAATAATAAATAATAACCACATACGGAGGTGAAGATGGAATGTGCTGGATCCAAGACAATGGGGCATGAAGGCCTGAGGGCCCTCAGCTTTGTCATGGTTATGTTTGTCTTTAGAGATGTCTCTCATGGGACTTGAAGTGATCATCTTGTGCAGTACTGGTTTCGCCATATGCTCATTCAAGTATTATAGACTATGTAATGGTGAAATATGAACTGTGGCCTTTCATCTTGTTACATTGTGATAATTAAGTGAAGATAAGAAAAGAGATTTACCATGTATCAGTGCCTGGCGCTTTGTTATAAAGCTTCGTCTGTCATGCTACATTATAAAAAATAGACTGTAGTACACCTTAGTAGGAAAAAACTAAATTTAAAAATAAAAAATATATTTGGCTTATTTTGCAGGAGTAATCCTTTATACCATAGATAACAAAAAAATGTCAGATTTTGAGTATTTCACTCTTTGTAGATTTTTGGAATCATTATGAGTAAAAGTTTTGTTACTTTTATTTTGCTATTTAAAAGATGTTATTTACCATGTGTTACTGAAAGGGGAAACTGTATGGTAGCTTCTCTGTTTGCTTTGTTTCAGGTTTTTTTGTTCTGTTTGTCTTAGTTGTCGCAGTATGAACTTTTGTTTCTGCTATGTTTTGTTTTGTTTGTGGTGCACACATAGCTGCAGCATTAAAAACTTTTTAAAATTGTCTTAAAAAAAAGAAAAAAGGGAAACGTTTTAAAAAAAAAGATAAATGGTACACCACTGTTTTCAATGTGTGGCTGAGTGCCTTCAATTTTTCGTCTGGTGTATTTTAGTTTGTAGAAGTGTCCAAACAGGTTGTAACGGACCACCACTAGAGGCCACAGCCCAGCTTGGTCAAGACCTGTTCCCATCTGTGTGGACTCGATGAAGTCATGTACATGACCGTTTGTAGCAATAATGTGCCATTCTATAAACATTGTTCTGACACTTTTCATTTCCTCTCGCACATAGCCTCTTGCAAGACCAAAGCCACTCTCCTGTATTCTGAGTGGGCTGAAGACTGACCGTTGAACAAAACATTAAAAAAAAATCACAAAACAAAATGAAAGGCAAAGTCCTTGGTTTACTGAAGAAGAGATGCCCCCTTAATGAAATGGAACAGGATGCTGCAAGCACAGAAAGCTGTCTAGAGGAGTAACTAATTAAAGGGATTGTGATTAATGCACCTGTATCTGGAGCAATGCACTTCAGAGCCCTGAACTGTCGCCAGTGTTTAGGGGTCGTGCGGCAGGTTCGCTGAGTCTGCAGCCCAAACCTCCTGGATGGTTGGTTGGCTATTTCGCAGAACATTTCCAGCTAGACCTTTCCAATCGAATAAATACAAATGAAACTCCAAGGACAATATTTTATTTTGTATCTCTGTTGAAAAGCTGCCTATTGTTATTTGCAGTTTTATGCTATTAACTGTCATGCCATGGTAGACTATATCACACAATTCTGGTGGCACTGTTGACTATCCCAGATGTAACAGCGCAGAGAAGTATTATTTTTCCTAGCTTGTAAAAACTGATGTGTCACCCGTGGGAAGGAAAACCTGTACAGATTAAAATGATGCAGTGTTATGTACTGTAAGTTAATATTTTAGACAGACTCCAGCCAACAACAGAACCTGAGGGCTGCTTGGCATTGTGCTATAGAGAGATGTAACATGGTCATGCAATGAAAGAAAAAGTCTGTGGCCCGGGTCAATGGAATGCTAAGGTGTGTGGGATTGGGATGTCGCGTTGCTTTGTATTTCATGGGTTTAGCAACTAGTTGTCTGAAAGAAGATGTTGTGATATCATTTGGTTAACCGTAAGTGTCCACGGCCAATGTTGGTAGTTTGTTCTTCCCACCCTACCCATACACTTCCTTTTTTTGATTGGATTGTTTAAGATATTTAAATCTTATGAAATTCCAAATATTCATTGTAATCATCCCTCCTTTAACCTTTTAATGATTTGAGATGTTTATGTGAG
>5c7676c6-7fe5-429c-b765-2c8046087e89
GATGGTCACGTGGTCACCTCTTTACAAACCCATGACATTTGATTAGCTGTGTGCCGTGTGCGTGTGTGCTCTTGCGCGTGTGTGTGTGTGTGTGTGTGTGTGTATGTGTGTGTGTTGAAAATTGTAAATATGTTCAGTAGCGATAAAACTAAAATGCTCTGATTTGTTGAAGTTCCTAAAATGTGGAGGAGGTGGATTGAAAATGTAGGGGAATAGCAGGAATCAAATCTCATAAAAAGTTCTTCGGGACTCGCTGTGATGCGGTGGCACAAGGTGCTCCAAGAAGGGCAAGAAGAAAGACAGTATCACCCTCCCCTTGAACGATGGAAGCTATGTGTACGTGGACCATGTTAAGATTTTTCTTCTCCGTGATTTACTTCTGCACTCTCATTTTTGTATAGTCTGCCAAGGCGGGTATCCCAAGGAACAATATTATTATAGGAAACAGGTATCGTCCGATTCATCAGAGAAGCGTATAGAAAAGAATATGGTGTACACTTTCTAGGGAACTGAAATCCCCCGCATTGATGGATCGCTCAGAGTGGCACTTTGATACCGCTATCAAAGGTGCTTACTAAAGCAGAATCAAAGTTCAACTCTGTAAACAAAGCAAAAAAAATTAAATTTTTAAATTAAATCATTTGAGATTTTTTTCATAATTGGTGCTTTATATTTTGTTCTTACTCGGACAGAGAAAAAGCTGCAAATTCATGTTCACCAGCTCTGATGTATTCATTACTTGGTAATGTAATATGGCTATTGTCAAATTCCTTTGGAATAAGCAAAAGACCCCCTGGGGCCAGCAGCAGCTGCTGGCTACTCTTTTGCTTGGTGCGGAACCTGATCTGACCCTCTTGTAGTAATCAGGTGTATCTCCAGTTTTAAAAAGAAGGAGAAAGGAAATGTTGGCCGTTTAACGTTGCTGGTTTTTGTTTTGTTTGTTTGTTTGTTTTCCTTGTTGTTATTTTGTAATTATCAAACCTCAGGTAAGATATTGGTATTACCTGCACTGGATTTTGAAAGAAACTTGGCAGAAGTCAGGATTAAAATACTACACAAACATTTCATAAGTGTTCATCCTATACTAGACATACACAAGGCAGGTGAGGCTTAGGTGCAGGATATAGTTTAAGAGACTGAAAGCAACTTGGAACAGTTGATACCTCCACATTAAAGTAAATTATGAATATGCAGAATTAGGGATTTGCCCATCTTGGAGTTGTTACTCTTTTGTCTCTGTATGGCAGTGATGAACACTAATGCTTCTGACAGCTTTCAGCCCACCCAGTGGTCCAACTGATTTCCAATTCAGTCTTCCGATTCCTGGTTTGTTTGTTTTTCCACTTTTTTTTCCTATCTTTGATTTTATTGTTATTGTTATTGTTATTATTATTATTATATTATTAATATTCATGATGTTTGTTTTGATGAGGGATTGGGAAGTGAGGGAGTCGAACTGAGACTAGGGGCTGAGAGATTCTTTTTCACATTTGCATCCAACAGGCAGAATATGGTCGTGTGCACCAAACGGAACTTAAGTCGAAGGAAACCATTCAGCATAAACAAGCACAACATGTAGTCTGCCGGCTGACTGGAAGCATAAATAAATAAATAATAACTTACGGAGGTGAAGATGGAATGTGCTGGATCCAAGACAATGGGGCACCAAGAAGGCCTGGGCCTCCTCAGCATCTTGCTTGGTTATGCTTGTTTCTTCTCTTTAGAGATGTTTTCATGGGACTTGAAGTGACTCATCTTGTGCAGTACTGGTTTCGCCATATGCTCTCATTCAAGTATTATGGATATATGTAATGGTAGAAAATATATGAACTGAAGCCTTTCATTCTTGTTACTTGTGATGCAATTAAGTGAAGATAAGAAAAAAAAAAAAAAAGAGATTTACCATGTAACAAAGTGCCTGAATGTTTTGTTATTATAAAGCTTCGTCTGTCTAGTGCTCTTGCTATAAAAATAGACTGAAGTACACCCTAGTAGGAAAAAAACTAAATTTAAAAATAAAAATATTAAGCTTATTTCGCGGAGAAATCCTTTTATACCATGGATATTACAAAAAATGTCAGATTCAAGTATCTTCTTGTAGATTTTAGAATCATTATGAGTAAGTTTGTTACTTTATTTGCTATTTAAAAGATGTTATTTTACCATGTGTTACTGAAAGGAAAACTGTATGGTAGAGCTTTCTGTTTGTACTTGTTTCAGGTTTTTTTAGTTTTGTTTTGTTTCTTAGTTGTAGGCGCAGTATGAACTTTCACTGCTCGTTATGTTTGTTTTGTTTGCGACTGTACACATAGCTGCAGCATTAAAAACTTTTAAAAAATTGTTTAAAAAAAAGAAAAGGGAAAACGTTTTAAAAAAAAGATAAACAGTTACCTTGTTCAATGTGTGGCTGAGTGCCTACAAATTTTTCATGTTTGGTGTATTTTGATTTGTAGAGGTGTCCAAACAGGTTGTGTGCCAGACCTCAAGAGGCCCACAGCCCAGCTAAGGTTCTAGACCTGTTCCCATCTGTGGTACTCGATGAAGTCATGTTGATTGTTATAGAAGTGTAGTGATTTTATCCTGTGACTCCAATTAGTTGAATAGCTCAATGCAAATATTTAGAA
>dcf9a86c-5dc6-4004-bf9f-d02c96701f2a
TGTGTGTGTGTGTGTGTGTGTATGTGTGTGTTGAAAATTGTAAATCTGTTCAGTAGCGATAAAAACTAAATGCTTTGATTTGTTGAGAAGATCCTAAAATGTGGAGGTAGATTGAAAATGTAGGGGAATAGCAGGAATCAAATTCTTTATAAAAAGTTCTTCAGGGACTCGTTGTGATGCGGTAGCCAAGGTGCTCCAAGAAGGCAAGAAGAAAGACAGCTGAACGATGGAAAACCGTGTACGTGGTCACCATGTCATAAAGATTTTCTCCGTGATTTACTCTGCACTTCATTTGTATAGTTTGCCAAGGCGGGTATCCCAAGGAACAATATTATTATAGGAAACAGGTATATCGTCCGAATCACATTTCAGGAGAAGCGTATATAGAAAAGAATATGGTGTATTTACTCTAGGAACTGGAAATCCTTCCCCGCATTGATGGATTCAGAGTGGCCATTTTGATACATGTTATCAAAGGTGCTTACTGCAGAATTCAAAGTTTCAACTCGTAAACAAGCAAAAATTAAATTTTTAAATTAAAAAAATACCCCCAACCTCCATCATCAACCCTATCATCATATTCATATCAACCGCCACCAACCGTTCCTATAAT
>ff1dd205-62de-412c-bf69-5b900710d806
GTGTGTGTGTGTGTGTATGTGTGTGAAAATTGTAAAATATGTTCAGTAGCGATAAAACTAAAATGTTCTGATTTGTTGAGAAGTTCCTAAAATGTGAGGTGGATTGAAAATGTAGGAATAGCAGGAATCAAATCATAAAAAGTTTTCAGGACTTTGCTGTGATGCGTGGCACAAAGTGCTCCGCCAAGAAGGGCAAGAAGAAAGACAGTAACTTCCCTCCCTGAACGATGGAAACCGTGTCTCTGGTCATGTAAAGATTTTTTTTCCGTGATACATTCTGCACTCATTTTGTATAGTCTGCCAAGGCGGGTATCCCAAGGAACAATATTATTATAGGAAACAGGTATCGTCCGATTCTACTCAGGGAAGCGTATAGAAAAGAATGGTGTTTACTTAGGGGAACTGGAAAATCCTCCCCCGCATTGATGGATTGGCATCAGAGTGGCACTTTGATACCGTTATCATAAAGGTGCTCTACTACTAAAGCAGAATCAAAGTTTCATTGTAAACAAGCAAAATTAAATTTTAAATTAAATATCATAGATTCTTCAATTGGTGCTTTATATTTTGTTCCACCTCCTTTACGGACAGAGAAAAAGCTGCATAATTCATGTACCAGCTTTGATGTATTCACTACTTGGTATAATGTAATATGGCTATTGTCAAATTCCTTTTGGAATAAGCAAAAAAGACTCCCCATCGAAGGGCCAGCAGCAGCTGCTGGCTACTTTTTGCTCTGGTGCGGAATCCTGATCTGACCCACTTGTAGTAATCAGGTGTATCTCCAGTTTTAAAAGAAGGAGAAAAGGAAATGTGGCCGTTTTAACGTGTTGGTTTGTTTTGTTTTGTCTTGTTTTGTTTCCTTGTTGTTATTTTTGTAATTATCAAACCAGGTAAGATTGGTATTCCTGCACTGGATTTTGAAAGAAACTTAGCAGAAGTCAGGATTAAATACTCACAAACATTTCATAAGTGTTCATCCTATACTAGACATACACGAAGGCGGCGAGGCTTTAGGTGCAGGATATGGTTTTAAGAGACTTTGAAAGCAACTTGGAACAGTTGATCCACCTCCACATAAAGTAAATTATGAATATGCAGAATTAGGATTTGTCCACTTTGGAGTTGTTACTCTTTGTCTCTGTATGGCAGTGATGAACACACATTAATGCTTTGACAGCTTCCTGCCCACCCAGTGGTCCAACTGATCCAATTCAGTCTCCGATTCTCCTGGTTTGTTTGTCTCCACTTTCTTTTCCTATTCGATTTTATTGTTATTGCAACATTGTTATTACATTATTATTATTATATTATTATATTCATGATGTTTGTTTTGATGAAGGATTGGGAAGTGGAGGGAGTCGAACTGAGACTAGGCTGAGAGGATTTTTTTTCCATCTTTGCATCCAACAGGCAGAATCATGGTCTGTGTCCAAAACGGAACTTAAGTCAGGAAAGAAACCAACCATAAACAAGCACAACCGGTCTGCGGCTGACTGGAAGCATAAATAAATAATAATAACACATACGGAGGTGAAGATAGGAATGTGCTGGATTCAAGACAATAGGGCACCAAAGGCCTGAGGCCTCCACTTGGACTTTGCTTTGGTTATGTGTCTTCTTTAGAGATGGGTTTTTACCATCGAGCTTGAAGTGACTCATCTCTGTGCTGAAGTACTGGTTTTGCCATGCTCATTTCAAGTATTATAGACCATGTAATGGTGAAATATATGAACTGTGGCCTTCTCTCTTACTTTTTCAATCATTTTTGTGATGCAATTAAGTGAAGATAAGAAAAAAAGAGATACCATGTATCAGTGCCTGGTTTTTTTTGTTATAAAGCTCGTCTGTTCTAGTGCTTTTTGCTATAAAAATAGATAGCGGTACACCCAAAAGTAGGAAAAAACTAATTTAAAATAAAAAATATATTGGCTTATTTCGCAGGAGTAATCCTTCATATACCAAGATATTACTAAAAATGTCAGATTCTGAGTATCTTCTTTGTAGATTTTTGGAATCATCATGAGTAAAAGTTTGTTACTTTATCTTTGCTATTTAAAAGATGCTATTTTACCATGTGTTACTGAAGAAACTGTATGGTAGAGCTTCTGTTTGTTTGTCTCAGGTTTTTGTTTGTTTTGTTTAGTTGTAGGTCAGTATGAACTTTTTTGTTCTCGTTATGTTTTGTTTTGTTTGCGACTGTACCTCTAGCTGTAGCATTAAAACTTTTAAAAATTGTTTAAAAAAAGAAAAAAGGGAAAACGTTTTAAAAAAAAAGATAAACAGTTACACCTTGTTTTTCAATGTGTGGCTGAGTGCCTCCAATTCACCTCCATGTCTTGTGTATTTCTGATCTGTAGAAGTGTCCAAACAGGTTGTGCGCCGGACTCCAAGAGGCCCACAGCCCAGCTTGGTCTAGACCTGTTCCCATCTGTGGTATCGATGAAGTCATGTACATGACCGTTCTGCAATAAATGTGCACTTTATAAAG
>d7f1e1fa-ba7a-4894-b1cb-8a08785a2730
GTGTGTGTGTATCGTGTGTGTGTTGAAAATTGTAATATAATCAGTAGCGATAAAACTAAAATGCTCATTGATTTGTAAGAAGTTCCTAAAATGTGGTAGATTGAAAATGTAGGGAATAGCAGGAATCAAATCTCAAAAAGTTTCAGGGACTCGTTGTGATGCGGTGGCACAAAGGTGCTCAGAAGGCAAGAAGAAAGACAGTAACTCACCCCACCCTGAACGATGGAAAACATGTGTACGTGGTTCACCATCGTTCAAAGATTTTCTCCGTGATGATCTACTTGCATCATTTGTATAGTCTGCCAAGGCGGGTATCCCAAGGGAACAATTATTATATAGGAAACAGGTATTGCCGATTTTACTCAGGGAGAAGCGTATAGAGAAAAGAATATGGTATTTACTCACTTAGGGAACTGGAAATCCTCCCCCGCATATTGATGGATATTTTCAGAGTGGCACTTTTGAACATGTTATCAAAGGTGTTACTCTAAAGCAGAATCAAAGTTCAACTCTGTAAACAAGCAAAATTAAATTCTCAATTAAATCATTTGATACTTCAATTGGTGCTTCTATATTTGTTCTCACACAGACAGAGAAAAAAGCTGCAATCATGTTCTACCAGCTTTGATGTATTCACTACTTGGTAATGTAATATGGCTATTGTCAATTCCTTGGAATAAGCAAAAAGACTCCCCAAAGGCCAGCAGCAGCTGCTGGCTATTCTGCTTGGTGCGGAAACCTGATCTGACCCTCTTGTAGTAAATCAGGTGTATTCCAGTTTTTAAAAGAAGGAGAAAGGAAATGTGGCCGTTTTAACGTGTTGGTTTTGTCTTTGTTTTGTTTGTTTGTTTTCCTTGTTATTTGTAATTATCAAACACAGGTAAGATTGGTATTCCTGCACTGATTTTGTAGAAAACTTAGCAGAAGTCAGGATTAAAATACTACACAAACATTTCATCAAGTGTTCATCCTATACTAGACATCACGAAGGCGGTGAGGCTTTAGGTGCAGGATCGGTTTAAGAAAGAGACTTTGAAAGCAACTTGGAACAGTGATACCTTCCTTTTACTAAAGTAAATTATGAAATATGCAGAATTAGGATTTGTCCATCTTGGAGTTGTTTACTCTTTTTTGTTCTGTATGGCAGTGATGAACACTAATGCTTTGACAGCTTCAGCCCACCCAGTGGTCCATACTGATCCAATTCAGTCTCCTCGATTCCTGGTTTGTTTTGTCTCCACTTTCTTCCTATCTGATTTTATTGTTATTGTTATTGTTATTATTATTATTATTATTATTATTCATGATGTTTGTTTTGATGAGAGTTGGGAAGTGGGGGAGTCGAACAGACTGGGCTGAGAGGATTTTTTCCACATCTTGCATCCAACAGGCAGAATTAGTCTGTGTCCAAAACGGAACTTATAGTCAGGAAGGAAACCATCTCAGCATAAACAAGCACAACATGTAGTCTGCCGATAGCTGGAAGCATAATAAATAATAATAACACAACCGGAGGTGAAGATGGAATGTGCTGGATTCCAAGACAATGGGCACCAAGGCCTGAGGGCCTCCACTTGACTTTGCTTGGTTATGTTTGTTCTTTAGAGATGTCACATGGGACTTGAAGTGACTCATCTGTAAGTACTGGTTTGCCATTCATGCTCATCAAGTATTATAGACATATGTAATGGTGAAATATATGAACTGTTGGTACTTGATGCAATTAAGTGAAGATAAGAAAAAAAGAGATTTACCGTAACCAGTGCCTGGCTTTTGTTATAAAGCTTCGCGCTTAGTGCTTTTTGCTATAAAAATAGACTGTAGTACACCAAGTAGGAAAAAACTAATTTAAAATAAAAATATATTTGGCTTATTTTCGCAGGAGTAATCCTTCTATACCATGGATATTACAAAATGTCAGATTTTGAGTATTTCTTTGTAGATTTTCTTGGAAAACACTATGAGTAAAAGGTTTGTACTTTATTTGCTATTTAAAAGATTTTTACCGTACTGAAAGGAAACTGTATGGTAGAGCTTTGTTGACTTGTTTCAGGTTTTTGTTTTGTTTGTTTAGTTGTAGGTCAAGTATGAACTTTTTTTTGTTCTCGTTATGTTTGTTCTGTTTTTGCGACTGTACACATAAATGCAGCATTAAAAACTTTAAAAATTGTTTAAAAAAAAAGAAAAAAGGGAAACGTTTTAAAAAAAAAAGATAAACAGTTACACCTTTGTTCAATGTGTGTTGAGTGCCTCAATTTTTTTCATGTTTGGTGTATTTTTGATTTGGGAGCGACCCATAACAGGTTGTGCCGGACCTCAAGAGGCCCACAGCCCAGCTTGGCAAAGACACTGTTCCCATTTGTAGTCATTTGATACGAAGTCATGTACATCGACCGTTCTGTAGCAATAATGTGCCATTTTTATAAAAAAAAAAAAAAAAAT
>822bf583-1b05-444b-b422-6c9632adac62
AGCGATAAACTAAAATGTCATTGATTTGTTGAGAAGTTCCTAAAATGTGGTGGATTGAAAATGTAGGAATAGCAGGAATCAAATCTTTAAAAGTTCTTCAGGACTTTGCTGTGATGCGGTGGCACAAGGAGTTGCCAGAAGGGCAAGAAGAAAGACAGTATATTTCCTCCTCCCTGAACGATGGAATCATGCGTATGGTCTCTCGTTCAAAGATTTTCTTTTCCTTGATCTACTTTGCACTCATTTTGTATTGCTTGCCAAGGCGGGTATCCCTAGGAACAATTATTATATGGAAACAGGTATCGTCCGATCACATTCAGGAAGCGTATAGAAAAGAATATGGTGTTTACTCTCTTAGGAACTGGAAATCCTCCCCCGCATTGATGGATAATTCAGAGTGGCACTTTGATACATGTTATCATAAAAGGTGCTTACTTAAAAGCAGAATCAAAGTCTTCTTTTTGTAAACAAAGCAAAAAAATTAAATTTTAAATTAATACTTTAGATTTTTTTTCAATATTGGTGCTTTATATATTTTGTTCACTCGGACAGAGAAAAAGCTGCAATTTCATGTTCACCAGCTTTGATGTATTCTACTTGGTAATGTAATATGGCTATTGTCAAAAACTCCTTTTTGGAAATAAGCAAAAGACCCCCAAAGGCCAGCAGCAGCTGCTGGCTATTTTGCTTGGTGCGGAAACCTGATACCTGACCCTTTCTTTGAAGTAATCAAGGTGTATCTCCAGTTTTAAAGAAGAAAGGAAATGTGGCCGTTCTAACGTGTTGGTTTCTTGTTTTGTTTTGTTTGTTTTGTTTCTCTGTTGTTATTTGTAATTATCAATTCCAGGTAAGATTGGTATTCCTGCACTGGATTTTGAAAGAAACTTAGCAGAAGTCAGCAAACATAAGTGTTCATCCTATACTAGACATATCCAAGTGTGAGGCTTTAGGTGCAGGGATATCGGTTTAAGAGACTTTGAAAGCAACTTGGAACAGTTGATCCACCTTCCACATTAAAGTAAATTATGAATATGCAGAATTAGGATTTGTCCATCTTTGGAGTTGTTACATTTCTTTTGTCTTTGTATGGCAGTGATGAACTTAATGCTTTTGACAGCTTAGCCTCCAGTGGTCCAACTGATTCCAATTCAGTTCCGATTCCTGGTTTGTTTGTCTTTCCACTTTTTTTTCCTATCTTTGATTTTATTTTATTGTTATTGTTATTATTATTATTATTATTATTATTAATATTACATGATGTTTGTTTGATGAGGGATTGGGAAGTGGGAGGGAGTCGAACTGAGACTAGGGCTGAGAGGATTTTTTCCGTTTTGCATCCATCAGGCAGAATATGGTCTGTGTCCAAAACGGAACTTAGTCAGGAAGGAAACCATCTCAGCATAAACAAGCACAACATGTAGTCGGCTGACTGGAAGCAATATAAATAATAAACAACACGGAGGTGAAGATGGAATGCGCTGGATTCCTGGACAATGGAGCACCAAGGCCTGAGGGCCTCCACTTGATCACTCTGCTTTGGTTATGTTTGTTTCTTTGAGATGCTTCTTCTCATGGGACTGTAGTGACTCATCTCGCCAAGTACTGGTGCCATATGCTCATTTCAAGTATTATAGACTTATGTAATGGTGAAATTATGAACTGTGGCCTTTTCATTCTTGTTACTTGTGATGCAATTAAGTGAAGATAAGAAAAAAAGCAGAGATTTACCATGTCAGTGCCTGGCTTTTTGTTTTATAAGCTTCGTCTGTCGGTGCTCTTGCTATAAAAATAGAGAAGCAGTACACCCAACTAGTAGGAAAAAAAACTAAATTTAAAAATAAAATATTAAGGCTTATTTTTCGCAGGAGTAATCCTTTTATACCATGGATATTACAAAAAAAATGTCAAGATTTTGAGTATTCTTCTTTGTAGATTTTGGAATCATTATGAGTAAAAGTTTGTTACTTTATTTTGCTATTTAAAAGATGTTATTTCATACCATGTGTTACTGAAAAGGAAAACAATGGTAGAAGCTTCATTGTTTGTTTTGTTTTCAGGTTTTTGTTTGGTTTGTTTCTTAGTTGTAGGTCGCAGTATGAACTTCTTGTCTCGTTATGTTTTCTTGTTTGTTGTTTGCGACTGTACACATAGCTGCAGCATTAAAAACTTTTAAAAATTGTTTAAAAAAAAAAAGAAAAAAAAGGAAAACGTTCTTTTAAAAAAAAAAAAAGATAAACAGTTACACCACTTGTTTCAATGTAGGCTGAAGTGCCTCAATTTTTCATGTTTGGGTGTATTTCTGATTTGTAGAAGTGTCCATAAACAGGTTGTGTGCACAGACCTTTCAAGAGGCCACAGCCCCAGCTTGGTCTAGAGACCCTGTTCCCATCTGTGGAGTTACTCGATGAAGTCATGTACGGACCGTTCTGTAGCAATAAATGTGCCATTTATAAAATCCCATTCCATATCCATCCGTTATCATTATTCATATCAACCTGCCACCGCCTACATCGTTTTCCACCTAT
>2c6624af-e4ed-4195-aa4f-b26c43534901
AAACTAAAATGCTTTGATTTGTGAGAAGTTCCTAAAATGTAGAGGTGGATTGAAAATGTAGGGGAATAGCAGGAATCAAATTTCAACTGGAAGTTTTCGGGGACTTTGCTGTGACGGGGCACAAAGGTGCTCAAGAAGGGGCAAGAAGAAAGCAGTATTTTCCCTCCTCCCTGAACGATGGAATATGTAAAGATTTTCTTTCCATTGATCTACTCTGCACATTCTGTATAGTTTGCCAAGGCGGGTATCCAAGGAACATAATATTATTATAGGAACAGGTATCGTCCGATCATTTCAGGAGAAGCGTATAGAAAGAATATGGTGTCACTTTTTAGGGAACTGGAATCCCACGCATTGATGGATTGCACTTCAGAGTGGCACTTTTGATACATGTATCATAAAGGTGTTTACTAAAGCAGAATCAAAGTTTCAACTCTGTAAACAAAGCAAAATTAAATTTTTAAATTAAATCATCATAAGATTTTTTTTTTCAATTGGTGTTTTTATATATTTTGCTTTACTCGGACAGAGAAAAAGCTGCAATTCATGTTTTCGGCTTTGATGTATTCATACTTGGTAATGTAATATGGCATTGTCATAAATTCCTTTTGGAAATAAGCAAAAGACTCCCCAAAGGCCATAATAGCAGCTGCTGGCATTTTGCTTGGCTGGAAACCTGATCTGACCTCTTTGTAATATCAGGTGTATCTCCAGTTCAAAAGAAGGAGAAAAGGAAATGTGGCCGTTTTAACGTGTTGGTTTTTTGTTTTGTTTTGTTTGTTTTGTTTCCAATGGCTATTCGTAATATCAAACCCAGGTAAGATATTGGTATTCCTGCACTGGATTTTGAAAGAATCATAGCAGAAGTCAGGATTAAAATACTACACAAACATTTCAAGTGATCATCCTATACTAGACATACACGAAGGCGGTGAGGCTTTAGGTGCAGGATATGGTTCGCAGAGACATTGAAAAGCAACTTGAACAGTTGATCTCCACATTAAAGTAAATCATGAATATGCAGAATTAGGATCTGTCCATCTTGGAGTTGTTACTCTTTGTCTCTGTATGGCAGTGATGAACACTAATGTTTTGACAGCTTCAGCCCACCCAGTGGTCCAACTGATTCCAATTCAGTCTCCGATTCCTGGTTCATTGTTTGTCTTTCCACTTTTTTTTCCTCTATCTTGATTTTTATTGTTATTGTTATTGCATTATTATTATTATTATTATATTTCATGATGTTTGTTTTGATGAGGGATTGGGAGAAGTGGGAGGGAAGAGGTCGAACGGGAGACTGGGGGGCTAGAGGATCTTTTTCCATCTCTGCATCCAACAGGCAGAATATGGTCTGTGTCCAAAACGGAACTTAAGTCAGGAAGGAAACCATCAGCATAAACAAGCACAACATGTAGTTTGCAGCTGACTGGAAGCATAAATAATATAAATAACTCATCGGAGGTGAAGATGGAATGCTGAGATCCAAGACAATGGGCACAAAGGCCTGAAGGCCTCCTTGTTTTGCTTGGTTATGTTTGTTTTTCTAGAGATGTCTCATGGCTTTGAAGTGACTCATCTCTGTGCAGTACTGGTTTCGCCATATGCTCATTCAAGTATTATAAAGACATATGCAGTGAAATATGAACTGTGGCCTTTTTACTCTTGTTACTTGTGATGCAAAACTAAGTGAAGATAAGAAAAAAAAAGATTTACCATGTATCAGTGCCTGGCTTTGTTATAAGCTTCGTCTGTCTCTAGTGCTTTTTCTGCTATAAAAATAGACTAGTACACCCTAGTAGGAAAAAAAACTAAATAACGAAATAAAAAAATATATTTGGCTTATTTCGTAGGAGTAATCCTTTTATACCTTCCGGATATTACAAATGTCAGATTTGAGAGTATTTCTTTGTAGATTCATGGAATCTACTATGAAGTAAAAGTTTGTTACTTTTTATTTGCTATTTAAAAGATGTTATTTTTACCATGTGCTACTGAAAAGGAAACTGTATGGTAGAGCTTTGTTTGTTTGTTTCAGGTTTTTTTGTCTTGTTTGTTTTTAGTTGTAGGTTGCAGTATGAACTTTTTTTGTTTTCGTTATGTTTGGTTTTGTTTTAATGACTGTACATAGCTGCAGCATAAAAACTTTTAAAAATTGTTTCAAAAAAGAAAAAGGAAACGTTTTAAAAAATAGATAAACAGCACCTTGTTTCAATGTGTGGCTGAGTGCCTCAATTTTTTCGTTTGGTGTATTTGATTTGTAGAAGTGTCCAAAACAGGTTGTGTGCCAGACTCAAGAGGCCTCAGCCCAGCTTGGTTCAAGACCCTGTTCCCATCTGTAGTACATCGATGAAGTCATGTACATGACCGTTCTGCAATAAATG
>f17ddb02-6d1c-4b6b-98a5-5d767408214a
TAGCAGGAATCAAATCCATTAAAGTTCTCAAGCTGCTGTGATGGAGGCCAAGGTGCTCAAGAAGGGCAAAGAAGAAAGACAGTATCACCCTCCCTGAACGATGGAAAACATGTGTACGTGGTCTCACCATGTTAAAGATTTTTTTCCGTGATCTACTTTGCACTCATTTGTATAGTTCTGCCAAGGCGGGTATCCCTAGGAACAATATTATTATATAGGAAACAGGTATCGTCCGATCACACTCAGGAGAAGCGTATAGAAAAGAATGGTGTACTCTTAGGAACTGGAAATCCTCCCCGTATTGATGGATATCTTCAGAGTGGCACTTTGATACATAGCTATACAAAGGTGCTTACTCTAAAGCAGAATCAAAGTTTTTCAACTCTTTGTAAACAAAGCAAAAAATTAAATTTTTAATTAAATCATTGAGATACTTTCAATTGGTGCTTTATATTTGTTTCATCGGACAGAGAAAAAGCTGCATAATTCATGTCACCAGCTCTGATGTATTCATTACTTGGTAATGTAATATGGCTATTGTCAAATTCCTTTGGAATAAGCAAAAGACTCCCCAAAGGCCAGCAGCAGCTGCTGGCTATTCTGCTAAGGTGCAGAAACCTGATCTGACCTCTTGTAGTAATCAGGTGTATCCAGTTCAAAAGAAGAAAGGAAAATGTGGCCGTTCTATTTGTTGGTTTTGTTTTGTTTTGTTTGTTGTTCCTTGTTGTTATCTTTGTAATTATCAATCCAGGTAAGATTGGTATTCTCCTGCTTACTGGATTTTGAAAGAATCTGTAGAAGTCAGGATTAAAATACACAAACATTTCATAAGTGGTTCATCCTATACTAGACATCACGAAGGCGTGAGGCTTAGGTGCAGGATCGGTTTAAGAGACTCTGAAGCAACTTGGAACAGTTGATCCACCCAAGTAAATTATGAATATGCAGAATTAGGGATCTGTCCATTTGGTTGTTACTTTTCTGTCTCTGTATGGCAGTGATGAACACTTAATGTTCTGACAGTTCCAGCCCACCCAGTGGTCCAACTGATTCCAATCAGTTCCGATTCCTGGTTTAGTTTTAGTCTTCCACTTTTTTTTCCTATTCTGATTTTATTGTTATTGTTATTGTTATTATTATTATTATTATTATTAATATTTCATGATGTTTGTTTTGATGAGGGATTGGGAAGTAGGAGGGAGTCGAACTGAGACTGGGGGCTGAGAGGATTTTTCCATTTTGCATACAACAGGCAGAATATGGTCTGTGCACCAAAACGGAACTTAAGTCAGGAAGGAAACCATTCAGCATATAAGCACAACATGTAGTCAATGCTGACTGGAAGCATAATAATAATAATAACACAGAGGTGAAGATCAGGAATGCGGCTAGATTCCTAGACAATAAGCACCAAGGCCTGAGGGCCTCCTTCAGCTTTGCTTTGGTTGCTTTGCTTCTTTAGAGATGTTTTTTATGGGACATGAAGTGACTCATCTCTGTGCAGTACTGGTTCGCCATATGCTCTAACCAAGTATTATGGACATATGTAATGGTGAAATATAATGGCCTTTCATTTTCTTGTTACTTGCTGATGCAATTAAGTGAAGATAAGAAAAAAAAAGCAGAGATTTACATGTATAAGTGCCTGGCTTTTTGTTATAAGCTTCGTCTGCATAGTGCTTTTTGCTATAAAAATAGACTGTAGTACACCCAAGTAGGAAAAAAAAAACTAAATTTAAAATAAAAAATTTGGCTTATTGCAGGAGTAATCTTTTATACCATGGATATTACAAAATGTCAGATTTGAGTATTTCTTTGTAGATTCTTGGAATCATTATGAGTAAAAGTTTGTTACTTTATTTCTTTGCTATTTAAAGATGTTATTTTACCATGTGTTACTGAAAGGAAACTGTATGGTAGAGCTTTCAATTTGTTTTGTTTCAGGTTTTTTTTTGTTTTGTTTGTTTTTAGTTGTAGGTCGCAGTATGAACTTTTTTGTTTTCGTTATTTGTTTTGTTTGCGACTGTACACATAGCTGCAGCATAAAACTCTTTTAAAAAATTGTTTAAAAAAAAAGAAAAAAGGAAAACGTTTTAAAAAGATAAACAGTTACCCTTGTTCAATGTGTGGCAGGTGCCTCAATTCTTCATGTTTTGTTGTATTTCTGATTTAGAGAAGTGTCCAAACAGGTTGTGTGCCGGATTCCTCAAGAGGCCTCAGCCCAGCTTGGTCAAGACCTGTTCCCATATCTGTAGTTATTTGATGAAGTCATGTACATCGACCGTTCTGTAGCAATAAATGTGCCATTTTAAAAAAAT
>4af047d7-a120-4ada-aa72-2c94c476453d
GGGTGCCAAGAAGGGCAAAGAAGAAAGACAGTAACTTCCTCCCTGAACGATGGAAAACCGTGTACGTGGTCTCACCATGCTAAAGATCTTCACCGATACATTCTGCACTCATTTTGTAGTCGCCAAGGCGGGTATCCCGAGGAACAATATTATATAGGAAACAGGTATCGTCCGATATTCATCAGGAGAAGCGTATATAGAAAAGAATATGGTGTTCTACTCTTTAGGAAACAGAAATCCTCCCCGCATTGATGGATATTCAGAGTGGCACTTTTGATACATGTTATCATAAAGGTGCTTACTTTAAAGCAGAATCAAAGTTTCAACTCTGTAAACAAAGCAAAAAATTAAATTCAATTAATACTTTGAGATTTTTTTCACAATTGTGCTTTATATTTGTTCTCTAACGGGACAGAGAAAAGCTGCAAATTCATGCTTCACCAGCTTTGATGTATTCATTACTTGGTAATGTAATGGCTATTGTCAAATCCTTTGGAAATAAGCAAAAAGCTACCCCGAAAGGCCAGCAGCAGCTGCTGGCTACTTTCTGCTTGGCGCAGAAACCTGACCTGACCCTCTCTTTTGTAGTAATCAGGTGTATCTCCAGTTCTAAAAAGAAGGAGAAAGGAAATGTGGCCGTTTTAACGTGTTGGTTTGTTTTGTTTGTTTGTTTGTTTTCCTTGTTGTTATTTGTAATTATCAAACTCCAGGTAGATTGGGTATTCCTGCACTGGATTTTGAAAGAAACTTAGCAGAAGTCAGGATTAAAATACTACTCAAACATTTCATAAGTTCATCCTATACTAGACATACGTGAGCGGTGAGGCTTTCTAGGTGCAGGATATAGTTTAAGACTTTGAAAGCAACTGGAACAGTTGATCCACCTTCCACATCAAGTAAATTATGAATATGCAGAATTAGGGATCTGTCCATCATTGGAGTTGTTACTTTTTGTCTTTGTGGCAGTGATGAACACATTTATTAATGCTCTGACAGCACACAGCCACCCAGTGGTCCAACTGATTCCAATTCAGTCACGATTCTGGTTTGTTTTGTCTTCCACTTTTTTCCTATCTTGATTTTATTGTTATTTGTTATTGTTATTATTATTATTATTATTATTAATATCATGATGTTTTGTTTTGATGAGGATTGGGAAGTGGGAGGGAGTCGAACTGAGACTGGGGGGCTAGAGGATCTTTCTTCACCATCTGCATCCAACAGGCAGAATAAGTCTGTGTCCAAAACGGAACTTAAGTCAGGAAGGAAACCATTTCAGCAAACAAGCATACAACATGTAGTCTGCCGGCTGGAAGCAAATAAATAAATAATATTCGGAAGGTGAAGATGGAATGTATGCTGGATTCCAAGACAATAGTGGCACACAGAAGGCCTGAGGGCCTTCCACTTGACTTTGCTTGGTTATGTTGTCTTCTTTAGAGATGTCTTTCTTCATGGGACTTGAAGTGACTCATCTGTGCAGTACTGGTTTCGCCATATGCTCATTCAAGTATTATAGACATATGTAATGGTGAAATATATGAACTGTGGCCTTTTCATCTTGTTGTGATGCAATTAAGTGAAGATAAGAAAAAAAAGCAGAGATTTACCATGTATCAGTGCCTGGCTTTTTGTTATAAAGCTTTCGTCTGTTTAGTGCTCTTTGCTATAAAAATAGACTGTAGTACACCCTAGTAGGAAAAAACTAATTTAAAAATAGGGCTTCGTTGTAGAGTAATCCTTTTATACCATAGATATTACAAATGTCAGATTCTGAGTATTTCTCTTGTAGATTTGGAATCATTATGAGTAAAGTTTGTTACTTTATTTTGCTATTTAAAAGATGTTATTTTACCATGTGTTACTGAAAGGAAACTGTATGGTAGAGCTTCTGTTTGTTTGTTTTTAGGTTTTTTGTTTGTTTGTTTTTAGTTGTCGCGGTATGAACTTTTTTTTGTCTCGTTATGTTATGTTTTGTTTTTGCGGTAATACACATAGCTGCAGCATTAAAAACTTTTAAAAATTGTTTAAAAAAAAAAAGAAAAAAGGAAAACGTTTTAAAAAAAAAAAGATAAACAGTTATCCTTGTTTCAATGTGTGTTGAAGGAAGTGCCTCAATTCCATGTCTTGGTGTATTTTTGATTTGTAGAAGTGTCCAAACAGGTTGTGTGCGGACCTTAAGAGGCCACAGCCCAGCTTGGTCTAGACCTGTTCCATCTGTGGTATTTGGCGATGAAGTCGTACATGACCGTTCTGTAGCAATAATGTG
>63a4be3f-0e56-4d7f-b93e-41d6bc359407
GCTCAGAAGAAAGCAGACAGTATCTTCCCCACCTCCCTGAACGGATGAAAAAACCGTGTACGTGGTCACCATCGTTTAGATTTTCACCTCGATTTACTTTGCACTCATTTTGTATAGTCTGCCAAGGCGGGTATCCCAAGGAACAATTATTATATAGGAAAAACAGGTATCGTCCGATCACATTCAGGAAGCGTAGAAAAGAATGGTGTTTACTCTTAGGGGAACTGGAAATCCTCCCCCGTATTGATGGATGCTTCAGAGTGGCACTCTTGATACCGTTATCATAAAGGAGTGCTTACTAAAGCAGAATCAAAGTTTCAACTCTTGTAAACAAAGCATAAAAAAATTAAATTTTTAATTAAATCATTTGAGATTTTTTCTTCAATTGGTGCTTTTATATTTGTTTACATGGACAGAGAAAAAGCTGCAATCATGTACCAGCTTGATGTATTCACTACTTGGTAATGTAATGCTATTGTCAAAAATCTCCTTCTTGGAAATAAGCAAAAAGACTCCCCAAGGCCAGCAGCAGCTGCTGGCTTACTTCTCTGCTTGGTGCGGAAACCTGATCTGACCCTCTTTGTAGTAATCAGGTGTATCCAGTTCTAAAAAGAAGGAGAAAGGAAATGTGGCCGTTCAACGTTGTTGGTTTTGTTTTGTTTGTTTTGTTTTGTTTTCCTTGTTGTTATTTGTAATTATCAAACCCAGGTAAGATATTGGTATTCCTGCACTGGATTTTGAAAGAAACTTAGCAGAAGTCAGGATTAAAATACTACACATTTCATAAGTGTTCATCCTATACTAGACATACACGAAGGCGGTGAGGCTTTAGGTGCAGGATGGTTCAAGAGACTCTGAAAGCAACTTGGTATAGTTGATACCTCCACATTAAGTAAATTATGAATATGCAAGAATTAGGATTTGTCCAACCATTGGAGTTGTTACTTTCTTTTTGCTTTTGTATGGCAGTAGTTGATGAACATTAATGCTTTGACAGCTCACAGCCCACCTTCCCAGTTGGTCCAACTGATTCAATTCAGTCTTCCACGATTCCTGGTTTCATTGTTTTGGGATTTTATCAATTATATTGTTATTGTTATTATTATTATTATTATTATTAATATTCTTACCGATGTTGTTTTGATGAGGATTGGGAAGTGGGAAGGGAGTCGAACTGAGACTGGGGGCTGAGAGGATTTTTTTTCCATTTGCATCCAACAGGCAGAATATGGTCTGTGTCCAAACGGAACTTCTAAGTCAGGAAGGAGAAACCATTCAGCATAAACAAGCACAACATGGCGGTCTGCGGCAGTAAGGAAGCATAATAATAATAAATAACACAACGGAGGTGAAGATGGAATGTGCTGGATTCCAAGACAATGGAGCACAAAGGCCTGAGGGCCTCCTCTTGACTTTGCTTTGGTTATGTTTGTTTTCTTTAGAGATGTCACTCATGGGACTTGAAGTGGACCATCTCTGTGCAGTACATTGGTTGCCATATGCTCATTTAAAGTATTAAGCTCATGTAATGGTGAAAATATATGAACTGTGGCCTTTCAACCAATACTTGTGATGCAATTAAGTGTAGATAAGAAAAAAAAAAAGCAGAGATTTACCATGTATCAGTGCCCTGGCTTTTGTTATAAAGCACGTCTGTTTAGTGTTCTTTTTGCTATAAAAATAGACTGTAGTACACCCTAGTGGGCTTAAAAAAAAAAAAT
>0eb4e95a-3180-4b7e-a9a7-a7a259c039dc
TGACCGTGGTCACCATGTCTTGGAGATTTCACCACCGATTTACTCTGCACTCATTTGTATAGTACCTGCCAAGGCGATCCCAAGGAACAATATTATTATTATATAGGAAACAGGTATATTGCCCGATTTCATCAGGGGAAAGCGTATAGAAAAGAATATGGTGTTTACTCTTTAGGGAACTGGAAATCTCCCCGCATTGATAGATATTCAGAGTGGCACTTTGATACATGTTATCATAAAGGTGCTTACTAAAGCAGAATCAAGTTTCAACTTTGTAAACAAAGCAAAATGCTAAATTTCTCTTTTGCTAAATCATTTGAGATTTTTTTCTTCAATTGGTGCTTTTATATTTCTTGTTCACATCAGACAGAGAAAAGCTGCAATTTCATCGTTTTCACCAGCTTGATGTATCACTACTTGGTGTAATATGGCTATTGTCAATTCCTTTGGAAATAAGCAAAAAGACCCCCAAGAAAAGGCCAGCAGCAGCTGCTGGCTACTACTTTGCTAAGCGTGGAAACCTGATCTGACCCTCTTTGTAGTAATCAGGTGTATTCCAGTTCTTTAAAGAAAGAAAGGAAATCAAGCCGCTTAACGTGTTGGTTTTGTTTTGTTTGTTTGTTTTGTTTTCCTGTTGTTATTTGTAATTATCAAACCCAGGTAAGATATTGGTATAACCTGCACTGATTTTTGAAGAAACTTGAAGTCAGGATTAAAATACTACACAAACATTTCATTAAGTGTTCATCCTATATCGGACCCAGGCGGTGAGGCTTAGGTGCAGGATCGGTCTAAGACTAAAGCAACTTGGAACAGTTGTAAATTATGAATATGCAGAATTAGGATCTGTCCATCTTGGAGTTGTGTTACTTTTTGTTCTGTATGGCAGTGATGAACACTAATGGCATTTGACAGCTTCAGCCCTTCCAGTGGTCCAACTGATCCAATTCAGTTCCATGAATTCCAAGTTTTCTTGTCATGTTTCCATTTTTTTCCTATCAAGATTTTTATTGTTATTGTTATTGTTATTATTATTATTATTATTATTAATATTCATGATGTTTGTTTTGATGAGGGATTGGGAAGTAGGAGGAGGTCGAACTGAGACTAGGGGGGCTGAGAGGATTTTCACATTTGCATCCATAGGCAGAATATGGTCTGTGTCCAAACGGAACTCATAGTCAGGAGAAGGAAACCATTCTAGCATAAAACAAGCACAACATGTAGTCTGCCGGCTGACTGGAAGCAATAAATAAATAAATAACACATACGGAGGCGAAGATGGAATGTGCTGGATTCCAAGACAAATGAAGCACAAGGCCTGAAGGCCTCCACTTTGACTTTGCTTAAGTTATGTTTGCTTCTCTAGAGATGTCTTCTTCATCGGGAAGCTTGAAGTGACTCATTTCTGTGCAGTTGGTTTCATGCTTATCATAGTATTATAGACATATGTAATGGTGAATATATGAACTGGCCTTTTCATCAATTTACTTGTGATGCAATTAAGTGAAGATTAGAAAAAGAGATTTACCATGTATCAGTGCCTGGCTTTTTGTTATAAGCTCGTCTGTCTAGTGCTTTTTTTGCTATAAAAATAGACTGTAGTACACACCAAGTGAAGGAAAAAACTAAATTTAAAAATAAAAATATTTGGCTTATCTTGCAGGAATCCTTTTATCTCGGATATTATAAAAAAATGTCAGGAGATTTTGAGTATTTCTTCTTGTAGATTTTTTGGAATCATTATGAGTAAAAGTTTGTTACTTTCTATTTGCTATTTATAGATGTTATTTTACCATGTGTTACTGAAAGGAACTGTATGGTGAGAGCTTCTGTTTCTGTTTCTTGTTTCAGGTTTTTTGTTTGATGTCTTAGTCGCAGGTGCAGTATGAACTTTTTGTTTCTCGCTATGTTTTGTTTGTTTCTTGCGACTGTACTTTAGCTGCAGCATTAAAAACTTTTTTAAAAATTGTTTAAAAAAAAGAAAAAAGGAATCTCTGGAAAAAGATAAACAGTTCTCTCTGTTCAATGTGGCTGAGAGTGCCTTTCAATTTTCATGTTTTGGTGTATTTTGATTTGAAGTGTCCAAACAGGCAATGTGTGCCGGATTTCCTCAAGAGGCCCACAGCCCAGCTTGGTCTAGACCTGTTCCATCGTAGTTACTTCGACGAAGTCATGTACGGTACCGTTCTGTAGCAATAAACCGTGCTCCCACCCATTCCATATCCATCATCATCATATTCATATCCATCATCCATACTATTCCTAAAC
>588f8785-fc33-4504-8189-8f00340f6ec3
ATTTTGATAGTACCGTTCAGGCGGGTATCCAAGGAACAATATTATAACAGGAAACAGGGTATCGTCCGATACATTTCGGAAGAAGCGTATAGAAAAGAATATGGTGTTTACTTTTAGGAACTGGAAAAATCCTCCCTACTATATTGATGGATATCAGAGTGGCACTTTGATTTGTTATCATAAAGGTAATTTACTAAAGCAGAATCAAAAAGTTCAACTCTGTAAACAAAGCAAAATTGCTAATTAATCATAAAGATTCTTCGCAGCGCTTCATATTTGTTTCATCGGACAGAAAAAGCTGCAATTTGTCTCACCAGCTTGATGTATCATACTCGTGTATATGTAATATGGCTATCGTACTGAAATCACTCAAGGAAATAAGCAAAGGATCCCAAAGGCCAGCAGCAGCTGCTGGCTACTTGTCTGGTGCGGAAACCTGACCTGACCCACTTGTAGTATCAGGAGGTGTATCTCCAGTTTTAAAGGAAAGAAAGGCGTGGCCGTTTATAACGTGTTGGTTTTGCTTTGTCATTGTTTGTTTTGTTCCTGTTGTTATTTGTAAAACATATCAAACCAGGTAAGATATTGGTATTCCTGCGTGGGATTTTGAAAGAATCAAAAGAAGTCAGATTAAATACTACACTGTTATTTCATGTGTTCATCCTATACTGGAGTACATCGAGGCGGTGAGGTCGGAAGGTGCAGGAGATGGTTCTAAGAGACTACTTGAAAGCAAACTTGGATAGTTGATCCACCATTAAAGTAAATTATGAATATGCAGAATCAAGGATACTGTCCATCTGGAGGACTGTTACTTTGTCTTGTAGCAGTGATGAACACTAATGTTTGATAGAGTTAGCACCAAGTGGTCCAACTGATTTAATCAGTTCGATCAGCATGTTTGTTTCTCACTTTTTCCATCGATTTCATTGTTATAGCTATAATATTATTATTATTATTATATTATATTCATGATGTTTGTTTTGATGAGGATTGGGAAGTGGGAGGGAGTCGAACTGAGTAAGGCAGAGGATTTTTCCATTTGCATCCGCAGGCAGAATATGGTCGTGTACCAAATGAACTTAGACAGGAAGGAAACCAACCAGCAAAGCACAACATCGTAGTTTGCCGGCAATTGACTGGAAGCAATAAATAATAATAACACAACAGGTGAAGATGGAATGTGCTGGATTCCAGACAAACGAAGCCACTGAAGGATCCAAAGGCCTTCCTCTCGCTAAATTTGCCTTGGTTATGTTTGTTTACATAAGATGTTTCGGTTATGTGCATTTCATCGTGCAGTACTGGTCGCCATGCCACTCTGTATTATGGACATATGTAGGTGAATATGAATTATGGCCTTCATTTGCTTATGATGCAATTAAGGTGAAGATAAGAAAAAAAGTACCATGTATCAGTGCCGGTTTTTTGTTATATTGGTTCGTTTGTCGGTGCTCTCTCAAAAATAGTTGTGGGTCTACCAAGTGGGAAAAAACTAAATTTAAAATAAAAAATATATTTGGCTTATTTACAGAGTAATCCTCGCACTGATATTACAAAAATCGTCAGATTTAAAGTATTTTTAGATTTGGAAACCATTATGAGAGTAAAAGTTTGTTACTTATATGCTATTTTAAAGATGTTATTTACCATGTATTTGAAGGAAACTGTATGGTAGAGCTTTGCTTGTCTTGTTTCAGGTTTTCTTGTACTGTTTGTTTAGTTGTAGGTACTAAGTATGATTCTTTCTTGTTCGCATTGTTTAGTTTGTTTGTGTAGCACACATAGCATTGGCATTAAAAACTTCAAAATTGTTTAAAAAAGAAAAAAAGAGAATGCTTAAAAAAGTAATGGTATCTCTGACTTTTTTGTGTGTGAAAAGGTGCCTCAATTTTTGTCTTGGTGTATTTGGATTTAGAAGTGTCCAAACAGGTTGTGTAATGGGACTTCCACCAAGAGGCCCACAGCCCGGCTTGGTCTAGACCCGCTTGTTCCCATCTGTAGTACTTCGCGAAGGTCGTCTGCGCCACCGTAGCAGCAATGTGCCATCAAAAAAAAAAAAAAAAAAAAAAT
>d02e56b6-52b9-4685-97ca-53be9b6769d6
AGGAAACAGGTATCGTCCGATCACATCAGGAGAAGCGTAAGAAAAGAATATGGTGTTACACTTAGGAACTGGAAATCCCCGTTGATGGATATCAAGAGTGGCACTTTTGATACGTTATCATAAAGGTGCTTACTAAAGCAGAATCAAAGTTTTCAACTACTGTAAACAAAGCAAAAATTAAATTCTTAAATTAATACTTTGAGATTTTTTCAATTGGTGCTTTATATTTGTTCAACCATGGACAGAGAAAAGCTGCAAATTTCATGCTCACCAGCTTGATGTATTCATTACTTGGTAATGTAATATGGCTATTGTCAAATTCCTTTGGAAATAAGCAAAAAGACTCCCAAAGGCCAGCAGCAGCTGCTGGCTACTTTGGGGCTTGGTGCGGAAACCTGATTTGACCCTACCGTAGTAATCAGGTGTATTCCAGTTTTAAAAAGAAGGAGAAAGGAAAATGTGGCCGTTCTAACGTGTTGGTTTTTGTTTGTTCTGTTTTGTTTTTGTTTCCTTGTTGTTATTTGTAATTTTATCAAACCCAGGTAGATTGGTATTTCCTGCTCTGGATTTTTGAAAGAAACTTTAGCAGAAGTCAGGATTAAAATACTACACAAACATTTCAAGTGGTCATCCTATCTAGACATACACGAAGGCAGGTGAGGCTTTAGGTGCAGGATGGTTAAGAGCTTTGAAAGCAACTTGGAACAGTTGATCCACCTCCATTAAAGTAAATTATGAATATGCAGAATTTAGGGATTTGTCCATCTTGGAGTTGTTACTCTTTCTTTGTCTCTGTATGGCAGTGATGAACACTAATGTTTTGACAGCTTTCAGCCCACCCAGTGGTCCAACTGATTCCAATTCAGTCTCCGATTCCTTCCTGGTTTGTTTGTCTTTCCACTTTTTTTCCTATCTTGATTTTATTGTTATTGTTATTGTTATTATTATTATTATTATTATTATATTCATGATGTTTTGTTTTTGATGAGGATTGGGAAGTGGGAGGGAGTCGAACTGAGACTGGGCTGAGAGGATTTTCTTCCACATCTTTGCATCCAACAGGCAGATTGGTCTGTCCAAAAACGGAACTTAAGACGTCAGGAAGGAAACCATCAGCAAACAAGCACAACCGTGGTCTGCCGGCTGTTGGAAGCAATAAATAAATAATAACACAACAGAGGTGAAGATGGAATGTGCTGGATTCCAAGCAATGGGCACCAAGGCCTGAGGGCCTCCTCTTGACTTTGCTTTGGTTATGTCTGTTTTCTTAGAGATGTTCTTCATGGCTTGAAGTGGTCATCTGTGCAGTACTGGTTTCGCCATCATGCTCATTCAAGTATTATAGACATATGTAATGGTGAAATATGAACTGTGGCCTTCATTCTTGTTACTTTGTGATGCAATTAAGTGAAGATAAGAAAAAAAAAGCAGATTTACCATGTATACGTCAGTGCCTGTTCTTTTGTTATATAAAGCTCGTCTGTTTAGTGCTTTTTTTGCTATAAAATAGACTGTGGTACACCCATTAGTAGGAAAAACTAAATTTAAAATAAAAAATATTAAGCTTATTTCGCAGAGTAATCCTTTTATACCATGAGATATTACAAAAATGTCAGATTTGAGTATTTCTTGTAGATTTTTGGAATCATTATGAGTAAAGTTTGTTACTTTATTTGCTATCTAAAGATGTTATTTTACCATGTTTTGAAAGGAAACTGTATGGTAGAGCTCTGTTTGTTTTGTTTCAGGTTTTTTGTTTTGTTTGTTTAGTTGTAGGCGCAGTATGAACTTTTTCTTGTTTCGTTATGTTTTGTTTTGTTCTGCGACTGTACACATAGCTGCAAGCATTAAAAACTTCAAAAATTGTCTAGAAAAAAGGGAAACATTAGATATCAGGTACACCTTGAGAGGGGCTCTCAATGTGTGGCGAAAGTGCCTCCTAGCTACTTTCATGCTTTGGTGTATTCTGATTTGTAGAAGTGTCCAAACAGGTTGTGTGCCGGACTTCCAAGAGGCCACAGCCCAGCTTGGTCTAGACCTGTTCCCATTCATCTGTAGTTACTTCGATGAGGAAGTCATGTACATGACCGTTCTGTAGCAATAAATGTGTCGTCAGTGAGAGACGC
>763d1d02-fffb-4c10-9c6e-08e65c729d71
AACAGGAAACAGGTAACTCGCCTAGTATCACATTCAGGAGAAGCGTATAGAAAAGAATATGGTGTTCTACATTTAGGGGAACTGGAAATCCTCCCCGTATTATTGATGGATATACTCAGAGTGGCACTTTTGATATCGTCGTTTATAAAGGTGCTTAAAGCAGAATCAAAAAGTTTTTCTAACATATGTAAAACAAAGCAAAAATTAATTCTTTAAATTAAATCATTTGAGATTTTTTCTCTCAATTGGTTTATAACTTATCTCTTCATGGACAGAGAAAAGCTGCAAATTTCATGCACCAGCTCTGATGTATTCTACTTGGTATAATGTAATATGACTATTGTTAAAAATTCCTTTTTGGAAATAAGCAAAAGACTCCCAAAGGCCAGCAGCAGCTGCTGAAATACTTGTCTGGGGTGCGGAAACCTGATCTGGTCCTTTTTGTAGTAATCAGGTGTATCTCAGTCTTAAAAAGAAGAAAGGAAATGGCCGTTTTAACGTGTTGGTTTTGTTCAACTAAAATTTGTTTGTTTGTTTCCTTGTTGTTATCTTTGTAATTATCAAACCCCAGGTAAAGATTGGTATTCCCTGCTCTGGATTTTTGAAAGAAAAACTTAGCAGAAGTCAGGATTAAAATACTACACAAACATTTCATATAAGTGTTCATCTCCTATATAGACATACAACGAAGGCGGTGAGGCTTTTAGGTGCAGGATTCAGTTTAAGAGACTGAAGCAACTTGGAACAGTTGATCCTCCACATTAAAGTAAATTATGAATAGAATTAGGGATTTGTCCATTTGGAGTTTATACTTTCTTTGTCTTTGTATGGCAGTGATGAACACTAATGCTTGACAGCTCTTGGCACCACCCAGTGGTCCAACTGATTCTCAATCAGTCTCGAATTCCTTGGTTCTTGTTTTGTCTTTCCACTTTCTTCCTATTTGATTTTATTGTTAATTATTGTTATTAACATTATTATTTATTATTAATATTTCATGATGCGTTTGTTTGATGAGGGATGTTGGGAAGTGGGAGGGTCGAACTGAGACTAGGGGCTGAGAGGATCTTTCCATTTTGGCATCCAACAGGCAGAATATGGTTTGTGTCCATCAAACGAACTTAAGTCAGGAAGGAAACCATTCAGCATAAACAAGCACAACGTAGTCTGCCAGCTGACTGGAAGCATAAAATAAATAAATAAATACCACATACAGAGGTGCAGATGGAATGTGCTGGATTCCAAGACAATGGGCACAGGCCCTGAAGGGCCCTCCACCATTGACTCCTGCTTTGTTATGCTGGTTCTTCTTTGTCTGTTTTTCATGGGACTTGAAGTGGACTCATTTCTTGTGCAGTACTGGTTTGCCATATGCTCATTCAAGTATTATAGACATATGTAATGGTGAAAAAACATATGAACTGTGGCCTTTCATTCTTGTTATCTCGTGATGCAATTAAGTGAAGATAAAGAAAAGCAGAGATTTACCATGTATCAGTGCCTGGCTTTTTTGTTATAAAGCTTTCGTTTGTTGTTTTAGTGCTTTTTGCTAAAAAATAGACTGTGGTACACCTTAGTGAAAAAAACTAAATTTAAAAAATAAAAATATTTAAGCTTATATCGCAGGAGTGCCTTTTATACCATGGATATTACAAAATGTCAGAGATTAAAAAGGTATTTTCTTTGTAGATTTTTGGAATCATTATGAGTAAAAGTTTGTTACTTTATTTGTTATTTAAAGATGTTATTCTACCATGTGTTACTGAAAGGAAACTAATATTGGTAGAGCTTCTGTTTGTTTGTTTCAGGTTTTTCTTTGTTTGTTTGTTTAGTTGGGTGGTCTGCAGTATGAACTTTTTCTTTGCTCTTCGTTATGTTTTGTCTGTCTTGCGACTGTACACATAGCTGCAGCATTAAAACTTTTAAAAAATTGTTAAAAAAGAAAAAAAGGAAACGTTCTCTTAAAAAAAAAGATAAACAGTTACACCTTGTTTCAATGTGTGGCTGAGAGTGCCTTCAATTCTTTCGTTTTGGTGTATTTTGATTTGTAGAAGTGTCCAAACAGGTTTATGTGCGGACTTCCAAAGAGGCCTCAGCCCAGCTTGGTCAAGACCCGTTCCCATTTTGTAGTATCGATGAAGATTACTGTACATGCTGCTGAAAAGAAGGTTAGTAGATAGTGCTGTAACTAATGC
>4544a4bc-4ea0-45cb-b3c8-8bc8d454c848
AGAAAAGAATGGTGTTTACTAGGAACTGGAAATCCTCCCCCCGCTGATGGATAATCTTCGAGAGTGGCACTTTTGATACATGTTATCATAAAGGTGTTCTACTAAAGAATCAAAGTTTCAACTCTGTAAACAAAGCAAAAAATTAAATTTTTTAAATTAAATCATTTTGAGATTTTTTTTTTCAATGGTGCTTTTATATTTTGTTTCTGGACAGAGAAAAGCTGCAATTCATGTTCACCAGCTATTTGATGTATTCATTACTTGGTAATGTATTAATATAAGCTATTGTCAAATTCCTTTGGAAATAAGCAAAAGAACTCCCCGTAAAGGCCAGCAGCAGCATTGGCTACTTTTGCTTGGCGGAAACCTGATCTGACCCACTCGCTGAAGTAATCAGGTGTATACTCCAGTTTTAAAAAGAAGGAGAAAGGAAATGCTGGCCGTTTAACGTGTTGGTTTGTTTTTCTGTTTGTTTTTGTTTGTTTTTCCTTGTTGTTATTTTGTAATTATATCCGGTAAGATATTGGTATATTCCTGCACTGGATTTTGAAAGAAACTTAGCAGAAGTCAGGATTAAAATACTACACAAACATTTAAGTGTTCATCCTATACTAGACTCTTTACACAAAGGCGGTGAGGCTTAGGTGCAGGGATCGGTTTGAAGAGACTTGAAAGCAACTTGGAACAGTTGATCCTCCTCTACTAAAGTAAATTATGAATATGCAGAATTAGGGATCTGTCCATCTTGGAGTTATACTCTTTTTGTTCTGTATGGCAGATGAACACTATTAATGCTTTGACAGCTTCAGCCCACCCAGTGGTCCACAACTGATTCCAATTCAGTCCTCGATTCCTGGTTTCATTGTTTGTCTTTCCACTTTTTTTCCTATCTTGATTTTTATATTGTTGTTATTAATTATTATTATTATTATTATTATTAATATTTCATGATGTTTGCTTGATGAGGGATTGGGAAGTAGGAGGGAGTCGAACAAAGACTAGGGGCTGAGAGGATTTTCCATCTCTGCATCCAACAGGCAGAATTGGTCTGTGTCAAAACGGAACTTAAGTCGGAAGGAAACCATTCAGCATAAACAAGTCAACATGTAGTCTGTCGGCTGACTGGAAGCATAAATATAATAATAATAACCACGGAGGCGAAGATGGAATGTGTGCTAGATCCTCAGACAATGGGCACCAAGGCCTGAAGGCCTCCACCATACTTGACTTTTTGCTTGGTTGCTGTTCTTTAGAGATGTCTTCATCGAGCTGAAGTGACTTACATCTCTGTGCAGTACTGGTTTTGCCATATGCTCATTTCAAGTATTATAGACATATGTAATAGTGAAATATGAACTGTGGCCTTTTTCATTCTTGTTACTTGTGATGCAATTAGGTGAAGATAAGAAAAAAGAGATTTACCATCGGTAACAAGTGCCTGTTTTTTGTTATAAGCATGTCTGTCTAGTGCTCTTTTGTTATAAAAATAGACTGTGTACACCCTAGTGAAAACTAATTTAAAATAAAAAATATTCTGGCTTATTTTCGCAGGAAGTAAAACCTTTTATACCATGGATATTACAAAAATGTCAGATTCTTGAGTATTTACATTTGAAGATTTTGGAAACCACTATGAGTAAAAGTTTGTTACTTATTTTTGCTATTTACTAGATGTTATTTTACCATGTGTACTGAAAAGGAAACTGTATGGTAGAGCTTCTGTTGTTTTGACCAGGTTTTTTTTGTTTTGTTTGCTTTTAGTCTGGTAGGTCGCAGTATGAACTTTTTTTGTTTCTCGCTATGTTTTGTACATGTTTTATATGACTGTCTCTAGCTGCAGCATTAAAACTTTTAAAAATCGTTTAAAAAAAAGAAAAAGGGAAAACGTTTTAAAAAAAAAAGATAAACAGTTACACCTTGTTTTCAATGTGTGAGTGCCACCAATTTTTTTCGTCTTGGTGTATTTTTGATTTGTAGAAGTGTCCAAACAGGTTTATGTGCGGACTCAAGAGGCCTCAGCCCAGCACTGAGCAAGACCTGTTCCATTTGTAGTTACTCGATGAAGTACATGTACATCGACCGTCTGTAGCAATAAATGTG
>baca2204-0702-4ec7-8295-ed65607c9acd
GAGTGGCACTCATTGATATGTTATCATAAGGTGCTTACTAAAGCAGAATCAAAGTTTCACTCTGTAAACAAAGCAAAAATTAAATTCTCAAAATTAATACTTTCAAAGATTACCATAATTGGTGCTTATATTTGTTCTCAACAGACAGAGAAAAAGCTGCAAATTCATGTTCACCAGCTTTGATGTATTCATTACTTGGTAATGTAATATGGCTATTGTCAAATTCCTTTTGGAAATAAGCAAAAGACTCCCCAAAGGCCAGCAGCAGCTCTGCTCTTTGCTTGGTGCAGAAACCTGATCTGACCCTCTTTGTAGTAATCAGGTGTATCTCTCCAGTTTTAAAAGAGGAAGGTAACGTGTTGGTTTTGTTTTGTTTGTTTGTTTTGTTTCCTTGTTGCTATTTGTAATTATCAAACCCAGGTAAGAGATTGGTATTCCTGCACTGGATTTTGAAAGAAACTTGAAGAAAGTCAGGATTAAAAATACTACACAAAACATTTCATAAGTGTCATCCTATCTAGACATACGAAGGCAGTGAGGCTTAGGTGCAGGATATCGGTTAAGAGACTCTTGAAAGCAACTTGATAGTTGATCCACCTCCTTACTAAAGTAAATTATGAATATGAATCAGTTTGTCCATCTTTGGAGTTGTTACTCTTTTGTTTGTGGCAGTGATGAACACTAATGTTCTGACAGCTCAGCCTCACCCAGTAGGTCCAACTGATTCCAAATTCAGTCTTCGATTCCTGGTTTTGGTTTTGTCTTTCCACTTTTTTTTTCCTATCTTGATTTTTATTGTTATTGTTATTGTTATTATTATTATTATTATATTCGATGTTTGTTTGCAGTCGAGGGATTGGGAAGTGGGAGGGAGTCGAAACTGAGACTAGGGCTGAGAGGATTTTTTTTTTTCCATCTGCATCCAACAGGCAGAATATTGGTCTGTGTCCATAAAAACGGAACTTAAGTCAGGTAGAAAACCATCAGCATAAACGGTACAACCGTAGCTCGTCGGCTGACTGAAGCATAATAATAATAATAACACATACGGAGGTGAAGATGGAATGTGGATTCCAAGACAATAGGGCACCAAGAAGGCCTGAGGCCCACCTCTGACTTGCTTTAGTTATGTTTGTTTCTTTAGAGATGTCTACTTCATGGGCTTTGAAGTGACTCATCTGCGTAGTACTGGTTCGCCATATGCTCATCAAGTATTAGACCATGTAATGGTGAAAATATGAACTGTGGCCTTTCTTCATCTTGTTACTTGTGATGCAATTGGTGAAGATAAGAAAAAAAAAAAGCAGATTTACCATGTATCAGTGCCAGCTTCTTTGTTATATAAAGGTCGCATGTCTGTGCTTTTTGCTATAAAAATAGACTGTAGTACACCCTAGTAGGAAAAAAACTAAATTTAAAATAAAAAATATTAAGCTTATTTTGCAGGAGTAATCCTTTTATACACACATAGATATTACAAAAAAATGACAAGATTTTGAGAACTTTTCTTTTGTAGATTTTGGAATCATTATGAGTAAAAGTTTGTTACTTTATTTGCTATTTAAAAAGATGTTTTACCATGTGTTACTGAAAGGAAACTGTATGGTAGAGCTTTCACTGTTTAGACTTGTTTTTCAGGTTTTTGTTTTTGTTTGTTTAGTTGCGGGTCGCAGTATGAACTTTCTTGTTCTTATATGTTTTGTTTGTCTTGCGACTGTACACATGGCTGCAGCATTAAAAACTTTTTTAAAAAATTGTTTAAAAAAAGAAAAAAGGAAACGTTTTAAAAAAAAAAGATAAACAGTTACACCTTGTTTTTTCAATGTGAATAAGTGCCTTTCAATTTTTCATGTTTTGGTGTATTCTGATTTGTAGAAGTGTCCAAACAGGTTATCGTGCCAGACCTTTCTAAGAGGCCCACAGCCCCAGCTTGGTCTAGACCTGTTCCCATCTGTAGTTACTTTCGATGAAGTCATGTACATGACCGTTTGTGCAATAAATGTGCCATTATAAACTGTCTTGACACTTTTTCATTTTCACCGTGTCTCAGCCTCTTGTAAGACCAAAGCCACTTCACCTGTATTTGAGTGTTGGAGGTACTGACATGAACAAAAACATTAAAAAAATACAAAACAAATTGAAAGGCTAGGAGTCCTGGTTTCAAGAAGAGATGCCCCTTAATGAAAATGGACAGGATGCTTGCAAGCACAGAAAGCTGTCTAGAGGAGTATAATTAAAGGATATTGATTATGCCTGTAACACTGGAGCAATGCATCGCAGAGCCTGAACTGTGCCAGTGTTTGGGTTGTGCGGCAGGTTGCTGAGTCTGCAGCCCAAACACCTGGATCAGTTGGTTGGCTATTTAAGAACATTCTCAGCAAGACCTTCCAATCGAATAATACAATGAAACCCAGGCAATCTTTATTTTGTAACATCAATTGAAAGCTGCCTATTGTTATCTCGCAGGTTTATGCTATTATTGTACATGCAAGTAGACTATACGTTCCACTCCAAATACTTGGTTGGCACTGTTGACTAACATTATCCCAGATGCGCCAGTCAGAAGTATTATTTCTTTTCTTCCAAGTCTGTAAAAACTGATGTGTGTCACCCGTGGGAAGGAAAACCTGTACAGATTAAAATGATGCGGTGTTATGTCTGTAAGTTATCTGTAGAACAGATTGCCTACTTACAGAACCTTGGGCTGCTTGGCATTGTGCTATAGAGATGTATGGCTTATGCAATGAAAGAAAGTTGGCCCGGGTTCTCTAATGGAATGCTCAACTGGGTGTGTGGGATTGGGGGATGTCACCAATGTTGCTCTTGAGTATTCTTCATGTTTGCAACTTGTTGTCTGAAAGAAGATGTTGATATCATTAAGGTTAACATGTAAAGTGTCCTTATCGGCACCAGCATGTTGGTAGTTTTGTTCTTACCCCACCCCCACCCCATTTCCTTTAGGATTGGATTGTTTGCAGATATTTAAATTTTATGAAATTCCAATATTTGGTTGCTAACCCAACCTTCAATGATTTGATGTTGCGTTTTAATGTTTTAAATATATCTATAAAAAGAGCCACAGCAAATCCCATCCAACCATCAACCACCGTTATATTCTCATTATCATCACCATCCTCCATCATCGCTTTCCTTAAAC
>52534926-2431-4cb6-98f9-b0bdd3eb2a4d
CCGATACATGTTATACTAAAGGTGCTTACTAAAGCAGAATCAAGATCTTCAACTCTGTAAACAAGCAAAAATTATAATTTTTAAATTAAATCATTTAGATTTTTTTTTTCAATTGGTGCTTTTATATTTTTGTTTTCACTCTCGGACAGAGAAAAAGCTGCAATTCATGTTACCACCAGCTCTTTGATGTATTCATACACTAGTAATGTAATGGCTATCGTTTCTCTTCCTTTTTGGAAATAAAGCAAAAAAGACTCCCCAAGGCCAATCAGCAGCTGCTGGCTCATTCTTTGCTTGGTGCGGAAACCTGATCTGACCCTTTGTAGATTATCAGGTGTATTCCAGTTTTAAAAGAAGGAGAAAGGAAATGGCCGTTTTAACGTGTTGGTTTCTTGTTTGTTTTGTTTGTTTTGTTACCTTGTTGTTATTTGTAATTATCAAACAAGGTAAGATTGGTATTCCTGCACTGGATTTTGAAAAAGAATTCAGCAGAAGGTCTAGATATTAAATACTACCAAACATTCATCGTGGTGTTCATCCTATACTAGACATCACGAAGGCGGTGAGGCTTAGGTGCAGGATCGGTTAAGAGACCTGAAAGCAACTTGGAACAGTTGATCCTCACCTCCACATTAAAGTAAATTATGAATATGCAGAATTAGGGATCTGTCCATCATCTAAGGAGTTGTTACTCTTGGGGGTTCAATGGCAGTGATGAACACTATAATGCTTTGACAGCTTCAGCCCAGTGGTCCACTGATTTCCAATTCAGTCACCGATTCCTGGTTTGTTTTGTCTCACCACTTTTTCACCTATCTGATTTATTGTTATTGTTATTGTTATATTATTATTAACATTATTAATTTATGATGTTTGTTTTTGACGAAGGGATTAGGAAGTGGGAGGGGAGGGTGAAACTGAGACTAGGGCTGAGAGATCTTTTTTTCCATCTTGCATCCAACAGGCAGAATATGGTCGTCGTACCAAAACGGAACTTAAGTCAGGAAGGAAACACTAACCAAGCATAAACAAGCACAACATGTAGTCTATACGGCTGACTGGAAGCATAAATAATAATAATATTTACGGAGGTGAAGATGGAATGTGCTAGACTCCTGGACAAATGGGCACCAAGGCCTGGCCTCCTCTGGTTCTTGCTCTGGTTATGTTTGTTCTCGAAGAGATGTCACCACAAGGGACTTGAAGTGACTCAACCTTTGTGCAGTACTGGTTTCGCCATATGCTCATTTCAAGTATTATAGACCATGTAATGGTGAATGAACATTGGCCTTTCTCATTCACTGTTACATTGTGATGCAATTAAGTGAAGATAAGAAAAAAAGCAGATTTACCATGAACAAGTGCCAGGGCTTTTTGTTCTATAAAGCTTCTCGTCTGTCGGTGCTTTTTGCTATAAAAATAGACTGCAGTCCCAAAGTAGGAAAAAAACTAATTTAAAATAAAAAATTTGGCTTATTTGCAGGTAAAACCTTTTATACCATCAGACTATTACAAAATGTCAGATTCAAGTATTTCCTTTCTTGAAGATTTGGAATCATTATGAGTAAAAGTTTGTTACTCTCTATTTTGCTATTTACTTAAAAGATGTTATTTTACACGTTTGAAAGGAAACTGTGGTAGAGCTTTTGGTTTGTTTTGTTCTCAGGTTTTCTTTTTGTTTTGCTTGTTTTCATGGTTGTAGGTCACAGTATGAACTTTCTTTGTTTCACATCATGTTCTGTTCATTGTTCTTGCGACTGTCTCTAGCATCGTTAGCATTAAAAAACTTTTAAAAATTGTTTGGGAAAAGGGGGAAAACGTTTTAAAAAAAGATAAACAGTTACCTCTGTTTCAATGTGTGGCTGAGTGCCTCAATTTTCATGTCTTTCATTAATGTATATTTTTGATTTTGTAGAAGTGCACCAAACAGGTTACCGTGTGCCGGACTCACCACCAAGAGGCCCCAGCCCAGCTTGGTCAGACCTATTGTTCCCATCTGTGGTAACCGATGAAGTCATGTACATGACCACCGTACTGTGGTGATTTCCTTATTCTATACAATAACTAAAATTAATAAATGATCAATGCCAAACAAATTAAAAT
>b4402212-22d9-4ec6-b269-681bb57580d9
ATTCTTTAAATTCAAAATCATCTGAGATTTTTTCAATTGGTGCTTCATATTTTGTTCTACACGGGACAGAGAAAAAGCTCTGCAAATTCATGTTCACCAGCTTTGATGTATTCATTACTTGGTAATGTAATATGGCTATTGTCGTAAATTCCTTTTTGGAAATAAGCAAAAAGACACCCCAAAGGCCAAAATAGCTGCTACTGGCATAACCTTCTGCTGGTGCGGAAACCTGATCTGACCTCTTTGTAGTAATCAGGTGTATCACACCAGTTTTAAAAAGAAGGAGAAAGGAAATGTGTTTTATCTGTTGGTTTTGTTTTGTTTGTTTGTTTGTTTCCTTGTTGTTATTTGTAATTATCAAACCCAGGTAGATTGGTATTCCTGCACTGGATTTTTGAAAAGAAACTTAAGAAGTCAGGATTAAAAAATACTACACAAACATTTCATCAAGTGCTCATCCTATTTAGACATAAGGCGGTGAGGCTTTCGAGGATGCAGGATAGTTTAAGAGACTTTGAAAGCAACTTGGAACAGTTGATACCTCCTTACTAAAGTAAATTATGAATATGCAGAATTAGGATCTGTCCATCATAATTGGAGTTGTTACTCCTTGTCTCTGTATGGCAGTGATGAACACTAATGCTACTGACAGTTTCAGCCCACCCAGTGGTCCAACTGATTTCCAATTCAGTCTCCGAATCAAGTCATTTGTGTTTCCTCTTTTTTTCACCTATCTTGATTTATTGTTATTGTTATTGTTATTATTATTATTATTATTATTAATATTCATGATGTTTTGTTTTGATGAGGATTGGGAAGTGGGAGGGAGTCGAACTGAGACTGAAGGCTGAGAGGATTTTTTTTCCATCTTTGCATCCAACAGGCAGAAATATGGTCTGTGTCCAAACGGAACTTAAGTCAGGAAAGGAAACCATTCAGCATAAACAAGCATAACCGTAGTTTGCCGGCTGACTGGAAGCATAAATAAATAAATAAATAACGTCGGAGGTGAAGATGGAATGTGCTGGATTCCAAGACAATGGGGCACCAAAGGCCTGGGCCTCCACACTTGACTTTGCTTGGTTATGTTTGTTCTCTTAGAGATGTTCTTCATAGGTATTGAAGTGACTCATCTCTGTGCAGTTTGGTTTCGCCATCATGCTCATTTCAAGTATTATAGACATATGTAATGGTGAAATATATGAACTTGTGGCCTTTCAACTTGTTACTCGTGATGCAATTAAGTGAAGATAAGAAAAAAAGCAGAGATTTACCATGTAACAAGTGCCTGGCTTTGTTATAAAGCTTCGTCTGTCTAGTGCTCTTGCTATAAAAATAGACTGTAGTACACCCTAGAGTAGGAAAAACTAAATTTAAAAATAAAAAATATTTGGCTTATTTCGCAGGAGTAATCCTTCTATACCACAGATATTACAAAAATGTCAGATTCTGAGTATTTCTCTTTGTAGATTTTGGAATCATTATGAGTAAAAGTTTGTTACTTTATTTTGCTATTTACTAAAAGATGTTATTTACCATGTTACTGAAAGGAAACTGTATGGTAGAGCTCACTGTTTGTTTTGTTTCAGGTTTTTTTTTGTTTTTGTTTGTTTTTAGTTGTGATGCAGTATGAACTTTTTTTGTTTTCTGCATTATGTTTTGTTTGTTTCTTGCGACTGTTTTAGCTATAGCATTAAAAAACTTTTAAAAATTGTTTGGGAAAACGTTTTAAAAAAAACTAGATAAACAGTTACCTTGTTCAATGTGGCTGAGTGCCTCAATTTCATGTTTGGTGTATTCTGATTTGTAGAAGTGTCCAAACAGGTTGTGTGCAACGGACCTCAAGAGGCCCTCAGCCCAGCTTGTACAAGACCTGTTCCCATCTGTGGTACTCGATGAAGAAGTCATGTACATGACCGTTCTGTAGCAAATAAATGTGAAAA
>a74ac170-cc1e-4635-b418-4d51421c3a6b
GCAACTAGATTTTTTTTCAATAAGTGCTTTATATTTGTCTTTTCTACGGACAGAGAAAAAGCTGCAATTCATGTTCTCAGCTCTGATGTATTCATTACTTGGTAATGTAATATGACTATTGTCAAATTCCTTTTTGGAATAAGCAAAAAGACTCCCCAAAGGCCAGCAGCAGCTACTATTGGCTATTTTCGTAAGTGAAGAAACCTGATCTGACCCTCTCTTGTAGTAATTCAGGTGTATTCCAGTTTTAAAAGAAAGAGAAAGGAAATGTGGCCGTTCTAACGTGTTGGTTTGTTTGTTTGTTTGTTTGTTTCCTTGTTGTTATTTTGTAATTATAAACCCAGGTAAGAATATTGGGTATTCCTGCACTGGATTTTGAAAGAAACTTAGCAGAAGTCAGGATTAAAAAATACTACAAACATTTCATAAGTGTTCATCCTATACTGGACATATACGAAGGCGGTGAGGCTAGGTGCAGGATGGTTTTAAGAGAACATTTGAAAGCATAACTTGGAACAGTTGATACCACCTCCTTACTAAAGTAAATTATGAATACAGAATTAGGATCTGCACCACATCTTGGAGTTGTTACTTTGTCTTTGTATGGCAGTGATGAACCAATGCTCTGACAGCTCAGCCCACCCGGTGGTCCACTGATTTCCAATTCAGTCTCCGATTCCAGCTTGTTCGTTTCCACTACTCCCGTATTTGATTTATGTTATTGTTATTGTTATTATTATTATTATTATTATTATATTTCATGATGTTTGTTTTGATGAGGGATTGGGAAGTGGGAGGGAGTCGAACTGAGACTGTTGAGAGGATTTTTTTCCATATACCTTGCATCCAACGAGGCAGAATATGGTCTGTTGTCCAAAAACGGAACTTAAGTCGGGAAGGAAACCATCTCAGCAAACAAGCACAACATGTAGTCGTCGGCTGACTGGAAGCAAATAATAATAATATACAACCGGAGGTGAAGATGGAATGTGCTGGATTCCAAGACAATGGGGCACAAGGCCTGAGGGCCTTCCACTTGACTTGCTTGGTTATGTCTGTTTCTTTAGAGATGCTTCTCATGGCTAAGTGACTTTCATCTGTGCAGTACTGGTTCATCGCCATATGCTCATCAAGTATATAGACATATGTGTGGTGAAATATATGAACTGTGTGGCCTTCATTTGCATCTGTGATGCAATTAAGTGAAGATAAGAAAAAGATTTACCAATGTAACAGTGCCTGAATTTTGTTATAAAGCTTCGCACTGTCTAGTGCTTTTTGCTATAAAAAAATAGACTGTGACACACAAGTAGGAAAAAAAAACTAATTCTAAAATAAAAAATATTGGCTTATTGCAGGAGTAATCCTTTTATACCATGGATATTACAAAATGTCAGATTTGAGTATTCTTTTAGATTTTGGAATCATTATGAAGTAAAAGTTTGTTACTTATTTTGCTATCTAAAGATGTTATTCTACCATGTGTTTGAAAGGAAACTAATGGTAGAGCTCTGTTTGCTTGTCACAGGTTTTTTGTCTTGTTTGTTTCGGTTGTAGGTGCAGAGTATGAACTTTTTGTTTTCGTTATGTTTTGTTTTTGCTTTGCGACTGTACACATAGCTGCAGCATTAAAAACTTTTAAAAAATTGTTTAAAAAAAAGAAAAAAGGAAAACGTTTAAAAAAAAGATAAACAGTTACACCTAAGGTTTTCAATGTGTGGCTGAGGAGTGCCTCATATAATTTTTCATGTTTGAATGACTTCTGATTTGTAGAAGTGTCCAAACAGGTTGTGTGCCAGCCTTAGAGGCCCACAGCCCAGCTTGGTCGAGACCCTGTTCCAACCTGTGGTACTTGGCGAAGTTTGTATCGACCGATCTGTAGCAATAGTTGTGCATCTATAGATCCTCTGTCTTATATATTGATAATATAATTATTAATTGGCTCAGCTAATAAAAAT
>e0383752-a060-41bb-9c7f-e97276873caa
TTTTTTTTCAATTGGTGCTTTATATTTTGTTACGGACAGAGAAAAGCTGCAATCATGTTACCAGCTTGATGTAACACTACTTGGTAATGTAATATGGCTATTGTCAAATTCCTTTTTTGGAAATAAGCAAAAAGAACCCCCAAAGGCCAGCAATAGCTGCTGGCTACTTTGCTAAGCCGCGGAAACCTGAATCTGACCCACTTGTAGTATCAGGTGTATCCTCCAGTTTTAAAAGAAGAAAGGAAATGTGGCCGTTTTAACGTGTTGGTTTGTTTCTTGTTTTGTTCTGTTTGTTTCCTTGTTGCTATTCGTATATTATATCAAACCCAGGTAAGATTGGTATTCCTGCACTGACTTCTGAAAGAAACTTAGCGGAAGTCAGGATTAAAAATACTACACAAACATTTCATAAGTGTTCATCCTATATAGACATACACGAAGGCAGGCAAGGTGCAGGATGGTTTAAGAGACTTTGAAGCAACTTGGAACAGTTGATCCTCCACATTAAAGTAAATTATGAATATGCAGAATTAGGATTTGTCCATCTTGAGTTGTTACTCTTTTTTTGGCTTGTATGATGAACATATCAATGTTTTGATGGTCTCTAGCCTCCCAGTGGTCCAACTGATTCCAATTCAGTTTCCGATCCTAGTTCTGTTTGTCTTCCTCTTTTTTTTTTCCTATACTGATTTATTAATTATAATTGTTATTATTATTATTATTATTTTAATATTCATGATGTTTGTTTTGATGAGGATTGGGAAGTAGGAGGGAGGTCGAACTGAGACTAGGGCTGAGAGGATTTTTTCCATTCTGCATCCAACAGTGGCAGAATATGGTGCATGTCCAAAACGGAACCACTGATGAAGGAAGGAAACCAACCTTGTAAACAGCACAACCAGTCGTCAGCTGACTGGAAGCAAAATAGCAAATAATAACACATCAGAGGTGAAGATGGAATGTGCTGGATTCCTGGACAATAGGCACCAAGAAGGCCTGAGGCCTCCTCTTGACTTTTGCTTGGTTATGCTTGTTTAGAGATCTACTCATGGGACTTGAAGTGATTTTCATCTGTGCAGTACTGGTTTCGCCATATGCTCATTTCAAGTATTATAGACATGTAATGAGTGAAAATATGAACTGTGGCCTCTTCTCATTCTTGTTGTGATGCAATTGGTGAAGATGTTAGAAAAAAAGAGATCTACCATGAACAAGTGCCTGGCTCTTTTGTTATAAGCTTCGTTTGTCTTAGGTGCTCTTTTGCTATAAAAATAGACTGTAGTACACCCCTGAAAGTGAAAAAAACTAATTTAAAATAAAAATATATGGCTTGTCCCCATCCTCCATCATATTCCTATCATCGTTCCATTACTCAACCTCCCATCCATATTCCTATT
>1c21dad2-6614-4bc2-b9d3-e663a3336413
TTCTTTTTCATTGGTGTCTTTTATTTTGTTCTCATCGGACAGAGAAAAAGCATGGCAATTTCATGTCTTCAGCTTTGATGTATCACTACTTGGTAATGTAATATGGCTATTGTCAAAATTCCTCTGGAAATAAGCAAAAGAACCCCAAAAGGCCAGCAGCAGCTGCTGCATTTTGCTTGGTGCAGAAACCTGATCCTGACCCTCTTTGGTAGTAATCAGGTGTATCTCCAGTTCTAAAAAGAAGAGAAAGGAAATGGGCCGTTTTAACGTGTTGTTTTGTTTGTTTGTTTGTTTGTTTCTCTGTTGTTATTTTGTAATTATCAAACCCAGGTAAGATATTGGTATTCCTGCACTGGATTTTTGAAAGAAACTTAGCAGAAGTCAGGATTAAAATACTACACAAACATTTCATAAGTGTTCATCCTATTATAGACATACACGAAGGCGGTGAGGCTTAGGTGCAGGATCGGTTTAAGAGACTTTGAAAGCAACTTGGAACAGTTGATCCACCTCCACATTAAAGTAAATTATGAATATGTAGAATCATAGGATTTGTCCATTTGGAGTTGTTACTCTTTGTCTCTAATGGCAGTGATGAACACTTAATGTTCTGACAGCTTTCAGCCCACCCAGTGGTCCAACTGATTTTCCAATTAGTACCTCGATTCCTGGTTTGTTTGTCTTCCATTTTTTTTCCTATTTTGATTTATTGTTATTGTTATTGTTATTATTAACAACATATTATTATTAATATTCACATGATGTTTGTTTGATGAGGGATTGGGAAGTGGGAGGGAGTCGAACTGAGACTAGGCTGAGATTTTCCATCGCATCCAACAGGCAGAATATGGTCTGTGTCCAAACGGAACTTAAGTCAGGAAGGAAACCATTCAGCAAACAAGCACAACATGTAGTCTGCCGGCTGACTGGAAGCATAAATAAATAATAAATATCAACAGAGGTGAAGATGGAATGTGCTGGATCAGAACAATAGGCACCGGGGCCTGGGCCTCCTCTCAGCTTTGCTTGTTGTCTGTTTCTTCTTTAGAGATGTTTTCATGGGACATTGAAGTGACTCATCTGTGCAGTACTGGTTTCGCCATATGCTCATTCAAGTAACTATAGACATATGTAATGGTGAAATATGAACTGTGGCCTTTTCATTTTTTTGTACTTGTGATGCAATTAAGTGAAGATAAGAAAAAAAAAAGATTTACATGTATCAGTGCCTGGCTTTTGTATAAAGCTCGTCTGTCATAGTGCTTTTTGCTATAAAAATAGACTATATAGTCATCCAAGTAGGAAAAAAAAACTAAATTTAAAATAAAAATATTCTGGCTTATTTGCAGGAGTAATCCTTTTATACCAAGATAACAAAATCAGAACTTGAGTATATTTTCTTCTTTGTAGATTTTGGAAAATCATTATGAGTAAAAGTTTGTACTTTATTTTGCTATTTAAAAGATGCAATTTACCATGTGTTAGAAAGGAAACTGTATGGTAGAGCTCTGTTTGTTTTTGTTTCAGGTTTTTTTGTTTTGTTTGTTTTAGTTGTACAGTATGAACTTTTTTTGTTTCTTCGTTATGTTTTGTTTTGTTTGCGTACTGTTTACCTTTGCTGCAGCATTAAAAACTTTCTTTAAAAAATTGTTTAAAAAAAAGAAAAAAGGAAACGTTTAAAAATAGATAACAGTTACACCTTGTTCAATGTGGCTGAAGTGCCTCAATTTTTCATGTTTCGATGGTATTTGATTTGTAGAGGTGTCCCGCAGGTTGTGCCGGACTCCACCAAGAGGCCACAGCCCAGCTTGGTCAAGACCTGTTCCATCATCTGTAGTATTACTCGATGAAGTCGTCGACCGTTCTGTAGCAATAAATGTGCCATTTCTATAGAAAAT
>13bce743-4bed-4a68-8cd5-1a174d774575
ATTTGTTCATCGGACAGAAAAAGCTGCAAATTCATGCTTCACCAGCTCTGATGTATTCACTACTTGGTAATGTAATCATGGCTATTGTCAACAAATTCCTCTGGAAATAAGCAAAAAAGACTCCCCACTCAAAGGCCAGCAGCAGCTGTGCATTGCTAGGTGCGGAAACCTGATCTGACCTCTTGTAGTAATCAGGTGTATCCAGTTCTCTAAAAGAAGGAGAAAGGAAATGTGGCCGTTTTTAACGTGTAGTGGTTTTGTTCTTATGTTTGTTTGTTTTGTTTCTGTTGTTATTCTTGTAATTATCAAACCCGGTAAGATTGGTTATTCCTGCACTGGATTTTTGAAAGAAACTTAGCAGAAGTCAGGATTAAATACTACACAAACATCATAAGTGACCATCCGTTACTAGACATACACGAAGGCGGTTGAGGCTTCTTAGGTGCAGGATCGGTTTAAGAGCTCTGGTATTCTTGGTAACAGTTGATCCACCTCCACATTAAAAGTAAATTATGAATATGCAGAATCGCTAGATTTGCCTCATACATTTGGAGTTATACTTTTTTTGTTTTTGTATGGCAGTGATGAACACTATTGCTGTTTTGACAGCTTAGCCCACCCAGAGCCCAACTGATTCCAATTCAGTCTTCCGATTCCTGGTTTCATTGCTTTGTCTTCCACTTTTTTTCCTATCTTGATTTATTGTTATTGACTATTGTTATTATTTATTATTAATTTCATGATGTTTGTTCATTGATGAGGGATTGGGAAGTGGGGAGTCGAACTGAGACTAGGGGCTGAGAGGATTTTTCCACATCTGCATCCAACAGGCGGAATGGTCTCGCTGCCTCAAAACGGAACAAGTCAGGAAGGAAACATTTCAGCTATAAACAAGCACAACATGTAGTCTGCCAGCTGACTGGAAGCATAAATAAATAATAATATTTATCAGAGGTGAAGATGGAATGTGCTGGATCCTGGACAATGAGCACCGAGGCTAGGCCTCCTTGTTTTGTTTGGTTATGTTTGTTCTAGAGATGTTCTTCATGGGACTTGAAGTGACCATTTCTGTGCTGATGGTTCACATGCCATGCTCATCAAGTATTATAGACATATGTAATGGTGAAATATATGAACTGTGGCCTTTTTACTTTTTCTTGTTACTTGTGATGCAATTAAGTGAAGATAAGAGAAAAAGATTTACCATCGCAGTATCAGTGCCTGGCTTCTTGTCATATAAAGCTTCGTCTGTTAGTGCTTTTTTTGCTATAAAAAATAGACTGTAGTACACCTAGTGGGAAAAAACTAATTTCTAAAATAAAAATATATTTGGCTTATTTGCAGGAGTAATCCTTTTCATCATAGGATATTACAAATGACAGATTTTGAGTATTCTTCTTGTAGATTTTAGAATCATTATGAGTAAAAGTTTGTTACTCTTTATTTTTGCTATTTAAAAAGATGTTATTTCTACCATGTGTTACTGAAAGGAACTGTATGGTAGAGCTCTTCTGTTTGTTTCATTGTTCTCAGGTTTTTTTTTGTTTGTTTGTTTCTAGTTGTAGGTACGCAGTATGAACTTTTGTTTCTCGTTTTATGTTTGTTTTGTTTGCGTATTGACATCATAGCGCAGCTAAATTCTTTAAAAATTGTTTAAAGAAAAAAAGGAAACGTTTTAAAAAAAAGATAAACAGTTACACCTTGACAATGTAGGCTGAGTGCCTCAAATACTTTTCGTTTCTGGTGTATTTCTGATTTGTAGAAGTGTCCAAACAGGTTGTGTGCCGGACCTTCAAGAGGCCTCGGCCCTGCTTGGTCTGGACCTGTTCCACTATCTGCAGCTACTTCGATGAAGTCATGTCACATGACCATACCGTAGCAATAGCATGTGCACCAATTATTATATTATAACTAACCCTGCTATCCATTATTTCTTCCTATTAAAC
>0df165a9-e75b-4b3f-bd6e-90b5fdf4d050
TGCTCATCGGACAGAGAAAAAGCTGCAATTTCATGTTACCAGCTTTGATATTCATACTTGGTAATGTAATATGGCTATTGTCAAATTCCTTGGAAATAAGCAAAGACTCCCAAAGGCCAGCAGCAGCTGCTGGCTACTCTTTAGCAAGCACGGAAACCTGATCTGACCTCTTTAGTAAAATAGGTGTATCCAAGTTTTAAAGAAGGAGAAAGGAAATGTGGCATTTCTCTTTCTCTTTCAACGTAAGGTTTCTTGTTTGTTTTGTTTGTTTGTTTCCTGTTGTTAACTTGTAATTATCAAACACAGGTAAGATTGGTATTCCTGCACTAGATTTTGAAAAGAATTACTTAGAAAGAAGTCAGGATTAAAATACTACACAAACAACCACATCGAAGTGTTCATCCTATCTAGACATACACGAAAGGCGGTGAGGCTTACCGAGGTGCAGGATATAGTACTAAGGAGACTCGAAGCATTTTGAACTGATCCACCTCCACATTAAAGTAATGAATACAGAATTAGGGATCTGTCCATCTACTTGGAGTTGTTACTTCTTCTTTGGCACAATATGGCAGTGATGAACACTATTATTAATGCTCTGACAGCTTGCCCAGTGGTCCAACTGAGTTCCAATTCAGTCTCCGATTCCTGGACTTGTTTTGTCTCCACTTTTTTTCCTATTTGATTCATTGTTATAATTATTGTTATTATTATTATTATTATATTAATAACCGATGTACTGTTTTGATGAAGGGATTGGGAAGTGGGAGGGAGTCGCTAGACTGGGGGCTGAGAGGATTTTTTTTTCCATCGCATCCAACAGGCAGAATATGGTCGTGTGTCCAAACAGGAACCATAGTCAGGAAACCAACCACATAGCATAAACAAGCACAACATGTGGTCTGTCAAATTGACTGGAAGCATTAATAAATAATAAATAACCACAAGGTGAAGATGGAATGTGCTGGATCCAAGACAATAAGCACCAAGGCCTGGGCCTCCACTTGACTTTGCTTTTGGTTGCTTGTCTTCTCAAGAGATGTCTCACCACAAGGACTTGAAGTGACCACTTTGCAGTACTGGTTTCGCCATATGCTCATTCAAGTATTAACAGACCATGTAATCGGTGAAATACATGAACTGTTGGCCTTTTCATCTTGTTACTTGTGATGCAATCAAGTGAAGATAAGAGAAAAAAGAGATACCGCATCAGTGCCTGGCTTTTGTTAACAAAGCTCTTCTGTTTAGTGCTTTTTGCTATAAAAATAGTACTGGCAGTTCCCCAAGTGAAAAAAACTGTGGCTTATTTCGCAGGAGTAATCCTTTTATACCACGGATATTACAAAAATGTCAGATTCAAAAGAGTATCTTCTCTGTAGATTTTGGAATCATATGAGTAAAAGTCTGCTACTTTTATTTTGCTATTTAAAGATGTTATCCTTACCATGTTACTGAAAAGGAAACTGTATGGTATAGAGTTACAAATCTGTCATTGTTCTCAGGTTTTTCTTTTGTTCTTGTTTGTTTCTAGTTGTGATCAAGTATGAACTTTTTGTTTCTCGTTATTGTCTTGTTTTGTTTTGTGTAGTTTATCTGCTAAGCATTAATCTTTTAAAAAATCTAAAAAAAAGGAAAAGGGAAAAACGTTCAAAATTAGATCAAACCAGGTTACCTTGTTCAATGTGAGTGCCTCGTTTTTCATGTCTTGGTGACTTTTGATTTGTAGAAGTGTCCATCAGGTGTGTGCCGGACTTCCACCAAGAGGCACAGCCCGGCTTGGTCTAGACCTGTTCCCACATTTGTGGTTACTCGATGAAGTCATGTCGCGTTGG
>dd30f3ce-82b5-4d06-b650-b9b8fd31daf0
TGCTCACTCAGACAGAGAAAAAGCTGCAATTCATGTTCTCAGCTTTGATGTATTCACTACTACTTGGTAATGTAATATGGCTATTGTCATAAATTCCTTTTGGAAAATAAGCAAAAGTATTCCCAAAGGCCAGCAGCAGCTGCTGGCTACTTTTTGCTTGGTGCGGAAACCTGACGCTGACCCTTCTCTGTAGTAATCAGGTGTATTCCAGTTTTAAAAGAAGGAGAAAGGAAATGTGGCCGTTCACAACGTGTTGGTTTTGTTTGTTTGTTTCTTATTGTTTTGTTTCCTTGTTATTTTTGTAATTATCAAACACAGGTAAGATATTGGTATTCCTGCACTGGATTTTGAAAGAAACATTAGCAGAAGTCAGGATTAAAAATACTACACAAACTTCATAAGTGTTCATCCTATACTGGACATACGAAGGTGAGGCTTAGGTGCAGGATATGGTTTAAGAGCTTTGAAAGCAACTTGGAACAGTATGATCCACCTCCACTACTAAAGTAAATATGAATATGCAGAATTAGGATCTGTCCATTTGGAGAGTTGTTACTTTTTTTGTTTTGTATGGCAGTGATGAACACTAATGTTCTGACAGCTTCAGCCCACCCAGTGGTCCAACTGATTCCAATTCAGTCATCCGAATTCCTGGTTTTGTCTTGCTTCCATTTTTTTTTTCCTATCTTGATTTTTATTGTTATTGTTATTGTTATTATTATTATTATATTATTAATATATTCATGATGTTTGTTTTGATGAGATTGGGAAGTGGGGGAGTCGAACTGAGACTGGGTGAGAGGATTTTTTTTTCCATATCTGCAACACCAACAGGCAGAATTGGTCTGTGTCCAAAAACGGAACTTAAGTCAGGAAGGAAACCATTTCAGCATAAACAAGCACAACATGTAGTCTGCCGGCTGTACTGGAAGCATAATAAATAAATAATAACACAACAGAGGTGAAGATGGAATGTGCTGGATTCCTGGACAATAGGGCACCAAGGCCTGAGGCCTCCTTTGACTTGCTTGGTTATGTTTGTTCTTCTTAGAGATGTTCTTCTCATGGACTTGAAGTGATTCATCTGTGCAGTACTGGTTTCGCCATATGCTCATTCAAGTATAGCTCATGTATAATGGTTGAAATATATGAACTGTGGCCTTTCAACTTGTTACTTGTTGATGCAATTAAGTGAAGATAAGAAAAAAAAGAGATTTACCATGTATACAAGTGCCTGGCTTTGTTATAAAGCTTCGTCTGTCTAGTGCTTCTTGCTATAAAAATAGACTGTAGTCTCCAAGTGGGAAAAAACTAAATTTAAAATAAAAATATTTAAGCTTATTTCGCAGGAGTAATCCTTTTATACCATGGATATTACAAAAAAAATGTCAGATTCATTGAGTATTCTTTTTTGTAGATTTCTTGGAATTCATTATGAGTAAAAGTTTGTTACTTTATTTGCTATTTAAAAGATGTTATTTTATATGTGTTACTGAAAGGAAACTGTTGGTAGAGCTTTGTTTGTTTGTCTCAGGTTTTTTGTTTCTTGTTTGTTTAGTTGTAGGTACAGTAGAACTCTTTGTCTCGCTATGTTCTTGTCATGTCTTGCGACTGGTACACATAGCTGCAGCATTAAAAACTTTTAAAAATTGTTTAAAAAAAGAAAAAAAAGGGGAAAACGTTTTAAAAAAAAGATAAACAGTTACACCTTGTTTCTCAATGTTGAGTGCCTCAAATTTTTCATGTTTTGGTGTATTTCTGATTTGAAGAAGTGTCCAAACAGGTTGCGCGGACTCCTCTTAGAGGCCCAGCTTGTCTAGACCTGTTCCCATTCTGTGGTTACTTCGATGAAGTCATGTCTGTATCTGTAGCTAATGTGCAACATAGCTCCACACCATCAACTCCTATTATTATCTATTATCCTCCTAA
>8cc817d1-6ecd-4343-b329-2fef36e2bb69
CAAGACAGAGAAAAGCTGCAAATTCATGTTCACCAGCTTTGATGTATTCATTACTTGGTAATGTAATATGGCTATTGTCAATTCCTTTTGGAAATAGAGCTAAAAAAGACTCCCCAAAGGCCAGCAGCAGCTGTTGAATATTCTTTGCTTGGTGCGGAACCTGATCTGACCCTCTTTGTAGTAATCAGGTGTATTCCAGTTCTAAAAAGAAGGAGAAAGGAAATGCAAGCCGCTTCAACGTGTTGGTTTGTTTTGTTTTGTTTGTTTTGTTTCTCTGTTGTTATTTGTAATTAACAAACACAGGTAAGATATTGGTATTCCTGCTCTGGATTTTGAAAGAAACTTAAAGAAGTCAGGATTAAAAATACTACACAAACATTTCAAGTGTTCATCCTATAAGTACAAGGCGGTGAGGCTTTCTAGGTGCAGGATCAGTTAAGAGACTTTGAAAGCAACTTGGAACAGTTGATCCACCTCCACATTAAAGTAAATTATGAATATGCAGAATTAGGGATTTGTCCATCTTGGAGTTGTTACTCTTGTCTCTGTATGGCAGTGATGAACTTAATGTTCATGACAGCTCAGCCCACCCAGTGGTCACAACTGATTCCAATTCAGTCCGATTCCTGGTTTGTTTTTGTCACCACTTTTTTTTTCCTATTCGATTTCTTATTGTTATTGTTATTGTTATTATTATTATTATTATTAATTCGATGTTTGTTTGATGAGGGATTGGAAGTAGGAGAGAGTCGAACTAGATTGGGCTGAGAGGATTTTTTTCCATTTGCATCCAACAGGCAGAATTGGTCTGTGTCCAATCGGAACTTAAGTCAGGAAGGAAACCATTTTAGCATAAACAACAACATGAAGTCTGTCGGTGACTGGAAGCATAAATAAATAAATAATAACACAACGGAGGTGAAGATGGAATGTGCTGAAGATCCAAGACAATGGGCACAAGGCCTGGGGCCTCCTCTGTTTTTGCTTGGTTATGTCTGTGTTTTCTTTAGATGTCTTTCTACAAGCTAAGGTGACTCATCTCTGTGTAGTACTGGTTCGCCATATGCTCATCAAGTATTATTAGACATACGTAATGGTGAATATATGAACTGTTGGCCTTCACTTGTTACTCGATGCAATTAAGTGAAGATAAGAAAAAAAGCAGATTTACCATGTATCAGTGCCAGGTTTTTTGTTATAAGAGCTTCGTCTGTCTAGTGCTCTTTTGCAACAAAAATAGACTGTAGTACTCCAAGTAGGAAAAAAACTAAATTTAAAATAAAAAATATTGCTTATTTCGCAGGAGTAATCCTTTTATACCATAGATTACAAAAAATGTCAGATTTTGAGTATTTTACTGTAGATTTTGGAATCACTATGAGTAAAAGTTTGTTACTTTACTTATACATATTTAAAAGATGTTATTTTACCATGTGTTATGGAAAGGAAACTGTATGGTAGAGCTCTGGTTTGTCACTGTTTCAGGTTTTTGTTTGTTTGCTTCTAGTAGGCACAGTATGAACTCTTTTTGTTCGTCGTGTTTGTTTGTTTTGCGACTGACACATAGCTGCAGCATTAAAACTTTTAAAAAATTTGAAGAAAAAAGGGAAACGTTTTAAAAAAGATAAACAGTTACACCTTGTTTTCAATGTGTGGCTGAGTGCCTCGCAATTTTTTTCATGTCTCTTGGTGTATTTTTGATTTGTAGAAGGTGTCCAAACAGGTAATGTGCCGGACTTCCTCAAGAGGCCACAGCCCAGCCTGGTCTAGACCTGTTCCCATCTGTAGTTACTTGCGGGAAGTCATGTACATGACGTTTTGTAGCAGCGTGCCATTTTATAAAACTGTGCTCCAACCTCCAACATATCCTATATCATCCATATCATATCCCCTCCACCCTCACTATTCCACCTAATTAT
>296c386d-0253-4d23-804e-1ab21843e8f8
GAAGAAAAGGGGTTGCAATCACATGCTCACCAGCTTTGATGTATCACTACTTGGTAATGTAATATGGCTATTGTCAAATCCTTTGGAAATAGCAAAAGACACCCAAAGGCCAGCAGCTGCTGGCTACTTTTGCTGGTGCAGACCCTGATCCTAATTGACCTCTTGTAGTAATCAGGTGTATTTCCAGTTTAAAGAAGGAGAAAGGGAATGTGTCGTTTTTAACGTGTTGGTTTTGTTTTGTTTTGTTTGTTCTTGTCTCCTTGTTGTTATTTGTAATTATCAAACCAGGTAAGATTGGTATTCCTGCACTGGATCTTTGAAAGAAACTTGGCAGAAGTCAGGATTAGCTACTACACAAACATAAGTGGCTCATCCTATTGGTACTCTGAAGGCGGTGAGGCTTTAGGAGGTGCAGGATCGGTTTAAGACTTTGAAAGCATTTGGTAGTTGATCCTCATTAAAGTAAATTATGAATATGCAGAATTAGGATTTGTCCATCTGGAGTTATACACTTCTGCTTCTGCATGGCAGTGATGAACACTAATGCTTTGACAGCTTTGCCACCAGTGGTCCTTGATTCAAAAATCAGTCACCGAACCTGGTTTTGCTTTGTCTCTTCCACTTTCTCACCTATCATGATTTTATTGTTATTGCTATTGTTATTATTATATTATTATTAATATTTCGATGTTTGCTTTGACGAGGGATTGGGGGAAGTAGGAGGAGTCGCTGAGACTGGGGCTAGAGGATTTTTTCTCCATTGCATCCACAGGCAGAATTGGTCTTGTGTCCAAAACGGAACTTAAGTCAAGGAAGGTACTTCAGCATAAACAAGCACAACATGTAGTCTGCCGGCTGACTGAAGCATAAATAGCAATAATAACACATACGGAGGTGAAGATGGAATGTGCTGGATCCAGACAATGGGCACCAAGGCCTGAGGGCCTCCTCTGACTTGCTTGGTCATGTTTGGTTCTTAGAGATGCTCTCATCTGACTTGGAAGTGACTCATTTGCGCAGTACTGGTTCGCCATATGCTCATCAAGTATTAGACATATGTAATGGTGAAATATATGAACTGTGGCCTCATTTGTTCACTTGTGATGCAATTAAGTGAAGATGGAGAGAAAAAAAGAGATTTACCATGTAACAAGTGCCTGGCTTTGTTATAAAGCTTCGTCTGTTTGTGCTTTTATAAAATAGACTGTAGTACACCTAGTAGGAAAAACTAATTTAAAAATAAAAATATATTTGGCTTATTTTCGAAGTAATCTTTTATACCATGGATATTACAAAAAATGTCAGATTTTGAGATTCACATTTGTAGATTTTTGGAATCATTATGAGTAAAAGTTTGTTACTCTATTTGCTATTTAAAAGATGTTATTTACCATGTGTTTACTGAAAGGAAACTGTATGGTAGAGCTCTGTTTGTTTTGTTTTCAGGTTTTGTCTGTTTGTTTTAGTTGTAGGTCTAGTAATGAACTTTGCTCATATGTTTTGTTTGTTTTGCGTTGTACACATAGCTAGCATTAAAAAACTCTAAAAATTGTTTAAAAAAAAAGAAAAAGGGAAAACGCTTAAAAAAAGATATGGTACACCTTGTTCTAATGTGTTGAAGTGCCTCAATGATTCTCATGTCTTGGTGTATTCTGATTTGTAGAGTGTCCAAACAGGTTGTGTGCAGACCACAAGAGGCTACAGCCCAGCTAAGTCAAGACCTGTTCCATCTGTAGTTGATGAAGTCATGTACATGACCGTTCTGTAGCAATAAATGTGCCATTTATAAAAAAA
>e3d073a6-6ea1-4790-b4ac-ebb1736c3fe1
CACTACTTGGTAATGTAAATATGGCTATTGCTCAAATTCCTTTTGGAGCAAGCAAAAAAGACTCCCAAAGGCCAGCAGCAGCTGCTGGCTACTTTGCTTGGTACGGAAACCTGATCTGACCCTTTTTGTAGTAAAACCAGGTGTATACCTTTCCAGTTTAAAAGAAGGAAAGGAAATGTGGCCGTTTAACGTGTTGGTTTTGTTTTGTTTGTTTTGTTTTGTTTCTGTTGTTATTTTGTAATTATCAAACATTCAGGTAAGATATTGGTATTCCTGCACTGGATTTTTGAAAGAAACTTAGCGAAGACCAGAATATTACACAAACTTTCAAGTGTTCATCCTCTATACTAGACATACACGAAGGCAGAGTGAGGCTAGGTGCAGGATATAGTTTAAGAGACTTGAAAGCAACTTGGAACAGTTGATACCTCCACATTAAAGTAAATTATGAATATGCAGAATAGGATTTGTCCATCTTGGAGTTGTTACTCTTTCTTGTCACATGATATGGCAGTAGGATGAACACTAATGCTTTGACAGCTTTCAGCCCACCCAGTGGTCCAACTGATTCCAATTCAGTCTCTCGATTCCTGGTTTTGTTTTGTCTCCACTTTTTTTTCCTATCACTGATTTTTATTGTTATTGTTATTGTTATTATTATTATTATTATTATTATCATGATGTTTGTTTTGATGAGGATTGGGAAGTGGGAGGGAGTCGAACTGAGACTGGGTTGAGAGGATTTTTTTCCATTTCATCCTACAGGCAGAATATGGTCGCTGTCCAAAACGGAACTAAGTCAGGAAGGAAACCATTCAGCATAAACAAGCAACATGTAGTTCGTCGGCTGACTGAAGCAAATAAATAATAAATAACACAACGGAGGTGAAGATGGAATGCTGGGATTCCAAGACAATGAGGCACCAAGGCCTGGAGGGCCTCCTCTGACTTTGCTTTGGTTATGTTTGTCTTCTCAAAGAGATGTCTCTCATAGGACTTGAAGTGACTTCATCTTTGTGCAGTACTGAGTTCGCCATATGCTCATTTCAAGTATATAGAGACATATGTAATGGTGAAATATATGAACTGTAGCCTTTTCTCATTCTTGTTACTTGTGATGCAAATTAAGTGAAAGATAAGAAAAAAAAAAAGCAGAGATTTACATATGTATCAGTGCCTGCTTTTGTTATAAAGACCGTCTGTCTAGTGCTCTTTGCTATAAAAAAATAGACTGTAAGTACACCCTAGAGTAGGAAAAAAACTAAATTTAAAAATAAAAATATTTGGCTTATTTCAGGAGTAATCTTTTATACCATGGATATTACAAATACAAGATTGAGTATTTCTGTAGATTTTGGAATCATTGAGTAAAAGTTTGTTACTCTATTTGCTATTTAAAAGATGTTATTCTACCGTTTATTGAAAAGGAAACTGTATGGTAGAGCTTGTTTTTGTTTGTTTTTCAGGTTTTTTTTGGTTTCTTGTTTGTTTTTAGTTGTAGGTGCAGTATGAACTTTTTTGTTTCGTTATGTTTGTTTTGTTTTTGTGACTGTTTCAGCTGTAGCATTAAAAACTTTTAAAAATTGTTTAAAAAAAGAAAAAAGGAAAACGTTTAAAAAAGATAAACAGTTACCTCCTGTCTTCAATGTGCTGGGTGCCTCAATCACCATGTCTCGGCTTTGACTTGCTGAAGCGTCCAAACAGGTTATGCGCCGGACCACCGTGAGGCCCCACGGCCCGGCTTAGCTGGACCTGTTCCCATCTGTGGTTACTCGATGAAGTCGTACATGACCGCTCTGGCGGCAATAATGCCATTTTAAAAAAAAAAAT
>2a2863ef-5223-4ec6-9106-34c5f086989a
GAATAAGCTGAGATTCCCAAAGGCCAGCAGCAGCTAATGGCTACTTTGCTGGTGCGGAAACCTGATCTGACCTTTCTTGTAGTAATCAGGTGTAACCAGTTTAAAAGAGGAGAAAGATGTTGGCCGTTTAACGTGTTGGTTTTCTTGTTTTTGTTTTGTTTTGTTTTGCTTCCTGCTGCTATCTTGTAATTATCAAACCTCAGGTTAAGATTGACTATTCCTAGCACGTAGATTTTTGAAAGAAACTTAAAGAAGACCAGGATTAAAATACTACACAAACAACTGGTGTTCATTCCTATACTGGTACATACGAAGGCGGTGAGGCTGGGGTGCAGGATGGTTTAAGAGACTGAAAGCATTTTGGAACAGTTGATCCACATTAAGTAAATTATGAATATAGAATTAGGGATTTGTCCATTGGAGTTGTTACTCTTTTTGTTTCTGTATTGATGAACTATTAATGTTTGACAGCTCATGCCCACCCAGTAGCACCACAACTGACTCAATTCAGCTTCCATGTCCTGGTTTGTTTTGCTCACTTTTTCCTATTTGATTTTATTGTTATTGTTATTGTTATTATTATTATTATTATTATTATATTCATGATGTTTGTTTTTGATGAGAGACTGGGAAGTAGGAGGGAGTCGAACTGAGACTTAGGGGCTGAAGAGGATTTTTTCCATCTTTGCATCCAACAGGCAGAATTGGTCGTGTCCAAAACGGAACTAAGTCAGGAAGGGAAACCATCAGCATAAACAAGCACAACCGGCGGTCGTGCTGACTGGAAGCATAAATAGCAATAATAACACAACGGAGGCAGATGGAATGTGCTGGATCAAGACAATGGGCACAAAGGCCTGGCCCCTTCAGCTCTTGCTTTGGTTGTTGTTTTCAAGAGATGTCTTCATTGGGACTTGAAGTGACTCATCTGTGCAGTACTGGTTTCGCCATATGCATCAAGAGTATTATAGTTCATGTAATGGTGAAATATGAACTGTGCCTTTCATTTTGTTACTTGTGATGCAATTAAGTGAAGATAAGAAAAAAAAAAAGCAGAGATTTACATGTAACAGTGCCTGGCTTTCTTTGTATAAAGCTTTCGTCTGTTTAGTGTCTTTCTTGTTATAAAATAGACTGTAGTACACCATTAGTAGGAAAAAAAAACTAAATTTAAAAAAATAAAAATATTTGGCTTATTTTAGGAGTATAATCCTTTATACCAAGATTATTACAAAAAATGTCAGATTAATAAAAAGTATCTTCTTTGTAGATTTGGAAAATCATTATCGAGTAAAAGTCTGTTACTTTATTTGCTATTAAAAAGATGTTATTCTACCACGTGTTTACTGAAAGGAAACTGTATGGTAGAGCTCGCTTGTCTTGTTTTCAGGTTTTTGTTTGTTGTTTTTAGTTGTAGGTTTAGGTATGATTTTTTTTGTTTCGTTATGTTTTGTTTTGTTTGCTGTACATCATAGCTGCAGCATTACTAAAAACTTTTTAAAAAATTGTTTAAAAAAAGAAAAAGGGAAAACGTTTTTAAAAAAAAAGATAAACAGTTACTCCTTGTCAATGTGGCAGGTGCCTCTGATTTTCGTCATTGGGTGTATCTTGATTTGAAGAAGTGTCCAAACAGGTTGCAGACTCCTCAAGAGGGCCCTCAGCCCAGCTTGGTCAGACCTGTTCCCATACTGTAGTTACTCGATGAAGTCGTACATGACCGTCTGTAGCAATAATGTGCCATTTATAAATCCACCTTCCTTACATCAACCTCCTATCATTTATTCATATCAACCATCCACCTACATTATCTTAAAC
>e301bb48-060a-4476-88bc-0541142860f3
CGGAAACCTGATCTGACCCTTTCTGTGGTAATCAGGTGTATCTCCAGTTTAAAAGAAGGAGAAAAGGAAATGTGGCTGCTTTAACGTGTTGGTTCTGTTCTTGTTTGTTTGTTTGTTTCCTTGTTGTTATTTTGTAATTATCAAACACAGGTAAGATTGGTATTCCTGCACTGGATTTTTGAAGAAACTTAGCAGAAGTCAGGATTAAAATACTACATACAAACATTTCATAAGTGTTCATCCTATACTAGACATACACGAAGGCGTGAGGCTGTTCTAGGAGGTGCAGGATCGGTTTAAGAGACTTTGAAAGCAACTTGGAACAGTTGATCCACCTCCACATAAAGTAAATTATGAATATATGCAGAATTTAGGGATCTGTCCATCTTGGAGTTGTTACTCTTTTTGTTTTGTATGGCAGTGATGAACACATTAATGCTTTTGACAGCTTCAGCCCACCCAGTGGTCCAACTGATCCAATTCAGTCTTCCGATTCCTGGTTTGTTTGTCTTCCACTTTTTCTTCCAGTTCTGACTTGTTGTTATTGTTATTGTTATTATTATTATTAATATTTCATGATGTTTGTTTTGATGAGGGATTGGGAAGTGGGAGGGAGTCGAACTGAGACTAGGGGCTGAGAGGATTTTTTTTCCATTTCTTGCATCCAACAGGCAGAATGGTCGCTGTGTCCAAACGGAACTTAAGTCAGTGGAAACCATTCAGCAAACAAGCACTATGTAGTCTGCCGGCTGACTGGAAGCATAATAAATAAATAAATAACACATACGGAGGTGAAGATGGAATGTGCTAGATCCTGGACAATGGAGCACTAAGGCCTGGGCCTCCTCCTTGACTTTGCTTTGGTTGTCTTGTTTCACTAGAGATGTTTCTTCTCATGGACTTGAAGTGACTCATCTGCGCAGTACTGGTTCGCTTCATATGCTCATTCAAGAACTACAGACATATGTAATAGGTGAAATATATGAACTGTGGCCTTTTTCATTCTTGTACTTGTGATGCAATTAAGTGAAGATAAGAAAAAAGCAGAGATTTACGACAAGTGCCTGTTTTTTGTATAAAGCTTCGTCTGTCTAGTGCTCTTTTTTGCTATTAAAAATAGACTGTAGTACACCCTAGTGAGGCTTGCACAGGAGTAATCCTTTTATACCACGGATATTACAAAATGTCAGATTTTGAGTATTTCTTCTTTGTAGATTTTGGAATCATATCAAGTAAAAGTTTGTTACTTTATTCTTGCTATTTAAAAGATGTTATTTTACCATGTGTTACTGAAAGGAAACTGTTGCATGGTAGAGCTTTGTTTGTTTTTGTTCAGGTTTTTTGGTTTTGTTTGTTTTTAGTTGTGGTCGCAGTATGAACTTTTTCTGTTTCGTTATGTTTTTGTTTTGTTTGCGACTGTACCTTTAGCTGCAGCATTAAAACATTTTAAAAATTGTTTAAAAAAAGAAAAAAGGAAAATGTTTTAAAAAAAAAAAGATAAACAGTTACACCTTGTCAATGTGTGGCTGAAGTGCCTCAAATTTTTCATGTTTTTGGTGAACATTTTGATTTGTAGAAGTGTCCAAACAGGTTGTGTGCCGGACTTCCTAAGAGCCTCAGCCCAGCTTGGTCAAGACCTGTTCCCATTTGTAGTTACTTTCGATGAAGTCATGTACATGACCGTTCTGTAGCAATAATATGTGCATCAGAATCCCACCACCCAACATCAACTCCTATTATCGTTTATTATCAACACCACCATACCATTACTATTCCTTAAT
>4f5f04b0-4468-4626-a5dc-218a3a808286
AAAAAGAAGAAGGAGAAAGGAAATGGCCGTTCTATGTGTAGTTTGTTTTGTTTCATTGTTTTGTTTTTGTTTTCCTGTTGTTATTTTGTAATTATCAAACCCAGGTAAGATTGGTATTCCTGCACTAGATTTTGAGGAAAGAAACTTAGCAGAAGTCAGGATTAAAATACTACACAAACATCATAAGTGTTTATCCTATACTGGATAACGAAGGCGGTGAGGCTTTAGGTGCAGGATCGGTTCTAAGAGACTCTGAAAGCAACTTGGAACAGTTGATCCACCTCCACATTAAAGTAAATTATGAATATGCAGAATTAGGGATTTGTCCATCATTGGAGTTGTTACTCTTGTCTCTGTATGGCAGTGATGAACACTAATGCTTTGACAGCTTTCAGCCCAGTGGTCCACTGATTCCAATTCAGTCTCCGATTCCTGGTTTGTTTGTCTCCACTTTTTCCTATTTTGATTTTATTGTTATTGTTATTGTTATTATTATTATTATTATTAATATTCATGATGTTTGTTTTGATGAGGATTGGGAAGTGGGAGGGAGTCGAAACTGAGACTAGGGGCTGAGAGGATCTTTTTCCATCTCTTGCATCCAACAGGCAGAATATGGTCTGTGTCCAAAACGGAACTTTAAGACCGGGAAGGAAACCATTCAGCATAAACAAGCACAACATGTAGTTGCCGGCAGACTGGAAGCATAATATAAATAATAATAACACAACGGAGGTGAAGATGGAATGTGCTGGATTCCAAGACAATGGGGCACCCGAAGAAAGGCCTGGGCCTCCACTTGACTTTGCTAAAAGGTTATGTTTGAAGTCTTCTTAGAGATGTTTTCTCATGGGACTTGGAAGGTGACACACTCTGTGCAGTACTGGTTCGCCATATGCTCATTTCAAGTATTATAGAGACATATGTAATGGTGAAATATGAACTGGCCTTTTTCATCTTGTATTTGATGCAATTAAGTGAAGATAAGAAAAGCAGAGATTTACCATGTACAAGTGCCTGGCTTTTTGTTATAAAGCTTCGTCTGTCTTAGTGCTTTTTGCTATAAAAAAATAGACTGTGAGTACTTCCAAGTAGGAAAAACTAAATTTAAAATAAAAAATATTGGCTTATTTTGCAGGAGTAATCCCACAACACCATGGATATTACAAAAAATGTCAGATTTTGAGATCTTCTTTGTAGATTTGGAATACTATGAGTAAAGTTTTGTTACTCTCTATTTGCTATTTAAAGATGTTATTTTACATACCATGTGTTACTGAAAAGGAAACTGTTATGGTAGAGCTTCACTGTTGTTTGTTTTCAGGTTTTTTGTTTGTTTGTTTAGTTGTAGGTGCAGTATGAACTTTTTTTTGTTCTCGTTGTTTGTTTGTTTGTGTATTGACACATAGCTGCTGAAAATTAAGGAGAAAAGGGAAAACGTTTTAAAAAAAAAGATAAACAGTTACCTTGATTTTTCAATGTCGTGTTGAGGAAGTGCCTCAAATCATTTCATGTCTTGGTGTATTTCTTGATTTGTAGAAGTGTCCAAACAGGTTGTGTGCCGGATCCTCAAGAGGCCACAGCCCAGCTTGGTCTAGACCTGTTCCCATTTGTAGTCTTCGATGAGAAGTCATGTACATGTACCGTTCTGTAGCAAATAAATGTG
>dfb79e3d-d409-4b4b-8747-d67e44144110
AGGAAATGTGGCCGTTCTAACGTGTTGGTTTGTTTTGTTTGTTTTGTTTTGTTCACTGTTGTTAATTTTGTAATTATCAAACCCAAGGTAAGATATTGGTATTCCTGCCTAGATTTTGAAAGAAAACTTAGCAGAAGTCAGGATTAAAATACTACACAAACTACTTCATAAGTGGTTCATCCTATTGGATACGAAAGGCGGTGAGGCTTTAGGTGCAAGATGGTTTAAGAGACATTGAAAGCAACTTGGAACAGTTGATCCACCTCCACTAAAGTAATTATGAATATGCAGAATTAGGGATTTGTCCATCATTTGAGTTGTTACTTTTTGCTTCTGTATGCAGTGATGAACACTAATGCTTTGACAGCTTGCCCACCCAGTGGTCCAACTGATTCCAATTCAGTCTCGATTCCTGGTTTTGTTCTTGTCTCTTCCACACTTTTTCTCCTATTCTGATTTTATTGTTGCTACTATTGCTAACTATTATAACCAACTATCATTTTAATATTTTCGATGTTTGTTTTGATGAGGGATTGGGAAGTGGGAGGGAGTCGAACAAGACTGAGGCTGAGAGGATTTTTTCCATTTGCATCCTCAACAGGCAGAAATATGGTCTGTGTCCAAACGGAACTTAAGTCAGGAAGGAAACACTCAGCATAAACAAGCACAACATGTAAGTCTGCCGTGCTGACTGGAAGCATAAATAATAAATAAATAACACATACATCAGAGGTGAAGATGGAATGTGCTGGATTCCAAGACAATTGAAGCACCAAGGCCAAGGCCTCCACTTGACCTTGCTCTGGTTATGTTCTGTTTTCTTAGAGATGTTTTTTCTTTACTGGGACTTGAAGTGACTCATCTCTGTGCAGTACTGGTTTGCCAACGCTCATTCTCAAGTATTATAGACATATGTAATAGTGAAATATTATGAACTGTGGCCTTTCATTCTTGTTACTTGTGATGCAATTAAGTGAAGATTTAGAAAAAAAAAAAGCAGATTTACCATGTATCAGTGCCAGGGCTTTTTTTTGTTATAAAGTTCGTCTGTCTAGTGTTCTCTTTGCTATAAAAAATAGACTGTGTACACTCCTAGTGTAGGAAAAAAACTAAATTTAAATAAAATATATTTGGCTTATACAGGAGTAATCCTTTTATACCATGGATATTACAAAATGTCAGATTTTTGAGTATTTCTTCTTGTAGATTTTGGAATCACTATGAGTAAAAGTTGTTACTTTATTTTGCTATTTAAAAGATGTTATTTACCATGTGTTACTGAAAGGAACTGTATGGTAGAGCTTCTGTTTGTTTTGTTCACAGGTTTTTTTGTTTGTTTGTTTTAGTTGTAGGTCGCAGTATGAACTTTTTTCTCTCTGCTCTCGTTATGTTTCTGTTTGTTTGCGTGTTGTACACATAGCTGCAGCATTTAAAAACTTTTAAAAAATTGTACATTAAAAAGAAAAAAGGAAAACGTTTCTAAAAAAATAGATAACCAGTTACCTCTGTTCAATGTGGCTGAAGTGCCTCAATTCTTCATCATGTCACTGGTGTATTCTGATTTGTAGAAGTGTCCAAACAACAGGTTGTGTGCCGGACTCCTTTTTAGGGCCTCAGCCCAGCTTGGTCTAGATCCTGTTCCCATTGTAGTTATCGATGAAGTCATGTATGACCGTTCTGTAGCAATAATGTGCCAAAAATTCCGCCAACCATCG
>3d630f22-e3b2-4308-bade-40d5a945dc5b
CAACGTGTTGGTTTTGTTTTGAGGTTCTGTTTGTCTGTTTCCTTGTTGTTATTTTGTAATTATCATAAACACAGGTAAGATTGGTATTCCTGCACTGGATTTTGAAAGAAACTTAGCAGAAGTCAGGATTAAAAAAAATATTACACAAACATCATAAGTGTTCATCCTATACTAGACATATACGAAAGGCGGTGAGGGCTTAGGTGCAGGATCGGTTTAAAGAGACTTTGAAAGCAACTTGGAACAGTTGACACCTCCTTAAAGAGTAAATTAAATATCGAATACAGAATTAGGATTTGGGGCCCATCAACTTCATCTTGGAGTTGTTACTCTTTGTCTTTGTATGGCAGTGATGAACACTAATGCTTTGACAGCTTCAGCCCACCCAGTGGTCCAACTGATTCCAATTCTCAGTCTCGATTCCTGGTTTGTTTGTCTTCCATTTTTTTCCTCCTATCTGATTTTATTGTTATGTTATTGTTATTATTATTATTAATTTTCGATGTTTGTTTGATGAGGGATTGGGAAGTGGGAGGGTCGAACTGAGACTGGGCTGAGAGGATTCTTTTCCATCTCTGCATCCAACAGGCAGAAATATGGTCTGTGTCCAAACGGAACTTAAGTCAGGAAGGGAAACCATTCAGCATAAACAAGCACAACATGTAGTCGCCGAATTGACTGGAAGCATAAATAATAATAATAACACAACGGAGGTGAAGATGGAATGCGTAGCTGGATTCCAAGACAATGGGGGCACCGAGGCCTGGGCCTCCACACTGACTTGCTTTGTTATGTTTGTTCTTAGAGATGTTCTCATCGGGACTTGAAGAGTTCATCTCTGTGCAGTACTGGTTTGCCATATGCTCATACCAAGTATTATAAGACTATGTAATGGTGAAATATGAACTGTGGCCTTTCATTCTTGTTACTTGTGATGCAATTAAGTGAAGATAAGCAGAGATTTACCATGTATGAGTGCCCTGGCTTTCTGTTATAAAGCTCTGTCTAGTGCTTTTTGCTATAAAAATAGACTGTAGTACACACCTAGTAGGAAAGAAACTAATTTAAAATAAAAAATATTTGGCTTATTCGCAGGAGTAATCCTTTCTATACCATGGATATTCAAAAAAAATGCAAGATTCTGAGGATTCTTCTTCGTAGATTTTAGGAATCATGAGTAAAAAGTTTGTTACTTTATTTGCAACTTAAAGATGTTATTTCACCATGTATACTGAAAAGGAAACTGTATGGTAGAGCTCTGTTTGTTTTGTTTCAGGTTTTTGTTTGTTTGTTTTTAGTTGTAGGTCGCAGTCGAACTTTTTGCTTTCGTTGTTTTTGTTTGTTTGCGACTGTACACATAGCTGCAGCATTAAAACTTTAAAAAATTAATTTGAAAAAAAGAAACGTTTTAAAAAAAAAGATAAACAGTTCACACCTTGTTTTCAATGTGTGGCTGAGTGCCTCAATCACGTCTTGGTGTAACCTTGATTTGTAGAAGTGTCCAAACAGGTTGTGTGCCGGACTTCCAAGAGGCCTCAGCCCAGCTTGGTCAAAGACCTGTTCCCATCTGTGGTAACCGCGAAGTCACGGGCATCGACCGTTCTGCGTATAGCAATAATAATGTGCACTCTATG
>dcca36c4-07d1-4ebf-8b8a-24bb64bd0ffe
ATATGATGAGGCTCAGTAAAGTAAAGTTTTTGTTCTCCTGTTGTTATTTTGTAATTATCAAACCACAGGTAAGATTGGTATTCCTGCACTGGATTTTGAAAGAAACTTAGCAGAAGTCAGGATTAAAATACTAACACAAACAAATTTCATAAGTGTTCATCCTATTACTAGACACGAAGGCGGTGAGGCTTCTAGGTGCAGGATCGGTTTAAGAGAGACTTTGAAAGCAACTTGGAACAGTTGATCCACCTCCACATTAAAGTAAATTATGAATATGCAGAATTAGGATATGTCCATCTTGGAGTTGTTCACTCTCTTGTCTCTGTATGGCAGTGATGAACACTAATGTTCTGACAGCTCTGCCCACCCAGTGGTCCAACTGATTCCAATTCAGTCTTCCATGACCTGGTTCTTGTTTTGTCTTTCCACTTTTTTTTCCTATCTTTTGATTTTATTGTTATTGTTATTGTTATTATTATTATTATATTATTAATATATTCATGATGTTTTGTTTTTGATGAGGGATTGGGAAGTGGGGGAGTCGAACTGAGACTGGGGCTGAGAGGATTTTTTCCCATCTGCATCCAACAGGCAGAATATGGTCTGTGTCCAAAACGGAACTTAAGTCAGGAAAGGGAAACCATTCAGCAAACAAGCACAACATGTAGTCGTCAGCTGACTGGAAGCATAAATAATAAATAAATACTTACAAGAGGTGAAGATGGAATGTGCTGGATCCTGGACAATGAAGGCACCGGCCTGGGCCTCCTTGGTTTTTTTTGCTTGTTATGTTTGTTCTTCTTTAGAGATGTCTTCTCTATGGGACTTGAAGTGACTTCACTTGTGCGAGTTCTGGTTCGCCATATGCTCATTTCAAGTATTATAGACATATGTAATGGTGAAATATATGAACTGTGGCCTTTTCATTTTTTTTCTTGTTACTTGTGATGCAATTAAGTGAAGATAAGAAAAAAAAAGCAGAGATTTACCATGTATCAGTGCCTGGCTTTTTGTTATAAGCTCGTCTGTTTAGTGCTCTTTTGCTATAAAATAGACTGTAGTACACCCTAGTAGGAAAAAACTAAATTTAAAAAATAAAAATATTTGAGCTTATTTTCAGGAGTAATCCTTTATACCATGGATATTACAAAAAAAATGTCAGATTTTGAGTATTTCTTTGTAGATTTTTTGGAATCATTATGAGTAAAAGTTTGTATACTTTATTTTGCTATCTTTAAAAGATGTTATTTTACCATGTGTTTTGAAAGGAAACTGTATGGTAGAGCTTTTGTGGTTTGTTTGTCTTCAGGTTTTTGTTTTGTTTGTCTTTAGTTAGGCGTCGCAGTATGAACTTTTTTTGTTTTCGTTATGTTTTGTTCTGTTTTGCGACTGTACACATAGCTGCGGCATTAAAAACTTTTAAAAATTGTTTAAAATACCCCCACCCACCCATATATCCCCACCGTTATTTCAACTCCATTATCAACACCCCTCCTACCTTCCTCTAT
>5911a7c2-b671-41af-bc3a-e9415e94b7df
GTTTTCCATTGTTATCTTGTAATTATCAAACACAGGTAAGATATTGGTATTCCTGCACTGGATTCTGAAAGAAACTCAAAGAAGTCAGGATTAAAATACTACACAAACATTTCATAAGTGTTCATCCTATACTAGACATGAAAGGCGGTGAGGCTTTCTAGGGGTGCAGGAATGGTTTAAGAGACTGAAAGCAACTTGAACTGTGATACCACCTCCACATTAAAGTAAATTATGAATATCAGAATTAGGGATTTGTCCATCAACATTAGAGTCGTACTTTTTGTCTCTGTATGGCAGTGATGAACACTAATGCTTTGACAGCTTCAGCCCCAGTGGTCCAACTGATTCCAATTCAGTCTTCCGATTCCTGGTTTTGTTTTGTCTTCCACTTTTTTTCCTCTATTTTGATTTATTGTTATTGCTATTGTTAACATTATTATTATTTATTTAATATTCTCATGATGTTTGTTTGATGATTGGGAAGTGGGAGGGAGTCGAACGAGACAGGCTGAGAGAGATCTTTTTTCCATCTCTGCATCCAACAGGCAGAATATGGTCTGTGTCCAAAACGGAACTTAAGTCAGGAAGGAAACAACCATAGCATAAACAAGCACAACATGTAGTCGCTGCTGGCTGGAAGCATAAATACAATAAAACGCACTACGGAGGTGAAGATGGAATGTGCTAGACTCCTGACAATGAGGCACAAGGCCTGGGCCCTCCTTGACTTTGCTTTGGTTATGTTTGTTTTTAGAGATGTTTTCTCATGGGACTTGAAGTGACTCATCATGTGCAGTACTGGTTCGCCATCATGCTCATTTCAAGTATTACTATAGACATATGTAATGGTGAAATACATGTATTGTGGCCTTTTCATTCATTGTTACTTGTGATGCAATTAAGTGAAGATAAGAGAAGCAGATTTACCATGTATGGTGCCTGGCTTCTTTCTGTTATAAGGACCACGTCTGTCATGGTGCTCTTTTGCTATAAAAATAGACTGTAGTGCCAAGTGAGGAAAAAACTGCTTTAAAATAAAAAATATATTCTGGCTTATTTACGTAGAGTAATCCTTCGTTTAGATATTACAAAAAATGTCAGATTTTGAGATCTCTTGTAGATTTTGGAATCATTATGAGTAAAAGTTTTGTTACTCTTTATTTTGCTATTTAAAAAAGATGCTATTTTACCATGTGTTAAGAAAGGAAACTGTATGGTAGAGCTTCAATACTGCTCATTGTTTCAGGTTTTTTGTTTGTTTGTCTTTACTGATTAGTAGGATGCAGTATGAACTTTTTCTTGTCTTTCGTTATGTTTTTGTTTTTGTTTTGTGACTGTACTCTACATAGCTGCAGCATTAAACTTTTAAAAATTGTTTAAAAAAAGAAAAGGAAAACGTTTTCACATAAAAAAAGATAACAGTTACACCACTTGGGTTTCTCAATGTGGCTGAAAGTGCCCTCAATTTTTTCATGTTTTTGAGGTGTATTTCTTGATTTGTAGAAGTGTCCACCAAACAGGTTGTGTGCAGACCACATAAAGAGGGCCCAGCTTGGGTCTAGACCTGTTCCCATTTGTGGTACTTGATGAAGTCATGTACCGACCGCTCTGTAGCAATAAATGTAACCGCACTTTTTATAAAAATTTCCACCCATCCTCATATATCCGCTATTTTGTCTTATATTTCAACCTATCCACCATACCCATACTATTTCCTAAA
>23f37b3b-3d9b-4a03-915c-f9afa4216906
TGTTTGCTTCCTGTTATTTTGTAATTATCAAACCCAGGTAAGATATTGGTATTCCTGCTCTGGATTTTTTTGAAAGAAACATCGCAGAAGTCAGGATTAAAAAATACTACACAAACTTAAGTGGTGGAAGTGTTATCTATACTAGACATTACGAAGGCGGTGAGGTTTTAGGTGTGCAGGATATCGGTTAAGAGACTTTGAAAGCAACTTGGAACAGTTGATACCTCCACATTAAAGTAAATTATGAATATGCAGAATTAGGATCTGTCCAACCATTGGAGTTGTTACTCTTGTCTCTGTATGGCAGTGATGAACACTAATGCTTTGACAGCTTTCAGCCCACAGTGGTCCACAACTGATTCCAATTCAGTCTCGATCCTGGTTTTGACTAGCTTCCACTTTTTTTCCTATCTGATTTGTTATTGTTATTGTTATTATTATTATTATTATTATTAATATTCATGGTGTTTGTTTTGATGAGGGATTGGGAAGTGGGAGGGAGTCGAACTGAGACTGGGGGGCTGAGAGGATTTTTTTCCATCGCATCCAACAGGCAGAATTGGTCTGTGTCCAAAACGGAACTAAGTCAGGAAGGAAACCATTCAGCATAAACAAGCACAACCAGTCGCCGGTGACTGGAAGCAATAAATAATAAATAACCAACGGAGGTGAAGATGGAATGTGCTGGATTCCAAGACAATAGGCACCAAGGCCTGAGGGCCTCCTCTTGACTTTGCTTAAAAAGGGTTATGTTGTTTTCTTTAGAGATGTTTTCTACATGGGACTTGAAGTGACTTCATCTGTGCAGTACTGGTCGCCATATGCTCCATATCAAGTATATAGACATGCAATGGTGAAAATATATGAACTGGCCTTTCAACCAATACTTGTGATGCAATTAAGTGAAGATAAGAAAAAAGAGATTTACCATGTATCAGTGCCTGGCTTTTTGTTATAAAGCTTCGTTGTTTAGTGCTTTTTGCTATAAAATTGACTGTAGTACACCAAGTAGGAAAAAAAACTAAATTTAAAATAAAAAAAATATTTGGCTTATTTCGCAGGAGTAATCCTTCTATACCATAGATATTCAAAAAAATGTCAGATTCTGAACCTTTTTGTAGATCTTGGAATCTATGAGTAAAGTTTGCATTTATTTGCTATTTAAAGATGTTATTCTACCATACTGAAAGGAAACTGTATGGTAGAGCTTTGTTTGTTTTGTTTCCAGGTTTTTGTTTTGTTTGTTTAGTTGGTGAAGGTCAGTATCAACTTTTTGCTTCGTTATGTTTTTGTTTGTTGTGTATTGTTTACATAGCTGCAGCATTAAAACTTTTTAAAAAATTTAAAAAAAAGAAAAAGGAAACGTTTTAAAAAAAAGATAACACTCCACTGTCTTCAATGTGTGTTGAGTGCCTCAATTTTCATGTTTTTGGTGTATTTCTTGATTTGTAGAAGTGTCCATAACGGAGGTTGTGTGCCGGACCTCAAGAGGCCTCAGCCCCAGCTTGGTCATGGACCTGTTCCCATCTGTAGCATTTGGCGAAGTCATGTCATGACCGTTTTGCAGCAATAATCGCGCCATTTTTATG
>5229cde2-1455-4de0-a3ed-f06c06e13e30
TGTAACTATCAAACCCAGGTCGAAGATTGGTATTCCTGCACTGGATTTTTGAAAGAATCAGCAGAAGTCAGGATTATTAAAAATACTACACAAACATTTTTGGTGTTCATCCTATACTAGACATACACGAAAGGCGGTGAGGCTTAGGTGCAGGATGGTTTTAAGAGACTTTGAAAGCAACTTGGAACAGTTGGATACCTCCACATTAAAGTAAATACTATGAATATGCAGAATTAGGGATTTGTCCATTTGGAGTTGTTACTCTTGTCTCTGTATGGCAGTGATGAACCATTAAATGTTCTGACAGCTCAGCCCACCCAGTGGTCCAACTGATTCCAATTTCAGTTTCCGATTCCTGGTTTTGGTTTTGTCTTTCCACTTTTTTTTTTTTCCTATTCTGATTTTATTGTTATTGTTATTGTTATTATTATTATTATTATTAATATTCATGATGTTTGTTTTTGATGAGGGATTGGGAAGTAGGAGGGAGTCGAACTGAGACTGGGCTGAGAGGATCTTTCTTTTTCCATTCTGCATCCAACAGGCAGAATATGGTCTGCTGTCCAAACGGAACTTAAGTCAGGAAGGAAACCATTCAGCATAAACAAGCACAACCGTAGTCGCACAGCTGACTGGGCAGCATAATAATAATAAATAACAACGGAGGTGAAGATGGAATGTGCTGGATTCCAAGACAATAGGCACCAAAGGCCTGAGGGCCTCCTTGCTTTGCTCTGGTTGTTTGTTTTCAAAGAGATGCTCATTTTCGGGACTTGAAGTGACTCATTTCAATCAGAGTACTGGTTTGCCATATGCTCAACCATCAGTATCAGACATATGTATTGTAAGTGAAATATATCGAACTATTGTGGCCTTCACTCTTGTTACTTGTGATGCAATTAAGTGAAGATAAGAAAAAAAGCAGAGATTTACCATGTAACAAGTGCCTGGCTTTTTGTTATAAAGCTTTCGTCTGTCTAGTGCTTTTTGCTATAAAAATAGACTGTAGTACACCTAGTGGGAAAAACTAAATTTAAATAAAAATATATTAAGGTTTATTTTTTCGCAGGAGTAATCCTTCTATACCATGGATATTACAAAAAAAAATGTCAGATCGAGTATTTCTTCTTTGAAGATTTTTGGAATCATTATGAGTAAAAGTTTGTTACTTTATTTGCTATTTAAAAGATGTTATTCTACCATGTGTTACTGAAAGGAAACTGTAACAGAGCTCTTCTGTTTGTTTGTTTTCAGGTTTTTTTTTTGTTTGTTTACTTGTTTTTAGTTGTAGGCGCGGTATGAACTTCTTTTTGTTCTCGTTATGTTTTGTACTTGCTTGCGACTGGCACACATAGCTGCAGCATTAAAACTTTTAAAAATTGAAAAAAAGGGAAAACGTTTTAAAAAAAAAGATAAACAGTTACACCTTGTTCAATGTGTGGCTGAGTGCCTCAATTTTTCATGTCTTGGTGTATTTAAGATTTGTAGAAGTTGTCCAAACAGGTTGTGCCGGACTTCCACCAAGAGGCCCACAGCCCAGCTTGGACAAGACCTGTTCCCCATCTGTAGTTACTCGATGAAGTCATGTACATGACCGTTCTGTAGCAATAAATGTGCCATTTTTATGATACCATCTAACTAACTGATCATAATAATAAATTAGATAATAGTCACCTC
>cdc027f6-c42f-401a-b573-2b9b336ae2b6
AAACCCAGGTAAGATACTGGTATTCCTGCACTGGATTTTTGAAAGAAACTTAAAAGAAGTCAGGATTAAAATACTACAAACATTCATAAGTGTTCATCCTATAGACATATGAAGGCGGTGAGAGGCTTAGGTGCAGGATATGGTTCTAAGAGACTTGAAAGCAACTTGGAACAGTTGATCCACCACATTAGTAAATTATGAATATGCAGAATTAGGGATTTGTCCATTTGGAGTTGTTACACTTGCTTCTGTATGGCGGTGACGACACCAACGCTTTGACAGCTCTCAGCCCACCCGGTCCATACTGATTCAATTCAGTCTCGATCACCTGGTTTGTTTTGTTTTTCCACTTTCTTCCTCATTCTGATTTTATTGTTATTGTTATTGCTATTATTATTATTATTATTATTATTAATATTCGATGTTTGTTTTGATGAGGATTGGGAAGAAGGAGAGGGAGTCGAACTGAGACTAGGGGCTGAGAGGATTTTTTTTTTCCATTCTCGTTACACCAACAGGCAGAATATGGTCTGTGTCCAAACGGAACTTAAGTCCAGGAAGGAAACCATTCGGCAAACAAGCAACATGTAGTCTCGCCGGCTGACTGGAAGCAATAATAAAATAATAACACAACGGAAGAGGCGAAGATGGAATGTGCTAGATCCGGACAATAAGCACCGAAGGCCTGAAGGCCCTCCTCTGACTTTGCTTTGGTTATGTTTGTTCTTAGAGATGTCTTCAAGCATTTTGAAGTGACTCATCTGTGCAGTACTGGTTCGCCATACGCTCATCAAGTATTATAGACATATGTAATGGTGAAATATGACTGTGGCCTTCATTTGTTACTTGTGATGCAATTAAGTGAAGATAAGAAAAAAAGCAGATTTACCATCGTATCAGTGCCAGCTTTGTAAAGCTTCGTCTTGTCTAGTGCTTTTTTGCTATAAAAAAATAGATTGGATAGTACACCTAGTAGGAGAACATTAAATTTTAAATAAAAAATATATTTGGCTTATTCGCAGGAGTAATCCTTCTATACCATGGATATTACAAAATGTCAGATTTTGAGTATTTTCTCGAAGATTTGGAATACTATGAGTAAAAGTTTTGTTACTTTATTTTGCTATTCAAAAGATGTTATTTTACCATGTGTTACTGAAAAGGAAACTGTATAGTAGAGCTTTGTTTTGTTTTGGTTTTCAGGTTTCTTGTTTGTCTGTCTTAGTTGTAGGTCGCAGTATGAACTTTGTTCGTTATGCTTGTTTTGTTTTGCGGACTGCTACCTCATAATCGTAGCATTTTAAAAACTCTTTAAAAATTGTCAAAAAAGAAAAAGGAAACGTTTCAAAAAAAGATAACAGTTACACCTTGTTCAATGTGGGCTGAGTGCCACAATTTTTTCATGCTTGGCGTATCTTTGATCTGCAGAAGCGTCCAAACAGGTTGTGTGCGGACTTCCTCAAGAGGCCACAGCCCAGCTTGCAAGACCGCCCATTAGCAGTTACACGTGAAGTCGTACATGACCGTTTTGTAGCAATAAATGTGCCATCGCCGTCAG
>6b6970f4-e503-47bd-adf6-560615d2c277
AGGTAAGATATTGGTATTCCTGCTGGGATTGAAAGAAACTTAGCAGAAGTCAGGATTAAAATACTACGCTACTTAAGTCATCTATACTGACATCCCGAAAGGCGGTGAGGCTTGGTGCGGGATATCGGTTTCAAGAGAACTTTGAAAGCATTCTGGAACAGTTGATCCTTCCTCATTAAAGTAATATGATGCAGAATTAGGATCTGTCCACAACTTTTTGGAGTTGTTTTACTTTTGTCTGTATGGCAGTGATGAACATCTAATGCTCAGCGAGAGCTTCAGCCCACCAGTGGTCCAACTGATTCCAAATCAGTCTTCACGTATACCGGTTTAGCTTGTACCACTTCCTATCTGATTATATTGTTGTTATTATATATTATTATTTTGATGTTTTAGTTGTGATAGAAGTGGGAAGAGTCGAACTGAGATTTGAGGCTGAGAATTTTTTTTTCACATTCTTTGCATCCAACAGGCAGAATAACAGCTCTGTGTCCAATGAACACTAGTCAGGAAGGAAACCATCAGCATAACAAGCACATCGTAGTTTGCCGGCTGATAAAAAGCATAATAAATAAATAATAACATACGGAGGTGAAGATGGAATGTGCTGGATTCCTAGACAATAGGCAAAGAAGGCAAAGGCCTCCTCTGACTGCTCAAATTTAATCTGTTTCAGAGATGGCTTCTTCACTGGGACTTTGAAGTGGGACACATCTCTGCGCAGTACTGTCGCCATATGCTCATCAAGTATTAGACATATGTATAATGGTAGCATGAACATTGTGGCCTCTTTCAACTTGTTACTTGTGATGCAATTAAGTGAAGATAAGAAAAGCAGATTTACCATGTATCAGTGCCTGGCTTTTGTCATAAGGACTCTTTGTTTGTCTAGTGCTCTCTGCTATAAAAATAGACTGTAGTACACCCTAGTGAGAAAAAAAACTAAATTTAAAATAAAAAAATATATTTGGCTATTTTGCAGGAGTAATCCTTTTATCGGATATTACAAAATGTCAGATTACTGAGTATTTCTTCTTGTAGATTTTGGAATCATTATGAGTAAAAGTTTGTTACTTTATTTGCTATCTAAAAGATGTTATTTACCATGTGCTACTGAAAGGAAACTGTATGGTAGAGCTCTGTCTGTCTGCTTTCCAGTTTCTTTGTTTTGTTTGTTTTTTTCATCAGTCTGTAGGTCGCAGTCATGAACTCTTCTTTTGCTTCACGTCATGCTTTGCTTTGCTTCTTGCGTCTCAGCTGCAGCATTAAAAACTTCAAAAATTGTTTAAAAAAAGAAAAAGGGAAAACGTTTTAAAAAAAGATAATAGTTACACCACTGTTCAATGTGGCTGAGTGCCTCAATTTTTCTCAATTTTGGTGTATTCTGATCTGTAGAAGTGCCCAAACAGGTTGTGTGCAGACCTTTCAAGAGGCCCTCAGCCCAGCTTGGTCTAGACACTGTTCCCATCTGTAGTGCGAAGTCGTCTCGACCGTTTTGTGAGCAGCGGCGTGCCATCTGGAGGTTTTCTCATATTATCAGCTAAAATTAAAAAAATAATGTAATAATAGCTATCTC
>b1b7d526-9b00-448f-8caf-b54373dd4517
CTGCACTGATTTTGAAAGAAACTTAGAAGTCAGGATTAAATACTACAAACATGGTGGTTATCACCTATACTAAAGACATACACGAAGGCGGTGAGGCTTGGGTGCAGGATATGGTTGAAGAACATTGAAAGCAACTTGGAACAGTTGATACCACCACATTAAAGTAAATTATGAATATGCAGAGAATTAGGATTTGTCCATCTTGGAGTTGTTACTCTTGTCTGTATGGCAGTGATGAACACTAAATGCTTGACAGCTTCAGCCCACCCAGTGGTCCAACTGATTCTCAATTCAGTCTTCCGATTCCTGGTTTTGTTTGTCTTCCACTTTTTTTTTCCTATCTTGATTTTATTGTTATATTGCTATTGACACCCTATTATTATTATTATTAATATTTTTTTTTATGATGTTTGTTTTGATGAGATAGGGAAGAAGTAGGAGAGTCGAACTGAGACTAGGCTGAGAGGATTTTTTTTCCATTGCATCCAACAGGCAGAATATGTCTGTGTTCCAAAACGGAACTTAAGTCAGAAGGAAACCATCAGCAAACAAGCACATATGTAGTTTGCCAATTGACTGGAAGCATAAATAAATAAAATAATATTACAGAGGTGAAGATGGAATGTGCTAGATCCAAAGACAATAGGCACCAAGGCCTGAGGGCCTTCTCCTCTGACTTTGCTTGGGTTATGTTTGTTTTAGAGATGCTCTTCATGGGACTTGAAGTGACTTCATTTCCGTGCAGTACTGGTTTCGCCATATGCCATTCAAGTATATAGACAACGTATTGGTGAAATCATATGAACTTGTGGCCTTTTCATTTTTTCATCACTCGTGATGCAAACTAAGTGAAGATAAGAAAAGATTTACAGGTAAGTGCCTGGCTTTTGTTATAAGCTTTCGTTTGTCTTAGTGCTTTTTTTGCTATAAAAATAGACTGGTAGTACACCCTAGTAGGAAAACTAAATTTAAAATAAAAAATATTTGGCTTATTTCGCAGGAGTAAATCCTTCTATTTACCATAGACATTCAAATGTCAGATTTTGAGTATCTTCTTGTAGATTCTTGGAAATCATTATGAGTAAAAGTTTGTACTTTATTTTGCTATTTAAAAGATGTATCACACTTCATGTGTTACTGAAAGGAGAATAATATGGTAGAGCTCACTGTTTGTTTGTTTCAGGTTTTTTTTGTTTCGTACTGTTCTTTAGTTAGGTTTGCAGTATGAACTTTCTGTTTTCGTTATGTTTGTTTTGTTTGTGATAGCACACATAGCTGCAGCATTAAACTTTTAAAAATTGTTCATAAAAAAAAAAGAAAAAGGGAAACGTTCTAAAAACTAGATAAACAGTTACACCTTGTTCAATGTTGAGTGCCTTTTTCAATTTCATGTCTTTGGTGTATTTGATTTGTAGAAGTGTCCAAACAGGTTTGTGCCAGACCACAAGAGGCCCAGCCCAACTGCTTGGTTTAGACCTGTTCCCATCTGTAGTTATGCGAAGTCATGACATCGACCGTTTGTAGCAATAAATGCACTGCCATTTTTATAAAAA
>bfae0113-737f-446d-9abc-8d91c448ddc8
GTCACTGGATTTTGAAAGAAACTTAGCAGAAGTCAGGATTAAAATACTACACAAACATTTAAGTGTTCATCCTATACTAGATCTACGAAGGCGGTGAGGCTTAGGAGTGCAGGATATGGTTTAAGAGACTTGAAAGCAACTTGGAACAGTTGATCCACCTCCACATTAAAGTAAATATGAATATGCAGAATTAGGGATCTGTCCATCTTGGAGTTGTTACTCTTTTTGTCTCTGTATGGCAGTGATGAACACTAATGCTCTGACAAGCTTTCAGCCCACCCAGTGGTCCAACTGATTCCAATTCAGTTCTCCGAACCAAGTTCTTGTTTGTCTCCACTTTTTTTTCCTATCTCAAAGATTTTATTGTTATTGTTATTGTTATTATTATTATTATTATTATTAATATTCATGATGTTTGTTTTTGATGAGAGATTGGGAAGTAGGAGGGAGTCGAACTGAGACTGGGGCTGAGAGGATTTTTTTTCCATCTGCATCCAACAGGCAGCAGAATATGGTCTGTGTCCAAAACGGAACCTAAGTCAGGAAGGAAACCATATCACATAGCAAACAAGCACAACATGTAGTCTGCCGTAGCTGACTGGAAGCATAATAAATAATAACACATACCAGGTGAAGATGGAATGCAATGGATTCCAAGACAATAGGGGCACCAAGGCCTGAGGGCCTCCTCTTGACTTTGCTTTGGTTATGTTTGTTCACCTTTGAGATGTTTTCTTCATGGGACTTTGAAGTGACTCACTCTGTGCAGTACTGGTTTCGCCATATGCTTATCAGTAACAACAGACACATGTAATGGTGAAATATACATGAACTGCGGCCTTCACTACTTGTTTTTTGCGATGCCAACTTGTGAAGAGATAAGAAAAAGCAGAGTACCATGTATCAGTGCCTGGCTTTTTTTTTGTTATAAAGCTCGTCTGGTCTAGTGCTTTTTTTTGCTATAAAAAATAGACTGTAGGTACACCCAAGTAGGAAAAAAACTAAATTTAAAATAAAATTATTTGGCTTATTTTCGCAGGAGTAATCCTTTTATACCATGGATATTACAAAAAAATGTCAGATTTGAGTATTTCTTTGAAGATTTAGAATACTATGAGTAAAAGTTTGTTACTCTCTATCTGCTATTTAAAGATGTTATTTTACCATGTGTTTGAAAGGAAACTGTATGGTGAGCTTCTGTTTGTTTCTTGTTTCAGGTTTTTGTTTCTTGTTTGTTTTAGTTGTAGGTGCAGTATGAACTTTTTTTGTTTCGTTATGTTTAGTTTTGTTTGCGACTGACACATAGCTGCAGCATTAAAAACTTTTACATAAAAATTGTTTAAAGCAGAAAAAAGGGAAACGTTCTAAAAATAGATATCAGGTACACCTTGTTCAATGTGGCTGAGTGCCTCTGTTACTTCATGTCTTGGTGTATTTAAGATCTGCAGAGTGTCCGCAGGTTGTGTGCCGGACTTCCAAGAGGCCCAGCCCAGCTTGGTCAAGACCAATCCCATCATCTGTAGTTACTCGATGAAGTCATGTCTCGACCGTTAGTAGAGTAGTGCATAATAGTTTTCATTTGAAGGTAGTAGTGACAGTG
>510710b3-57e0-44e0-bc5f-28c46a36bdf9
ACCCAGGGTTAGATTGGACTACCTAATCTAGATTTTGAAAGAAAACTTAGCAGAAAGTCAGGATTAAAAATTATTACACATAAACATCATAAGTAGTCATCACATATACTGGTACAAGGCGATAAGGCTTAGGTGCAGGATTGGTTTAAGAGAGATTACGAAAGCATTTGGAACAGTTGATCCTTCCACATTGTAAATTATGAATATCAGAATTAGGGGATCTGTCCATTTGGAGTTGTTACTTACATAGCTCTCTGTATGGCAGTGATGAACACTAATACTGTTTTGACAAGCTTCAGCCCACCCAGTGGTCCAACTGATTCCATCTCAGTTACCTCGATATCCCTGGTTCATTGTTTAGTTCCATTTTTTTTTTCCCATCGAAGATATTTCATTGTTATATTGGTTATTGTTATTATTATATCATTATTTTAATATTCGATGTTTGTTTGATGAGGGATTGGGAAGTAGGGGAGTCGAACTGAGACTGAGGGGCTGAAGGATTTTTTCACCACATTTTTGGCCAACAGGCAGAAATTAGTCGTGTCCATCAAAACGGAACTTAAGTCAGGAAGGAAACCAAGTGGATAGTGGTGTGCTGACTGGAAGCATAATAAATAAATAATAACACAACGGAGGTGAAGATGGAATGTGTCAATGGATCCAAGACAATAGGCACAAGGCCACACTGAGGGCCTTCCACTGCTTTGCTTGGTTATGTTTGTTCTTTAGAGATGTTTCACACGGGACTTGAAGTGACTACCATTTTCTCTGCTGATAGTCACATCCATCATCAGTATTATAGACATATGTAATGGTGAAATATATGAGAACTATGGCCTTTCATTCATTTTCGTTACTTGTGATGCAATTAAGTGAAGATAAGAGAAAGCAGAGATTTACCATTTGCAACAAGTGCCTGGCTTTTTGGGTTATAAAGGACTTCTTCTGTCACTGTCTAAGTGCTCTTTGTGTTATAAAAAATAGAACTGTAGTACACCCTAGTATAGGAAAAAACTAAATTTAAAAATAAAAAATATTAGGCTTATTTTCGCAGGAGGTAATCCTTTTTTCTTCTTTTTATCTACATCAGATATTACTCAAATGTGAGATTAAAGAAGGATTTTCACTGTAGATTTTTGGAATCATTATCGTGAGTAAAAGTTTGTTACTTATTTTTATTTTATCTAAAGATGTTATATTTACCATGTGCTCACTGAAAGGAAAACTGTAGTAAGAGCTCATTGTTTGTTTGTTTCAGGTTTTTGTTTTTGTTTGTTTTAGTTAGTAGGTACGCAGTATGAACTTTTTGTTTCGCTATGTTTTGCTTTGTTTGCGACATTGTACCTTAGCTGCAGCATTAAAACTTTTAAAAATTGTTTAAAAAAAAAAAGAAAGGGAAAACGTTTTAAAAATAGATAAACAGTTACACCTTTGGTTCTTGTTGTGGCTGAGTGCCTTTCAATTTTTCGTCTTGGTGTATGTATTTCTGATTTGTAGAAGTGTCCTACAGGTCTGTGTGCCGGACATTCCACCAAGAGGCCCTCAGCCCAGCTTGGTCTAGACCTGTCCCATCTTGTAATACTCGATGAAGTCATGTACATGACCGTTCTGTAGCAATAGCGTGAGACAGACAC
>efd33f37-cdb9-4d91-b754-edee2a98b954
GGTGAGGCTTTAGGTGCAGGATATGGTTTAAGAGACTTGAAAGCAACTTGGAACAGTTGATCCACCTCCACATTAAAGTAAATTCGAATACGCAGATGCTAGGGATCTAGGTCCATCTTGAGTTATACTCTTTTTTTGTCTTTGTATGGCAGTGATGAACACTAATGCTTAAGACAGCTTTCAGCCCAGTGGTCCAACTGATTCCAATTGTAGTTCACCGATCCAAGTTTGTTTGTCTTCCACTTTTTTTCCTATCTTGATTTTATTGTTATTGTTATTGCTATTATTATTATATTCATGATGTTTACTTGATGAGAGTTGGGAAGTGGGAGGGAGTCGAACTAGACTGGGGCTGAGAGATTTTTTCCATCTGCCATCCAACAGGCAGAATATGGTCTGTGTCCAAAACGGAACATGGTAGGAAGGAGGAAACCATTCAGCAAACAAGCACAACATGTGGTCTCTGTCGGCTGACTGGAAGCATAAATAAATAAATAATAACAACGGAGGTGAAGATGGAATGCGCTGGATTCCAAGACAATGGGGCACCAAGGCCTGGGCCTCCTCTTGACTTTGCTTGGTTATGTTTGTTTCTTCTTTAGAGATGTTTTTTTCATGAATTGAAGTGACTCATTCTGTGCAGTACTGGTTCATATATGCTCATCAAGTATATTGCAGACATATGTAATGGTGAAATATGAACTGTGGCCTTTTTTCATTCTTGTTACTTGTGATGCAATTAAGTGAAGATAAGAGAAGCAGAGATTTACATGTATCAGTGCCTGAATTTTTGTTATAAGCTTCGTCTGCTTAGTGCTCTTTGCTATAAAAATAGACTGTAGTACACCCTAGTAGGAAAAAAACTAATTTAAAATAAAAAATATTTGGCTTATTTTCAGGAGTAATCCTTTTATCTACCATGGATATTACAAAAAAAATGTCAGATTTGAGTATTCTTGTAGATTTTTGGAAATCATTATGAGTAAAAGTTTGTTACTTTATTTGCTATTTAAAAGATGTTATTTTACCATGTGTTTACTGAAAAGGAAACTGTATGGTAGAGCTCTGTTTGTTTTGTTTTCAGGTTTTTTTGTTTGTTTGTTTTTAGTTGTAGGTCGCAGTATGAACTTTTTCTTGTTTCGTTATGTTTTGTTTTGTTTGCGACTGACCACATAGCTGCAGCATTAAAAACTCTTTTTAAAAAATTGTTTAAAAAAAGAAAAAAGGAAAACGTTTTTAAAAAAAAAGATAAACAGTTACACCACTGTTTCAATGTGTGTTGAGGCGCCACCAATTTCATGTTTGGTGTATTTTTGATTTGTAGAAGTGTCCAAACAGGTTGTGTGCGGACCTCAAGAGGCCCTCAGCCCCAGCTTGGTCTAGACCTGTTCCCATCTGTAGTTACTCGATGAAGTCATGTCATCGACCGTTCTGTAGCAATAAATGTGCCATTTTTAGCTTCCCAACAACCCTATCATCATCATATTCATTATCCAACCTATCCATCCATCGCCATAAC
>0ac9852b-683d-4c90-b239-70cb50f2b51e
GATCGGTCAAAGAGACTCGTGAAAGCAACACTGGAACAGTTGATCTCCACATTAAAGTAAATTATCGAATGCCAGAATTAGGATTTGAGGCACATTTTTGGAGTTATTTTTCTTTTGCTTCACTGTTGGCAGTGAGTCGAACACTATGCTTTTGACAGCTTCAGCCTCACCCAGTGGTCCAACTGATTCCAATCAGTTCCGATTCGGTTTCTTGTTTTGTTTCCACTTTTTTTCTCCTATTCGAAATTTGTTGCTATTGGCTATTATTATTATTATTATTATTATATTCGATGTCATGGTCTTGGACGAGGGATTGGGAAGTGGGAGGGTCGAACTGAGACTAGGAGGCTAGAGATTTTTTTCCATTTTGCATCCAACAGGCAGAATTGGTACTGTGTCCAAAAACGGAACTTAAGTCAGGAGGGAAAAACCATTCAGCATAAACAAGCACAACATGTAGTCTGCCGGCTGACTGGAAGCATAGCAGCAAAAATAAAATATTTAACGGAGGTGAAGATGGCGGAATGCGCTAGATCCAAGCTGGGCACCAAAGGAGGCCTGGGGCCTCCTTGACTTGCTTGGTGTTTGTTCAAGAGATGTTCACTTACGAGCTTTGAAGTGACTCATTTGTGCAGTACTGGTTCGCCATGTCATTCAAGTATTATAGACATATGTAATGGTGAAATATGTGGATTGTGGCCACATCTTGTTACTCGTTGATGCTAAGTGAAGATAAGAAAAGCAGATTTACCATGTATCAGTGCCAGGGCTTTTGTTAAGGTTTTGTTGTCTGGTGCTCTTGCTAAAAATAGACTGTAGTACACCTAGTAGGAAAAAACTAAATTTAAAAATAAAAAATATTAAGCTTATTTCGCAGGAGTAATCCTTTTATACCATGGATATTACAAAATGCGAAGATTTGAGTATTTTCTTGTGGATTTTGGAATCATTATGAGTAAAAGTTTGTTACTTTATACTATATCAAAAGATGCTATCTCCGTGTTACTGAAAGGAACTGTATATAGAAGAGCTTGTTTGTTTGTTTCAGGTTTCTTGCTTTGTTGTTTCAGTTGTGGGTCTGCAGTATGAACTTTTTGTTCGTTATGTTTTGTTTTGTTTTGCGACTGTACCACTAGCTGCAGCATTAAATTCTTAAAAATAATCTAAAAAGAAAAAGGAATCTAAAAAAAGATAAACAGTTTCCTTGTTCAATGTGAAGTGCCTCTAATTTTTTCATGTTTTGGGTGTATCTGATTTGCAGAAAGTGCACCAAACAGGGGCATGCGCCGGGACACCACAAGAGGCCCCTGGCCCAGCTTGGTCAAGACCCAGCCCATCTGTAGCTGACGAAGTCATGTACATCGACCGCACCGTAGCAAATAAATGTGCCACTTCTATAAAAA
>66373f01-7daf-42fe-b2d0-88af304cbe39
TGAAAGCAACTTGGAACAGTTGATCTCCTCCTAAGTAAATACGAATCGCAGAATAGGATTTGGTCCATCATGGAGTTGTTACACTTCTTGTTTCGGTTGCAGTGATGAACACTAATGCTTGAACGGACCTCAGCCCACCCAGTGGTCCATAGGATACCAATCAGTCTCGATTCCAGTTTGTTTGTTTCCACTTTTTCCTATTTGATTTTTTATTGTTATTGTTGTTATTATTATTATTATTATTATTAATATTCGTGATGTTTGTTACTGATGTTGGGAAGTGGAGGGAGTCGAAACTGAGACTGAGGGCTGAGAGGATTTTTTTCCATCAACATCCAACAGGCAGAAGCATGGTCGTGCACCAATGGAACCACTGTCGGGAGGAAACCATCAGCGTTAAACAAGCACATCGTAGTCTGCCAGCTGACTGGAAGCATAGCAATAATAAATAACCAACGGAGGTGAAAGTGGAATGTGCTGGATTCCAAGACAATGAGGGGCACAAGGCCTGGGCCTCCTCCACTGACCGCACCGGTTGTTTGTTTCAAGAGATGCTCCACCATGGGACTTGAAGTGACCATCACCCTGTGCAGTGGTTCGCCATGCTTCATCAAGTATTATAGACATAATGGTGAAATATATGAACTGGCCTTCATCAATCTTGTGATGCAATTAAGTGAAGATACGAAAGAAAAAAAAGCAGAGATTTACCATGTATCAGTGCCTGGCTTTTGTTATAAAGCTTCGTCTGTCTAGTGCTTTTTTGCTATAAAATAGACTGTAGTACACCTAGTAGGAAAAAAACTAAATCTAAAATAAAATATATTTGGCTTATCAGGAGTAATCCTTTTATACCATAGATATTACAAAATGTCAGATTAAGTATTTCTCTTTGGAAGATTGTGGAATCATCATGAGTAAAAGTTTGTTACTTTATTTTGCTATTTAAAAAGATGCGTTATTTACCTCGTGTTTTGAAAGGAAACTGTGGAAAGAGCGGTTTTGTTTGTTTTGTTTCAGGTTTTTTTGTTTGTTTGTTTAGTTGTAGGTCGCAGTATGAACTTTTTTTGTCTTCTCTGCTATGTTTGTCTCTGTTTGCGACTGTTTACACATAGCTGCAGCATTAAAAACTTTTAAAAAAATTGTTTAAAAAAAGAAAAAGGAAACGTTTAAAAAAAAGATAACAGTACACCTTAAGGTTCAATGTGTGGCTGAGTGCCCTCAATTTCATGTTTTTAAGTGTATTTCTCTGATTTGTAGAAGTGTCCAAAAACAGGTTGTGTGCCGGACTTCCTCAAGAGGCCCTGCCCCAGCACTGGTCAAGACCTGTTCCATCTGTAGTACTCGATGAAGTCACGTACATGACCGTTTGTAGCAATAAATGTGCCATTTTTATAAACTGTCTGACACTCTTCATTTTCACCTCTCGTGCTTAGCCTCTCTGTAAGACAAGCCACTTCCTGTATTTGAGTGTTGGAGGTACTGACCGTTGAACAAAACATTAGCACAAAAAAAAAAAT
>183b9365-feab-4b61-9b86-dbebda775bf7
AAGCAACTTGGAACAGTTGTATTGATCCTCCACATTAAAGTAATACATGAATATCAGAATTAGGATCTGTCCATCATTTGGAGTTGTTACTTTTTTTTTTGTCTCTGTATGGCAGTGATGAACACTAATGCTCTGACGGTTCAGCCCACCCACAAGTGGTCCAACTGATTTCCAATTCAGTTTCTCGATTTCCTGGTTTGTTTTTGAGGGGTTTCCACTTTTTTTTTCCTTATTTTTGATTTATTGTTATTGTATATTGTTATTATTATTATTATTATTATATATCTGTGATGTTTGGTCATTAGATGAGGATTGGGAAGTGGGAGAGGAGTCGAACTGAGACATGGGCTGAAAGAGGATTTTCTTCCATTTGTCATCCATGAAGAATTGGTCTGTGTCCAAAACGGAACATAGTCAGGAAGGAAACCATTCCATTAGCATAAACAAGCACAACATGTAAGGTTGCCGCAAATAGACTGGAAGCAACAAATAATAAATTGATAAATAACACATACAGAGGTGAAGATGGAATGTGCTGGATTCTCAGACAATGGAAAAGGCACCAAAGGCCTGAAGGGCCTCCTTGACCTTGCTTGGTTATGTTTGTTCTTAGAGATGTTCTCTCTCATGGACATTTGAAGTGACTCATCCTCTGTGCAGTACTGGTTCGCCATATGCTCATTTAAGAACATATAGACATATGTAATAGTGAAATATGAACTGTGGCCTTCATCTTGTTACTCTGTGATGCAATTAAGTGAAGATCTAGAAAAAAAAAGATTTACCATGTATCAGTGCCTGGCTTTTTGTTATAAAGCTTCGTCTGTTTAGTGCTCTTTTGCTATAAAATAGACTGTAGTACACCCAAGTAGGGGAAAAAAACTAATTTAAAATAAAAAATATTTGGCTTATTTCGCTGGGAGTAATCCTTCTATACCATAGTAACTACAAAATGTCAGATTTTGAGTATTTCTTTGTAGATTTTAGAATCATTATGAGTAAAAGTTTGTTACTTTATTTTGCTATTTAAAAGATGTTATTTTACCATGCTGTTACTGAAAGGAAACTGTATGGTGAGCTCTGTTTGTCTCTTGGGTTTCAGGTTTTTGTCTTGTTTGTTTCTAGTTGTGGTCAGTATGAACTTTTTTGTTTCTCTATATCGCTTGTTTTTGTTTTGTAAATACACTAGCTAGCATTAAAAACTTTTTTAAAAATTGTTTAAAAAAGAAAAAGGGAATCTTTAAAAAAAAAGATATGGTTACACCTTGTTTTTGTGGCAAGTGCCTCAATTTTTTTCATGTTTGGTGTATTTTGATTTGTAGAAGGTGTCCAAACAGGTTGTGTGCCAGACCTCAAGAGGCCTCCAGCCCAGCTTGGTCTAGACCTGTTCCCCATCTGTGGTACTTCGATGAAGTCATGTCGACCGCTCTGTAGGGCAGCAGCATGTGCCGCCCCAACCTCCATATATAACCCATCATCATATATTCCATTACATATTTCCGGCCCTCCAACCCTACATTTACAACACCTAAAAC
>bca8da5e-e11f-408b-9399-800a557981ad
AGCAACTTGGAACAGTTGATCCTCCACATTAAAGTAAATTTATGAATATGCAGAATTAGGATTTGTCCATCTTGGAGTTGTTTACTTTGTCTTGTTGGCGGTAGATGAACACTAATGTTTTGACAGCTTTCAGCCCCACCCAGTGGTCCAACTGATTCCAATTCAGTCTTCCGATTCCGGGTTTTGTTTGTTTCCACTTTTTTTCCTATTTGATTTTATTGTTATTGTTATTGTTATTATTATTATTATATTATTATTATATTCATGATGTTTGTTCTGATGAAGGATTGAAGTGGAGGGAGTCGAACTGAGACTAGGCTGAGAGGATTTTTTTTCCGCATCGCATCCAACAGGCAGAATATGGTCTGTGTCCAAAACGGAACTTAAGTCAGGAAGGAAACCATTTCAGCATAAACAAGCAACGTGGTCTGCCGGCTGACTGGAAGCATAAATAATAAATAATACTTACGGAGGTGAAGATGGAATGTGCTGGATTCCAAGACAATGGGCACCAAGGCCTGAGGGCCCTCACCTTTGACTTGCTTGGTTATGCTTGTCTTCTCATGAGATGGGTTCTCATGGGACTTGAAGTGACTCATCACTGTGCAGTTTGGTTTTGCCATATGCTCATCAAGTATTATAGACATATATGCAAATGGTGAAATATGAACTGTGGCCTTTTCATTCTTGTACTTGTGATGCAATTAAGTGTGAAGATAAGAAAAAAAGCAGAGATTTACCATGTATCAGTGCCGTTTTTTGTTATAAAGCTTCGTCTGTCTAGTGCTCTTTGCTATAAAAATAGACTGTGGTACTCCCTGTAGGAAAAAAACTAAATTTAAAATAAAAAATATTAAGCTTATTTCGCGGAGTAATCCTTTTATACCATAGATATTACAAAATGTCAGATTTTGAGTATTTCTTTGTAGATTCTTTGGAATCATTATGAGTAAAAGTTTGTTACTTTATTTTGCTATTTAAAAGATGTTATTTACCATGTGTTACTGAAAAGGAAACTGTATGGTAGAGCTTCAAAATCTGTCTTGTTTTCAGGTTTTTGTTTTTGTCTGTTTCTAGTTAGGCTCGCAGTATGAACTTTTCTTTGTTTTCGTTATGTCATTGTTTTGCTTTGTGACTGTTACACATAGCTGCAGCATTAAAAACTTTTAAAAAATTGTTTAAAAAAGAAAAAAGGAAACGTTTTAAAAAAAAAGATTTATAGTTACACCACTGTTTCAATGTGGCTGAGTGCCACAAATTTTTCATGCTTCTTGGTGTATTTCTTGATTTGTAGAGGTAGTCCAAACAGGTTGTGTGCCGGACACCTTCGGAGGCCCCAGCCCAGCTTGTCGGACCCTGGCCCATCTGTAGTACTTGATGAAGTCATGTACATGACCGTTCTGTAGCAAATGCG
>74e9b1a7-197f-459c-9268-ae2feb5c6758
AGCAACTTGGAACAGTTGATCCACCTCCACTAAGTAAATTATGAATATGCAGAATTAGGATTTGTCCATCTTGGAGTTGTTACTTGCTCTCTCTGTATGGCAGTGATGAACACTAATGCTTGACAGCTCAGCCAGTGGTCCAACTGATTCCAATTCAGTTCCTGATTCCCTGGTTTGTTTTGTCTTCCACTTTTTCCCTATTTTTGTTTATTGTTATATCATTGTTATTATTATTATTAACATTAATCTCATGATGTTGTCTTTGACGAAGGATTGGGAAGTGGGGAGTCGAACTGAGACTAGGGCTGCAGAGGATTTTTTCCATCTTCGTCTCCAACAGGCAGAAATATGGTCTTGTGTCCAAACGGAACTTAAGTCAGAAGGAAACCAACCTTGTATAAACAAGCACATATGTGGTCTGCCGGCTGACTGGAAGCAATAATAATAATAACACAACGGAGGCGTGAAGATGGAATGTGCTGGATCCAAGACAATGGGGCACCAAGGCCTGGGGCCCACCTTGACCTTGCTTTGGTTATGTCTGTTTTCTTAGAGATGTTTCCTCACCATGGGACTCAGTGGACATCTCTGTGCAGTACTGGTTTCGCCATGCTCATTCAAGTATTATAGACATGTAATGGTGAAATATGAACTGTGGCCTTTCACTTGTTACTTGTGATGCAATTAAGTGAAGATAAGAAAAAGAGATTTACCATGTACAAGTGCCTGGGCTTTGTTCGCATGTCTGTTCGGTGCTCTTTTTGCTAGACTGTAGTACTCCAAGTGGGAAAAACTAAATTTAAATAAAAAATCTTGGCTTATTTCACAGGAGTAATCCTTTATCCAAGTATTACAATGCAGATTCTGAGTATTTCTCTGTAGATTTGGAATACTATGAGTAAAAGTTTTGTTACTTTATTTTGCTATTTAAAAGATGTTATTTACCGTGTTACTGAAAGGAAACTGTATGGTAGAGCTTCTCTGATTTGTTCTTGTTTCAGGTTTTTTGTTTGTTTGTTAGGTCGCAGTGAACTTCTTGTTCTCGTTATGTTTGTTTGCTTCTTGCGACTGACACATAGCTATAGCATTAAAAACTTTTAAAAATTGTACTGAGAAAAAAGGGAAAACGTTTTAAAAAAAGAGAGTAAACAGTTACACCTTGTTTTGCCGTGTGGCTGAGTGTCCTCAAATTTCATGTCTTTTGACCGTATTTCTTGATTTGTAGAAGTGTCCAAACAGGTTGTGTGCCGGACTCCACCACCAAGAGGCCTCAGCCTCGGTCATCAGTCGGTCCTGGCCCATTTGTGTACTCGATGAAGCATGTCGACCGTTCGCAGCGGCCGTGCGCTATAAAAATACCCACCCACCCTTCCATATATCATCCCGTTATCATATTCATATTCAACCTATCCAACCATCTATTCTAAT
>e3a7ce72-06b6-4e97-88ff-3f0f11017765
CCCACTAAAGTAAATATGAATACAAGAATTAGGATTTGTCCATCTGAGTTGTTACTCTCTGTCTTCGATATGGCTGATGAACACTAATGCTCGACAAGCTTCTGCCTTCCAGAAGTCCTTTGATTTTCCAATTCAAGTCACAAATTACCAAGGTTTGTTTGTCTTCCACTTTTTCTTCCTATTTGATTTTATTATTGTTATTGGTTATTATTATATTAATATTCGATGTTTGTTTGATGAGACTAGGAAGTGGGAGGGAGTCGAATTGACTGGGGGCATTGAGAGGATTTTTTTTTTCCATCCTGTACCAACAGGCAGAATATTGGTCTGTGTCCAAAACGGAACACATTGATGGGAAGGCATAACGCACAACATTAGTCTCGTCGGCTGACTGGAAGCAATAATAAATAAAACAACACAACGGTTGAAGATGGAATGTGCTGGATCAGGACAATGAGGCACCAAGGCCAAAGGCCTCCTTGACTTTGCTTGGTCATGTTTGTTTTTTAGAGATGTTCTCATGGGACTTGAAGTGACTTCATCTGTGAAGTACTGGTTCGCCATGCACATTAAGTATTATGGACATATGTAATGGTGAAATATATGAACTGTTGGCCTTTTCATTACTTGTTACTTTGTGATGCAATTAAAGTGAAGATAAGAAAAAAAAAGAGATTTACCATGTAACAAGTGCCTGGCTTTGTCATAAAGCTCGTCTACTGTCAAGTGCTTTGCTTAGTATTGTGGTCATACCAGTAGGAAAAAAACTAAATTTAAAATAAAAAATATTAAGCTACTATTTAAAGTAATCTTTTATACCACAGTATAACAAAAAATGCAAGATTCTAAAGTATTTTAAAGATTTTGGAATCATTATGAGTAAAAGTTTTGTATTTTATTTGCTATTTAAAAGATGTTATTTACCATGTGTTTGAAAGGAAACTGTATGGTAGAGCTCTTCTGTTTGTTTGTCTTCAGGTTTGTTTGTTTGTTACAGCTGTACCGATGAACTTCTGTTCATTATGTTTGCTTTGTTCGTGTTGTTTCATTGCTATAAAAATTGTTTTTAAAGAAAAAAAGGGAAACGTTCAAAAAAAAGATAACAGTTACCTTTGTTTTCGCATGTGTGAGTGCCTCAATTTCGTCTTTGGTGTATATTTCTGATTTGAAGAGGTGGTCCAAACAGGTTGTGACAGACTTCCTCAAGAGGCCCACAGCCCAGCTTGGTCAAGACCTGTTCCCATTTGAAGTACTCGATGAAGTATGTACATGACCGTTCTGTATAGCAATGTGTGCCATTTATAATTGTCTGACACTTTCATACTTCACCCCTCGTGCACAGCCTACCTGTAAGACCAAGCCACTCCTGTATCTTGAGTGTTGGAGGTCGTGACCGTTGAACAAAACATAAAAATTACAAAACAAATTGAAGGCAAAGTCCTTGGTCTCAAGAAAGATGCCCCTTTAATGAAAATGGAACAGGATGCTGCAAGCACACAGAAAGCTGTCAAGAGGAGTAACTATTAAAGGATATGATTAATGCACCTGTAACACTGGAGCAATGCACTCGAAGAGCCCTGAACTGTGCCAGTGTTTGGGTTGTGCGGCAGGCTGCTGAGTCTGCAGCCCAAACCTGGATCAGTTGGTTGGCTATCTTGAACTCAGCAGACCTCCTGTTAGCAAAATACAAATGAAACTCCAGGACAATCTATTTGTATTCAATCGAAAGCTGCCTCGTTGTTATTTGAAGTCTCGCTATATATCGAGTCATGCCATGGTAGACTATGCTCCACTCCAAATCTGGTTGGCACATTGTGACTATTATCCAGATGTAACATGGGATGGAGAAGTATATTTACCTAGCTTGTAAAAACTGATGTGTTCCGTGAAGGAAACCTGTACAGATTAAATGATGCAGGTGTTATGTCTGTAAGTTAATATACATGAAGTAACAGACACAGCCTACTCAGAACCTGGGCTGCTTGGCATTGTGCATATAGAGATGTATGGCTTATGCAATGAAAGAAAAGTCTGTTGGCCTAGGAGGTCAATGGAATGCTCTCAACTGAGTGTGGGATTGGGATGTCCAATGTTGCTCTTGGTAACTTCACATGGGTTTAGCTATTGGTTGGTCTGAAAGAAGATGTTGATACTTGGTTAACATGTAAAGTGTCCATCAGCCAAATGTTGGTAGTCTATTTACACCCCACACCCCTTTCCATCCTTTGATTGGATTGTCTAAGATATTTATAAATTTATGAATTCCAATATTTGGATTTGATGTTTATGTTTTGTGTGG
>f0dbd4c1-92da-4301-9953-47c82f23ffa7
TCTCCTTTCTAAAGTAAATTATGAATATGCAGAATTAGGGATCTGTCCATCTTGGAGTTGTTACTCTTTCTCTGCTATTGTGTTCCTTGTATGGCAGTGATGAACACTAATGCTTTGACAGCTTTCAGCCCCACCCAGTGGTCCAACTGATTCCAATTCAGTCTCCTGATTCCTGGTTTTGTTTTGTCTTTTCCACTTTTTTTCCTATCTTGATTTATTGTTATTGCTATTGTTATTATTATTATTATTATTATTAATATATTCATGATGTTTGTTTGATGAGGATTGGAAGTGGGGGAGTCGAACTGAGAGACTAGGGGCTGAGAGGATTTTTTCCATTACCTTGCATCCAACGGCAGAATATGGTCTATGTCCAAACGGAACTTAAGTCAGGAAGGAAACCATTCAGCATAAACAAGCAACATGTAGTTCGCGGCGACTGGAAGCAAATAAATAATAATAACACATACGGAGGTGAAGATGGGAATGTGCTAGATACAGACAATAAGCACCAAGGCCTGGGCCTCCTTTGACCACCTTTGCTCATTTGGTTATGTCTGTTTCTCTAGAGATGCTTCACATGGGCTTGAAGTGACTCATCTCTACTTGTGCAGTACTGGTTCGCCATATGCTCATTTCAAGTATTATGGATATATGTAATGGTGAAATATATGAACTGTGGCCTTTCATCTTGTTACTCTGTGATGCAATTAAGTGAAGATATAAGAAAAAAAAAGAGATTTACCATGTATCAGTGCCTGGCTTTTGTTATAAAGCTTTCGTCTGTCTAGTGCTTTTTGCTATAAAAATAGTTGTAGTACACCCTAGTGGGCTTATTTTCGCAGGAGTAATCCTTCTATCTACCACAGTATACAAAAATGTCAGATTCTGAGTATTTCTTTGAAGATTTTGGAATCATATGAGTAAAAGTTTGTTACTTTATTTGCTATTTAAAGATGTTATTTACCATGTGTTACTGAAAAGGAAACTGTATGGTAGAGCTTGGTTTGTCATTGTTTCAGGTTTTTTGTTTGTTTGTTTAGTTGTAGGTGCTGTATGAACTTTTTTTTGTTTCTCGTTATGTTTGTTTTGTTTTGCGACTGGTACACATAGCTGTAGTTTAAAAAAAAGAAAAAAGGAAACGTTTTAAAAAAAAAGATATCGGTTACACCACTGTTTCAATGTGGCTGAGTGCCTCGTTTTCATGTTTTGGTGTATTTAAGATTTGTAGAAGTGTCCAAACAGGTTGTGTGCCAGACCTCAAGAGGCACAGCCCAGCTTGGTAAGACCTGTTCCCATTTCTGTAGTTACTCGATGAGGAAGTCATGTCGGTTCGTTCTGTAGCAATAAATGTG
>4c206303-0c67-463f-b2d1-52bafcbd1837
GTAAATTATGAATATGCAGAATTAGGATCTGTCCATCTTGGAGTTGTTACTCTTTCTTGTCTTTGTATGGCGGTGATGACACTAATGTTCTCTGACAGCTTCAGCCCACCCAGTGGTCCACATTGATTCCAATTCAGTCTTCCTGAAAACCTGGTTTTGTTTTGTCTTTCCACTTTTTTTTTCCTATTTTGATTTTATTGTTATATTGTTATTGTTATTATTATTATTATTATTATTAATATTCATGATGTTTGTTTTGATGAAGGGATTGGGAAGTGGGAGGGAGTCGAACTGAGACTGGGGGGCTGAGAGGATTTTCCAACCGCATCCATCAGGCAGAAATATGGTCTGTGTCCAAAAACGGAACTTAAGTCAGGAAGGAAACCATTCAGCATAAACAAGCACAACCGTAGTCTGCCGGCTGACTGGAAGCATAATAATAATAATAACACATATCAGAGGTGAAGATGGAATGTGCTGGATTCCTAGACAAATGGGGCACCAAGGCCTGAGAGGCCTCCTTCAGCTTTGCTCTGGTCATGTCTTGTTTCTTTAGAGATGTCTCTTACGAAATTGAAGTGACTCTCATCTCTGTGCAGATATGGGTTTCGCCATATGCTCATTTCAAGTATTATAGACATGTAATGGTGAATGAACTGTTGGCCTTCTCATTTCAAAACACTCGTGATGCAATTAAGTGAAGATAAGAGAAGAGATTTACCATGTATCAGTGCCTGGCTTTTTGTTATATAAAGCTTCGTCTGTCTTTAGTGCTCTTTTGCTATAAAAATAGACTGTAGTACACCCAAAGTGAAGGAAAAAAACTAATTTAAAATAAAAAATATTTGGCTTATTTCGCAGAGTAATCCTTTTATACCATGGATATTCTACTAAATGTCAGATTTTGAGTATTTCGAAGATTTGGAATCATTATGAGTAAAAGTTTGTTACATTTTATTTCTGCTATTTAAAGATGTTATTTTACCATGTGTTACTGAAAGGAAACTGTATGGTAGAGCTCTTGTTTGTTCTTGTTTTCAGGTTTTTGTTTTGTTTGTTTTTAGTTGTAGGTCGGTATGAACTTTTTTTTCTTTGTTTCTCGTTATGTTTGTTTGTGACTGCTGCACTTTTTAAAAATTGTTTAAAAAAAAGAAAAAAGGAAACGTTTTAAAAAAAAAAAGATAAACAGTTACACCTTGAGGTTTCAATGTGTGGCTGAAAGTGCCTCAATTTTCATGTCTTGGTGTATTTCTGATTTGTAGAAGTGTCCAAACAGGTTGTGTGCCGGACTCCACCAAGAGGCCCAGCCCAGCTTGGTCAAGACCTGTTCCCATCACTGTAGTTACTCGAAGTCATGTAGAAGTGCGTTATAGTAAGTAGATGGCTGGCAACTAATGGTACCCATCCGCAACATATTCCTGATAGTAGATAGGGATGATCTCAGAGA
>3d86fead-3cbb-42fe-932e-e6335edb78ba
GAATTAGGATCTGTCCATTCTTGGAGTTGTTACTACTCTTTTGTCTTCTCTGTTATGGCGGTGATGAACACTAATGCTTTTGATAGTCAGCCTCACCCAGTGGAGGCACCAACTGATTTCCAATTCAGTCTCCGATTCCTGATCATTGTTTTGTCTTTCCACTTTTTTTTTTTTTCTCCTATACTGATTTTTATTGCTATTGTTATTGTTATTATTATTATTATTATTAATATTTCATGATGTTTGTTTTGATGAGGGATTGGGAAGTATGGAGGGAGTCGAACTGAGACTTGGGTTGAGAAGATTCTTTCCATCTGCATCCAACAGGCAGAATATGGTCTGTGTCCAAACGGAACTTAAGTCAGGAGGAAACCATACTCAGCATAACAAGCACAACATGTAGTCTGCCGGCTGACTGGAAGCATAAATAAATAATAATAACACGGAGGTGAAGATGGAACGTGCTGGATTCCAAGACAATGGGCACAGCAGGCCTGAGGGCCCACCTGCTCTGCTAAGGGTTATGTACTGTTCTTCTCTAGAGATGTTTTCTCATGACTGAAGTGACTCAACCTTGTGCAGTACTGGTTTGCCATATGCACATCAAGTATTATCAGACATATGTAATGGTGAAATATGAACTGGCCTTTTCATTCTTGTTACTCTGATGTATAATTGGGTGAAGATAAGAAAAAAGAGATTTACCATGTAACAAGTGCCTGGCTTTGTTATAAAGCTCGTCTGCTCTAGTGCTCTTGCTATAAAATAGACTGTAGTACACCCATGGTAGGAAAAAACTAAATTTAAAAATAAAAAATATTTGGCTTATTGCAGGAGTAATCCTTTTCTATACCATGGATATTACAAAAAATGTCAGATTTTGAGTATATTCTTCTGTAGATTTTGGAATCATTATGAGTAAAAGTTTGTACTTTATTTTGCTATCTAAAAGATGTTATACCGTGTTACTGAAAGGAAACTGTGGGTAGAGCTTTGGCTTGTTCATTGTTTTCAGGTTTTTGTTTGTTTGTTTTAGTTGTAGGTGCAGTATGATTCTTTCTTTGTTTTCGTTATGTTTTGTACTGTTTCTTGCGACTGGTACACATAGCATGCTGATATTAAAAACTTCTAAAAAATTGGAAGAAAAAAAAAGGGAAAACGTTTTAAAAATTAAGATAAACAGTTACCCTTGTTCAATGTGGCTGGGTGCCTTTCAATTTCGTCAATGTATTTCTGATTTGTAGAAGTGTCCAAACAGGTTGTGTGCCGGACTTCCTTAGAGGCCTCAGCCCAGCTTGGTCTAGACCTGTTCCCATCTGTAGTTACTCGATGAAGTCGTACATGACCGTTCACTGTAGTGATTCCATCTAATACAATAATAAAATTAACTAACTCAAAACGCAAATTACAACTAAAAAAATA
>a4b80a7d-a661-4c9f-8bea-90d06706f9d8
GAATTTGAGATCTGTCCATTTGGAGTATACTCTTTGTCTCTGTATAGCAGATGAACACTATGCTTTGACAGTCTCAGCCCACCCAGTGGTCCAACTGATTTCCAATTCAGTCTCGATTCCAAGTTTGTTTGTTTTTCCACTTTTTTTTTCCTATCTTGATTTTATTGTTATTGTTATTGTTATTATTATTATATTATTATTAATTTCATGATGTTTGTTTGATGAGTTGGGAAGTGGGAGGGAGTCGAACTGAGACTAGGCAGAGGATTTTTTTTTCCATTTCTGCATCCAACAGGCAGAATATGGTCTGTGTCCAAAACGGTATTTAAGTCAGGAAGGAAACCATTCAGCAAACAAGCTTATCGTGGTTTGTCGGCGATTGGAAGCATAATAAATAATAATAACACAACGGAGGTGAAGATGGAATGTGCTGGATCTGGACAATAAGCACCAAGGCCTGGGGCCTTCCTTTGACTTTGCTTGGTTATGTTTGTTTCTTGAGATGTTTTCTCTCATGAGCTTTGAAGTGACTCATTTTGTGCAGTATAGTTCGCCATGCTCATTTCAAGAACAACAGCTTCATGTAATGGTGAAATATATGAACTGGCCTTCATCTTTCGTTACTTGTGATGCAATTAAGTGAAGATAAGAAAAAGCAGAGATTTACCATGTATCAGTGCCTGGCTTTTTGTTATATAAGGTCGTCTGTTTAGTGCTTTCTTGCTATAAAAATAGACTGTAGTATCTCCATCGAATTAGTAGGAAAAACTAAATTTAAAATAAAAATAACCATGGCTTATTTTCGCAGGAGTAATCCTTTTATACCATGGATATTACAAAATGCGAGATTTGAGTATTTCTTTTAGATTTGGAATCATTATGAGTAAAAAGTTTGTACTTTATTTTGCTATTTTAAAAGATGTTATTTTACCATGTGTTACATAAAGAAAAGGAAACTGTATGGTAGAGCTTTGACTTGTTTTTGTTTCAGGTTTTTTTGTTTTGTTTGTTTAGTAGGCTCGCAGTATGAACTTTCTGTACGTTATGTTTGTTTGTTTGTGACTGTACACATAGCTGCAGCATTAAAAAACTTTCTAAAAAATTGTTTAAAAAAAGGAAAAAAGGAAAACGTTTTAAAAAAAGATAAACAGTTACCTTCTGTTTCAATGTGTGGAAGGTGCCTCAAATTTTTTTCATGTTTGGTGTATTTTTGATTTGAAGTGGTGTCCAAACAGGTTGCGTGCCGGACTTCCTAGAGGCCACAGCCCAGCTTGGTCTAGACCTGTTCCCATCTGTAGTTACTCGATGAAGTCATGTACATCGACCGTTCTGTTGCTAATAATGTGCCATTTATAAACTGACCACTGACACTTTTCATTTCACCTCGTGCTCAGCCCTCTCTGTAAGACCAAAGCCACTCTCCTGTATTCTGAGTGTTGGAGGTACTGACCGTTGAACAAACATTAAAAATCACAAAACAAATTGAAAGGCAAGTCCTTGGTCTTCAAGAAGATGCCCCCTTAATGAAAATGGAACAGGACGCTTGCAAGCACAGAAAGCTGCAAGAGGAGTAACTAATTAAAGGATTGTGATTAATGCCTGTAACACTGGAGCAATGCACTACTCGAAGAGCCCTGTATTGTGCAGTGTTTGGGTTGTGCGGCAGGTTGTGAGAAGTCTGCAGCCCAAACCTCCTGGATCAGGTTGTTGGCTATTTCGCAGAACATTTCCTCAGCTAGACCTTCCAATCGAATAAATACAAATGAAACCCAGGACAATTTATTTTGTATCACTTGTTGAAAGCTGCCTATTGTTATTCAGTTTATGCTATTATATTGTACTTATGCCATGGTAGACTATGCCACTCCAAATCTGATGGCACTGTTGACTATCATCCCAGATGTAAACAGTCAGAGAAGTATTATATTTTTTTCCTAGTCATAAAAAACTGATGTTCCGCTGGGAAGAAACCTGTCACAGATTAAAATGATGCAGGTGCATATGTACTGTGGTTAATTTTTGTAGACAGACTTCCAGCCTACTACAGAACCTGAGGGCTGCTTGGCTGTGCTATAGATGTAACATGCTTATGCCGAAAGAAAGTTTGCTGGCCCGGGAGGTCTTATGGAATGCTCAACTGGGTGTGGGATTGGGGGATGTCCAATGTTGCTTGGTATTCTCTCATGGGTTCGGCAACTAGTTGTCTGAAAGAAGATGTTGTGATATCATTGGTTAACCGTAAAAGTGTCCAACAGCCAATGTTGGTTTGTTTTTACCCACCCTCCCATCTCCTTTTTTGATTGGATTGTTTGCAGATTACAAATTTTATGAAATTTTCCAAATATTTGGTTAATAACCCTCCAACCTTTAAATGATTTAGATGTTCTTATGTCTTAATGTGTG
>6537b2fa-d153-4899-bac7-c1b03ec0ab0d
AAGATCTGTCCAACCTGGAGTTGTTACTCTCTCTTGTCTTCTTTGTATGGCAGTGATGAACACTAATGCTCTAGACAGCTCAGCCCACCCAGTGGTCCAACTGATCCAATTCAGTCTCCTCGATTCCTGGTTTGTTTTTGTCTTTCCACTTTTTCTTCCTATCTTGATTTTATTGTTATTGTTATTGTTATTATTATTACTATTATTATCTATTAATATTCGTGATGTTTGTTTTGATGAGGGATTAGGAAGTAGGAGGGTATGTTGAGACTAGGTTGAGAGGATTTTTTTCCATTTGCATCCAACAGGCAGAATATGGTCGCGTCCAAAACGGAACTTAAGTCGGGTAGAAACCATTCAGCAAACAGCACAACATGTAGTTGGCCAAATGACTGGAAGCATAATAAATAAATATCAACACATACGGAGGTGAAGATGGAATGTGTGGATCAGGACAAATGGTAGCACCAGGCCTGGGCCTCCTTGCTTTTGCTTTGGTTATGTTGTCCCGAGATGTCTCTCTATGGCTTGAAGTGACACTCTCTGTGCAGTCTGGTTCGCCATATGCTCATTTCAAGTATATAGACTCATGTAATGGTGAAATATGACTGTGGCCTTTTCACTTGTTACTTGTGATGCAAAACTAAGTGGGAAGATAGAAAAAAGAGATTTCCATGTAACAAAGTGCCTGGCTTTGTTAAAGCTTGTATGGCTCTAGTGCTCTTTTGCTATAAAATAGACTGCTGACATCCCAAAGTGAAAAAACTAAATTTAAAATAAAAATATTTTGGCTTATTTCGCAGGAAGGTAATCCTTTTATACCACCATGGATAATTGCCGTCAGATTCTGAGTATTTCTTTGTAGATTTTGGAATCATTTGAGTAAAGATAAACACTTTATTTGCTATTTAAAAGATGTTATATTTTACACGTGTTACTGAAAAGGAAACTGTGGTAGAGCTCTGTTTGTTTTGTTTTCAGGTTTTTTTTTGTTTGTTTGTTTTTAGTTGTGACGACACATGCGGTATGAACTTTTTGTTTGCATACTGTTTTTGTTTATTGTTTGCATTGACACATAGCTGCAGCATTAAAACTTTTAAAAATATTTGAAAAAAGGATCAATG
>3a117a15-15b2-4d88-9737-fe0109ff3980
TGTCCATCACTGAGTTGTTACTTTTTGTCTCTGTATGGCAGTGATGAACACTAATGCTTTGACAGCTTCAGCCCACCCAGTGGTCCAACTGATTCCAATTCAGTCTCCGATTCCTGGTTTTCTTGTTTTGTCTTTCCACTTTTTTTCCTATCTGATTTTATTGTTATTGTTATTGGTTAACTATTATTATTATTATTAATATTTTCGATGTTTGTTTTTGATGAGGGATTGGGAAGTGGGAGGGAGTCGAACTGAGACTAGGCTGAGAGGAGGATTTTTTTCCATCTGCATCCAACAGGCAGAATATGGTCTGTGTCCAAAACGGAACTTAAGTCAGGAGGGAAACCATTCAGCATAAACAAGCACAACATGTAGTTTGCCGGCTGACTGGAAGCATAAATAATAAATAAATAACACAACGGAGGTGAAGATGGAATGTGCAAGATCCAAGACAATAGGGCACAAGAAGGCCTGGCCTCCTCTTGACTTTGCTTGGAAGTTATGTTTGTTCTCTTTAGAGATGTCTTTCTCATGGGACATTGAAGTGACTTCATCTGTGCAGTACTGGTTCGCCATATGCTCATCAAGTATTCTATAGACATATGTAATGGTGAAAATATATGAACTGTTGGCCTTTCATTTGTTATTTGTGATGCAATCAAGTGAAAGATAAGAAAAAGCAGAGATTTACCATGACAAGTGCCTGGTTTTTTGTTATAAGCTTCGTCTGTCTAGTGCTTTCTTGCTATAAAAAATAGACTGTAGTACACCTAGTAGGCTTAAAAAAA
>c3bc0bc3-6d19-49f8-b764-efd8c2f90c46
TGTCCATCTTGGAGTGTTACTCTTTTTGTTTCTGTATGGCGATGAACACTAATGTTTGACAGCTTCAGCCCAGTGGTCCAACTGATTCCAAATTCAGTTCTCGATTCCTGGTTTTGTTTTGTCTTCCACTTTTTCCTATCTTGATTTTATTGTTATTGTTATTGTTATTATTATTATTATTATTATTAATATTCATGATGTTGTTTTGATGAGGATATTGGAAGTAGGAGGGAGTCGAACTGAGACTAGAGGGCTAGAGGATTTTTTCCATTTGCATCCATAGGCAGAATATAGTCTGTGTCCAAAAAAACGGAACTTAAGTCAGGGGAAACCAACTTCAGCAAACAGGTCAACATGTAGTTCGCCGGCTGACTGGAAGCAAATAAATAAATAATAACACATCGGAGGTGAAGATGGAATGTGCTGGATTCCAAGACAATGGGGCACCAAGGCCTGAGGGCCCTCTGCTTTTGCTCAAAAGGGTTGTTTGTTTTTTAGAGATGTCTTCTTCATAGGACTTGAAGTGACTTCATCTCTTGTGCAGTACTGGTTTTGCCATATGCTCATTTCAAGTATTATAGACATATGTAATGGTGAAATATGAACTGTGGCCTTCATCTTGTTACTTGTGATGCAATTAAGTGAAGATAAGAAAAGAGATTTACCATGTATCAGAGCCTGGCTTTTGTTATAAAGCTTCGTCTGTCTAGTGCTTTTTTTGCTATAAAATAGACTAATAGTACACCCTAGTAGGAAAAAAAACTAAATTTAAAAATAAAATATTAAGGCTTATTTTTGCAGGAGTAATCCTTTCTATACCATGCTGGATATAAAAATGTCAGATTTTGAGTATTTCTTTGAAGATTTTTGGAATCATTATGAGTAAAAGTTTGTTACTTTATTTTTACTGCTATTTAAAGATGTTATTTTACCGTGTTACTGAAAGGAAAACTGTATGGTAGAGCTCACTGTTTGTTTGTTTTCAGGTTTTTTGTTTTTGTTTGTTCTTAGTTGTGGCGCAGTATGAACTTTTTTTTGTTTCTAATGTTTTGTTTGTTTTTGCGACTGACACATAGCTGTAGCATTAAAAAACTTTTAAAAAATTTAAAAAAAAAAGAAAAAAAGAAAACGTTTTAAAAAAGATAAACAGTTATCCTTGTTTTCAATGTGTGTGGCTGAAGTGCCTCAATTCTTCGTTCTGGCGCATATTTTGATTTAAGAAGTGTCCAAACAGGTTTGTGTGCCGGACTTCCACCAAAGGCCCACAGCCCAGCTTGGTCTAGACCTGGGCCCATTTGTAGTTACTTCGATGAAGGAAGTCATGTACATGACCGTTTTGTAGCAATAAATGTGAAGT
>89254726-91e5-46c4-9048-2ee254e05021
GTCCATACTTGGAGTTGCTACTTTCTTGTCCTCGTATGGCAGTGATGACACTACTAATGCTTTGACAGCTTCAGCCCACCCAGTGTTCCAACTGATTCCAATTCAGTTCCTCGAATTCCTGGTTTGTTTGTCTCCACTTTTTTTCCTATACTGATTTTATTGTTATTGTTATTGTTATTATTATTATTATTATTATTAATATTTCATGATGTTTGTTTTTGATGAGGGATTGGGAAGTGGGAGGGAGTCGAAACTGAGACTAGGGCTGGAGGAATTTTTTTCCATTTGCATCCATCAGGCGGATATGGGTCTGTGTCCAATCGGAACTTAAGTGCAGGAAGGAAACCATTCAGCATAATAAGCTTATATGTAGTTGCCGGCTGACTGGAAAGCATAAATAAATAAATAATATTTATACGGAGGCAGATGGAATGTGCTGGATCTAGACAATAAGCACAAGGCCTGAGGCCTCCTCAGCTCTTGCTTTGGTTATGTTTGTTCTAGAGATGTTCTCAAGCTTGAAGTGACCACTCGCCGCAGTACTGGTTTTGCCATATGCCATTTCAAGTATTATGGACATATGCAATGGTGAATATATGAACTGTGGCCTTTTCATCGCATCTGTGATGCAATTAAGTGAAGATAAGAAAAAGATTTACTCATGTATAAGATAAATGTTTTTTGTTATAAGTTCGTCTGTCTAGTGCTTTTTGCTATAAAAATAGAACAGCAGTACACCCAAGTAGGTCATTTAAAAAAAAAAAAAAAAA
>6191ed49-be04-44e4-945b-614a5af5682e
TCTGTATGGCAGTGATGAACCATTAATGTTCTGACAGCTTCAGCCCACCCAGTGGTCCAACTGATTCCAATTCAGTCTCCGATTCCTGGTTTTTGTTTGTCTCCACTTTTTTTCCTATCTTGATTTTATTGTTATTGTTATATTGTTATTATTATTATTATTATTATTAATATTCATGATGTTTGTTTGATGAGGGATTGGGAAGTGGGAGGGAGTCGAACGAGACTAGGGGCTGAGAGGATTTTCCATCTTCTGCATCCATCAGGCAGAATATGGTCTGTGTCCAAAACGGAACACTTAAGACCAGGAAGGAAACCATTCGGCAAACAAGCACAACATGTAGTCGCCGGCTGACTGGAAGCATAAATAAATAATAAATAACACATCGGAGGTGAAGATGGAATGTGCTGGATCCAAGACAATAGGGCACCAAGGCCTGAGGGCCTCCTCGCTTGACTTTGCTTTGTTATGTTTGTTTCTTTGGAGATGTCTTTTCTCATGGGACTTTGAAGTGACTTCTCATCCTCGTGCAGTACTGGTTTCGCCATATGCTCATTCAAGTATTATAGACATGTAATGGTGAAATATATGAACTGTGGCCTTTCATTTTCTTGTTACTTTGTGATGCAATTAAGTGAAGATAAGAAAAAGCAGATTTACCATGTATCAGTGCCTGGCTTTTTGTTATAAAGCTTCGTCTGTTTAGTGCTCTTCTGCTATAAAAAATAGACTGTAGTACACCCAAAGTGGGAAAAAAACTAAATTTAAAAAATAAAATATTTGGCTTATTTTCGCAGGAGTAATCCTTTTTCTTCTTTTATACCATGGATATTACAAATCAGGAGATTCTGAGTATATTTCTTTGTAGATTTTGGAATCATTATGAGTAAAAGTTTGTTACTTTATTTGCTATTTAAAAGATGTTATTCTACCATGTGTTACTGAAAGGAAACTGTATGGTAGAGCTTCTGTTTGTTCTTGTTTCCAGGTTTTTGTTTGTTTGTTTTAGTTGTAGGTCAGTATGAACTTTTTTTTGTTTGCATGTTTTGTTTTTGTTTGTGTATTGTACACTACATTAGCTGCAGCATTAAAAACTTCTAAAAAATTGTTTAAAAAAAGAAAAAAAGGGAAAACGTTTTAAAAATAGATAACAGTTTTACACCACTGTTTCAATGTGTGGCTGAGTGCCTCAATTTTCATGTTTGGTGTATTCTGATTTGTAGAAGTGTCCAAACAGGTTGTGTGCAGACTCCTCAAGAGGCCTCAGCCCAGCTTGGTCTAGACCTGTATCCCATCTGTAGTTACTCGATGAAGTCATGTACATGACCGTTCTGTAGCAATAATATGTGGCCATTTATAAATCCACCTATCCATTTATTGCTCAAATTATTAATTAACTATTCGCGTAACAATTCTCTAAAAT
>d6aaae53-3d3c-4567-ac07-1eeadf47c715
GGCAGTGATGAACACTAATGCTTTGACAGCTTCAGCCCACCCAGTGGTCCAACTGATTTCCAATTCAGTCTCGATTCCTGGTTTGTTTGTCTTCCATTTTTTTTTTTTTCCTATTCTGATTTTATTGTTATTGTTATTGTTATTATTATTATTATTATTATTAATATTACATGTGTTTGTTTGATGAAGATTGGGAAGTGGAGGGAGTCGAACACTGAGACTGGGGGCTAGAGGATTTTTTCCATCTGCATCCAACAGGCAGAATATGGTCTGCTGTCCAAAACAGAACTTAAGTCAGGAGGAAACCATCAGCAAACAAGCACAACATGTAGTCTGCCGGCTGACTGGAAGCATAATAAATAAATATTCAACAGGTGAAGATGGAATGTGCTAGACTCCTGGACAATGAAGCACCAAGGCCAAAAGGCCTCCACTTGGACTTGCTTTGTTATGTTTGTTCCTTCTTTAGAGATGTTTTTCACATCATGAAATTTGAAGTGACTTCATTTGTGCAGTACTGGTTCGCCATACGCTCATCAAGTATTGCTCATGTAATGGTGAAATATGAACTGTGGCCTTCATTCTTGTCACTGTGATGCAATTGCAGTGAAGATAAGAAAAAAAAAGCAGAGATTTACCATGACAAGTGCCTGGCTTTTTGTTATAAAGCTTCGCTGTCTAGTGCTCTTTGCTATAAAATAGACTGTGACACCTGGTAGGAAAAAAAACTAAATTTAAAAATAAAAAATATTTGGCTTATTTGCAGGAGTAATCCTTTTTTATACCATGGATATTACAAAAAATCCAGATTTGAGTATTTCTCTGTAGATTTGGAATCATTATGAGTAAAAAGTTTGTTACTTTATTTTGCTATTTAAAAGATGTTATTCTACCATGTACTGAAAGGAAACTGTATGGTAGAGCTCTGTTTGTCTTGTTCTCAGGTTTTTGTTTTTGTTTGTTTAGTTGTGATGCAGTATGAACTTTTCTTGCTTTCGTTATGTTTTGAGGTTTGTTCGTGTTGACACATGCTTGTTGAAAAAGGGAAAAACAAAAAAAGATAAACAGTTACACCACTGTTTCGCCGTGTGGCTGAGTGCCTCTCAATTTTTTTCATGTCTTGGTGTATTTGATTTGTAGAAGTGTCCAAACAGGTTGTGTGCCACAGACCTCAAGAGGCCTCAGCCCAGCTGGTCTAGACCTGTTCCCATCAATAGCTTTGATGAGGAAGTCATGTCGACCGTTCTGTAGCAATAAATGTGATCCAACCTTGGCTCAATAATTAAAATTAATAAAACAATCAAACAAATTACAACT
>c2892ab3-7a92-46e7-8a09-cdccf449e042
TTCAGCCCACCCAGTGGTACATTGATTTCCAATTCAGTCTCCGAATTCCTGGTTTTGTTTAGTCTTTCCATTTTTTTTTCCTACTATTCTGATTTTATTGTTATTGTTATTGTTATTATTATTATTATTATTATTATATTTCTGATGTTTTGTTTGATGAGTTGGGAAGTGGGAGAGGAGTCGAACTGAGACTTAGGGGCTGAGAGGATTTTTTCCATCTGCATCCAACAGGCAGAATGGTCGCGTGTCCAAAACGGATTCAGTCAGGGGAAACCATTCAGCAAACAGCACAACCTGTGGTCGCGGCGACTGGAAGCAATAATAATAAATAACACATACGGAGGTGAAGATGGAATGTAAGCTAGAACCAAGACAATAGGGCACCAAGGCCTGGCCTTCCTTTTGGACTCATGCTTTAGTTATGTTTGTTTCTCTTTAGAGATGTCTCTCATGGCTTTGAAGTGACTTCATCTAATGCAAGTACTGGTTTTGCCATATGCTCATTTCAAGTATTATAGACATATGTAATGGTGAAATATATGAACTGTAAGCCTTTCATTCTTGTTACATTTGTGATGCAATTAAGTGAAGATATAAGAAAAAAAAAAAAAGCAGATTTACCATGACAGTGCCTGGCTTTTTTTGTTATAAAGCTTCGTCTACTGTACATAGTGCTCTTTTTTTTTGCTATAAAAATAGACAATAAGTACACCCTAGAAGGAAAAAAAACTAAATTTAAAAATAAAAATATTGGCTTATTTCAGGAGTAATCCTTTTATCAAGAATATTACAAAATGTCAGATTTTGAGAACCTTTTTTTGTAGATTTTGGAATCATATGAGTAAAAGTTTGTACTTTATTTTTGCTATTTAAAAGATGTTATTCTACCATGTGTTACTGAAAAGGAAACTGTATGATAAGAGCTCTGTCTTGTCTTGTTTTTCAGGTTTCTTTTTTGTTTTTGTTTGTTTTAAAGGATTGTGAGCTGCAGTATGTTTCGTTATGTTTTTGTTTGTTTGTGTTGACATCTCATTAATGTAGCATTAAAAAACTTTTTAAAAATTGTTTCAAAAAAAAGGGAAAACTTAAAAGATAAACAGTTCACACCTTGTTGCCGCTGGCGGTGCCTCACCAATTTCTTCATGTCTTGGCGTATTTTGATTTGTAGAAGTGTCCAAACAGGTTGTGTGCCGGACTTCCTCAAGAGGCCCACAGCCCGGCTTGGTCTGGACCTGTTCCCATTGTAGTTACTCGACGAAGTACATGTACCGTTCGTAGCAATAAATG
>0dc45e69-c24d-47db-9290-13574c036d46
[truncated: 2,306,100 more chars]
