# Supplementary material for: Expression of alternative transcription factor 4 mRNAs and protein isoforms in the developing and adult rodent and human tissues
Source: Front Mol Neurosci. 2022 Nov 2;15:1033224. doi: 10.3389/fnmol.2022.1033224 (PMC9666405; doi:10.3389/fnmol.2022.1033224)
Supplement: Supplementary file 4 [file Data_Sheet_4.xlsx]

## Sheet: Supplementary Table S1-S2
Supplementary Table S1. Oligonucleotide sequences used for Tcf4 mRNA enrichment
Name	Oligonucleotide sequence (5’ – 3’)	5’ modification
TCF4 bHLH	ATCAGGAGCTTGGTCTGGGGCTTGTC	Biotinylation
TCF4 exon 21-I	TAATACAGCTGTTAAGGAAGTGGTCTCTTG	Biotinylation
TCF4 exon 21-II	CATAACTACTCAGACTTGTCTTATA	Biotinylation
Supplementary Table S2. Oligonucleotide sequences used for the silencing of TCF4-A and TCF4-B. The added G or C nucleotide for increased gRNA expression efficiency is written in bold. The gRNA targeting sequence is written in capital letters and the underlined region is required for cloning of the sequences into PX459.
Name	Oligonucleotide sequence (5’ – 3’)	Oligonucleotide sequence (5’ – 3’)
Exon 10a gRNA1	caccGTACACAATCCCGGGCATGGG	aaacCCCATGCCCGGGATTGTGTAC
Exon 10a gRNA2	caccGCATACACAATCCCGGGCAT	aaacATGCCCGGGATTGTGTATGC
Exon 3 gRNA1	caccGCTAAGGCAGCCATTCGCTGT	aaacACAGCGAATGGCTGCCTTAGC
Exon 3 gRNA2	caccGCGAATGGCTGCCTTAGGGA	aaacTCCCTAAGGCAGCCATTCGC
Exon 3 gRNA3	caccGCAGCTCTTTGTCCGTCCCTA	aaacTAGGGACGGACAAAGAGCTGC

## Sheet: Supplementary Table S3
Supplementary Table S3. RT-PCR primers used in the amplification of Tcf4 transcripts with alternative 5’ exons from the cDNA of Neuro2a cells. The table is divided into sections with lines. In either section of the table, the last primer is the reverse primer used in combinations with the previous forward primers in that section. Alternative splicing of exon 3 can result in two products separated…
Specificity	Oligonucleotide sequence (5’ – 3’)	Products (bp)
Exon 3b	CCCGGATGTGAATGGATTACAATG	684, 592
Exon 3c	CTGTTCAGGCTTCAGATTGTAACTG	241, 149
Exon 3d	GGATAGACATGACCGCCGCCTG	231, 166
Exon 3e	GTGCCGGACAATTGGAGGAC	268, 176
Exon 3f	TCTCCAAGGATTGGGACTGGA	247, 155
Exon 3f (2)	CTGAAGAGCGGCTTACCCC	531, 439
Exon 5	GGACCCTGAGCTACTTCTGTCTTC
Exon 10a	CACCATGTACTGCGCATACACCATC	301
Exon 11	TGGATGCAGGCTACAGTAGCTG

## Sheet: Supplementary Table S4
Supplementary Table S4. Accession numbers and sample information for RNA-seq data used for meta-analysis
Accession nr.	GEO/EBI/SRA title	Organism	Data origin
E-MTAB-2328	Transcription profiling by high throughput sequencing of liver and brain during mouse organ development	Mus musculus	Schmitt BM, et al. (2014)
E-MTAB-599	RNA-seq of mouse DBA/2J x C57BL/6J heart, hippocampus, liver, lung, spleen and thymus	Mus musculus	Keane, T. et al. (2011)
E-MTAB-6081	An RNASeq normal tissue atlas for mouse and rat	Mus musculus	Söllner, J. et al. (2017)
E-MTAB-6081	An RNASeq normal tissue atlas for mouse and rat	Rattus norvegicus	Söllner, J. et al. (2017)
E-MTAB-615	RNA-seq of whole-brain tissue from 16 laboratory mouse strains as part of the Mouse Genomes Project at Wellcome Trust Sanger Institute	Mus musculus	Keane, T. et al. (2011)
E-MTAB-6798	Mouse RNA-seq time-series of the development of seven major organs	Mus musculus	Cardoso-Moreira, M. et al. (2019)
E-MTAB-6811	Rat RNA-seq time-series of the development of seven major organs	Rattus norvegicus	Cardoso-Moreira, M. et al. (2019)
ENCSR508GWZ	total RNA-seq from neural tube	Mus musculus	ENCODE Consortium
ENCSR727FHP	total RNA-seq from heart	Mus musculus	ENCODE Consortium
ENCSR579FCW	total RNA-seq from spleen	Mus musculus	ENCODE Consortium
ENCSR331XCE	total RNA-seq from intestine	Mus musculus	ENCODE Consortium
ENCSR739PEB	total RNA-seq from adrenal gland	Mus musculus	ENCODE Consortium
ENCSR020DGG	total RNA-seq from heart	Mus musculus	ENCODE Consortium
ENCSR504GEG	total RNA-seq from kidney	Mus musculus	ENCODE Consortium
ENCSR921PRX	total RNA-seq from hindbrain	Mus musculus	ENCODE Consortium
ENCSR526SEX	total RNA-seq from heart	Mus musculus	ENCODE Consortium
ENCSR362AIZ	total RNA-seq from forebrain	Mus musculus	ENCODE Consortium
ENCSR848GST	total RNA-seq from intestine	Mus musculus	ENCODE Consortium
ENCSR667TOX	total RNA-seq from neural tube	Mus musculus	ENCODE Consortium
ENCSR906YQZ	total RNA-seq from stomach	Mus musculus	ENCODE Consortium
ENCSR307BCA	total RNA-seq from midbrain	Mus musculus	ENCODE Consortium
ENCSR764OPZ	total RNA-seq from midbrain	Mus musculus	ENCODE Consortium
ENCSR538WYL	total RNA-seq from embryonic facial prominence	Mus musculus	ENCODE Consortium
ENCSR559TRB	total RNA-seq from hindbrain	Mus musculus	ENCODE Consortium
ENCSR823VEE	total RNA-seq from embryonic facial prominence	Mus musculus	ENCODE Consortium
ENCSR908JWT	total RNA-seq from midbrain	Mus musculus	ENCODE Consortium
ENCSR150CUE	total RNA-seq from heart	Mus musculus	ENCODE Consortium
ENCSR928OXI	total RNA-seq from neural tube	Mus musculus	ENCODE Consortium
ENCSR691OPQ	total RNA-seq from heart	Mus musculus	ENCODE Consortium
ENCSR178GUS	total RNA-seq from stomach	Mus musculus	ENCODE Consortium
ENCSR611PTP	total RNA-seq from liver	Mus musculus	ENCODE Consortium
ENCSR557RMA	total RNA-seq from midbrain	Mus musculus	ENCODE Consortium
ENCSR343YLB	total RNA-seq from midbrain	Mus musculus	ENCODE Consortium
ENCSR760TOE	total RNA-seq from hindbrain	Mus musculus	ENCODE Consortium
ENCSR017JEG	total RNA-seq from hindbrain	Mus musculus	ENCODE Consortium
ENCSR370SFB	total RNA-seq from intestine	Mus musculus	ENCODE Consortium
ENCSR932TRU	total RNA-seq from intestine	Mus musculus	ENCODE Consortium
ENCSR080EVZ	total RNA-seq from forebrain	Mus musculus	ENCODE Consortium
ENCSR185LWM	total RNA-seq from forebrain	Mus musculus	ENCODE Consortium
ENCSR826HIQ	total RNA-seq from liver	Mus musculus	ENCODE Consortium
ENCSR597UZW	total RNA-seq from heart	Mus musculus	ENCODE Consortium
ENCSR173PJN	total RNA-seq from kidney	Mus musculus	ENCODE Consortium
ENCSR648YEP	total RNA-seq from liver	Mus musculus	ENCODE Consortium
ENCSR420QTO	total RNA-seq from hindbrain	Mus musculus	ENCODE Consortium
ENCSR719NAJ	total RNA-seq from midbrain	Mus musculus	ENCODE Consortium
ENCSR752RGN	total RNA-seq from forebrain	Mus musculus	ENCODE Consortium
ENCSR466KZY	total RNA-seq from stomach	Mus musculus	ENCODE Consortium
ENCSR216NEG	total RNA-seq from limb	Mus musculus	ENCODE Consortium
ENCSR337FYI	total RNA-seq from neural tube	Mus musculus	ENCODE Consortium
ENCSR647QBV	total RNA-seq from forebrain	Mus musculus	ENCODE Consortium
ENCSR049UJU	total RNA-seq from heart	Mus musculus	ENCODE Consortium
ENCSR970EWM	total RNA-seq from forebrain	Mus musculus	ENCODE Consortium
ENCSR541XZK	total RNA-seq from limb	Mus musculus	ENCODE Consortium
ENCSR750YSX	total RNA-seq from limb	Mus musculus	ENCODE Consortium
ENCSR115TWD	total RNA-seq from neural tube	Mus musculus	ENCODE Consortium
ENCSR772FQU	total RNA-seq from bladder	Mus musculus	ENCODE Consortium
ENCSR347SQR	total RNA-seq from limb	Mus musculus	ENCODE Consortium
ENCSR160IIN	total RNA-seq from forebrain	Mus musculus	ENCODE Consortium
ENCSR062VTB	total RNA-seq from kidney	Mus musculus	ENCODE Consortium
ENCSR943LKA	total RNA-seq from hindbrain	Mus musculus	ENCODE Consortium
ENCSR457RRW	total RNA-seq from lung	Mus musculus	ENCODE Consortium
ENCSR968QHO	total RNA-seq from limb	Mus musculus	ENCODE Consortium
ENCSR946HWC	total RNA-seq from skeletal muscle tissue	Mus musculus	ENCODE Consortium
ENCSR304RDL	total RNA-seq from forebrain	Mus musculus	ENCODE Consortium
ENCSR982MRY	total RNA-seq from lung	Mus musculus	ENCODE Consortium
ENCSR290RRR	total RNA-seq from stomach	Mus musculus	ENCODE Consortium
ENCSR401BSG	total RNA-seq from hindbrain	Mus musculus	ENCODE Consortium
ENCSR284YKY	total RNA-seq from hear	Mus musculus	ENCODE Consortium
ENCSR848HOX	total RNA-seq from embryonic facial prominence	Mus musculus	ENCODE Consortium
ENCSR438XCG	total RNA-seq from thymus	Mus musculus	ENCODE Consortium
ENCSR039ADS	total RNA-seq from lung	Mus musculus	ENCODE Consortium
ENCSR867YNV	total RNA-seq from liver	Mus musculus	ENCODE Consortium
ENCSR096STK	total RNA-seq from liver	Mus musculus	ENCODE Consortium
ENCSR636CWO	total RNA-seq from embryonic facial prominence	Mus musculus	ENCODE Consortium
ENCSR285WZV	total RNA-seq from hindbrain	Mus musculus	ENCODE Consortium
ENCSR851HEC	total RNA-seq from embryonic facial prominence	Mus musculus	ENCODE Consortium
ENCSR830IVQ	total RNA-seq from limb	Mus musculus	ENCODE Consortium
ENCSR004XCU	total RNA-seq from neural tube	Mus musculus	ENCODE Consortium
ENCSR284AMY	total RNA-seq from liver	Mus musculus	ENCODE Consortium
ENCSR537GNQ	total RNA-seq from kidney	Mus musculus	ENCODE Consortium
ENCSR367ZPZ	total RNA-seq from midbrain	Mus musculus	ENCODE Consortium
ENCSR809VYL	total RNA-seq from embryonic facial prominence	Mus musculus	ENCODE Consortium
ENCSR992WBR	total RNA-seq from lung	Mus musculus	ENCODE Consortium
ENCSR792RJV	total RNA-seq from midbrain	Mus musculus	ENCODE Consortium
ENCSR448MXQ	total RNA-seq from liver	Mus musculus	ENCODE Consortium
GSE144032	m6A profiling of early, adolescent, aged and Alzheimer brains	Mus musculus	Shafik AM, et al. (2021)
GSE53960	A rat RNA-Seq transcriptomic Bodymap across eleven organs and four developmental stages	Rattus norvegicus	Yu, Y. et al. (2014)
GSE76576	Transcriptomic analysis of the hippocampus from six inbred strains of mice suggests a basis for sex-specific susceptibility and severity of neurological disorders	Mus musculus	Vied C. et al.(2016)
SRP100399	A Comprehensive Mouse Transcriptomic BodyMap across 17 Tissues by RNA-seq	Mus musculus	Li, B. et al. (2017)
E-MTAB-6814	Human RNA-seq time-series of the development of seven major organs	Homo sapiens	Cardoso-Moreira, M. et al. (2019)

## Sheet: Supplementary Table S5
Supplementary Table S5. Splice junction table for quantifying different mouse Tcf4 splice sites and transcripts encoding different isoforms. Splice sites of Tcf4 exons on chromosome 18 are noted as columns Site1_donor and Site2_acceptor which describe the position of the donor and the acceptor site, respectively. Isoform column defines the isoform encoded in response to a splicing event and the E…
Site1_chr	Site1_donor	Site2_chr	Site2_acceptor	Isoform	Exon	Strand
chr18	69344344	chr18	69347279	TCF4-B	3ab-3	+
chr18	69345025	chr18	69347279	TCF4-B	3b-3	+
chr18	69345025	chr18	69349072	TCF4-C	3b-4	+
chr18	69345918	chr18	69347279	TCF4-B	3bc-3	+
chr18	69345939	chr18	69347279	TCF4-B	3c-3	+
chr18	69345939	chr18	69349072	TCF4-C	3c-4	+
chr18	69346365	chr18	69347279	TCF4-B	3d-3	+
chr18	69346365	chr18	69349072	TCF4-C	3d-4	+
chr18	69346717	chr18	69347279	TCF4-B	3e-3	+
chr18	69348400	chr18	69349072	TCF4-C	4aI-4	+
chr18	69348631	chr18	69349072	TCF4-C	4aIII-4	+
chr18	69348883	chr18	69349072	TCF4-C	4bc-4	+
chr18	69349070	chr18	69349070	TCF4-C	4c-4	+
chr18	69349144	chr18	69461862	4-5	4-5	+
chr18	69413707	chr18	69461862	TCF4-Q	5aa-5	+
chr18	69461923	chr18	69465351	5-6	5-6	+
chr18	69465447	chr18	69519965	6-7	6-7	+
chr18	69500998	chr18	69519965	TCF4-D	7aII-7	+
chr18	69516812	chr18	69519965	TCF4-D	7ab1-7	+
chr18	69519363	chr18	69519965	TCF4-D	7ab2-7	+
chr18	69519860	chr18	69519965	TCF4-D	7bI-7	+
chr18	69519963	chr18	69519963	TCF4-D	7bII-7	+
chr18	69520026	chr18	69564034	7-8	7-8-I	+
chr18	69520026	chr18	69564037	7-8	7-8-II	+
chr18	69520026	chr18	69633577	DELTA	7-10	+
chr18	69521485	chr18	69564034	TCF4-D	8a-8-I	+
chr18	69521485	chr18	69564037	TCF4-D	8a-8-II	+
chr18	69521686	chr18	69564034	TCF4-D	8v-8-I	+
chr18	69521686	chr18	69564037	TCF4-D	8v-8-II	+
chr18	69521981	chr18	69564034	TCF4-D	8bII-8-I	+
chr18	69521981	chr18	69564037	TCF4-D	8bII-8-II	+
chr18	69522540	chr18	69564034	TCF4-D	8cII-8-I	+
chr18	69522540	chr18	69564037	TCF4-D	8cII-8-II	+
chr18	69563235	chr18	69564034	TCF4-D	8d-8-I	+
chr18	69563235	chr18	69564037	TCF4-D	8d-8-II	+
chr18	69563365	chr18	69564037	TCF4-D	8e-8-II	+
chr18	69563649	chr18	69564034	TCF4-D	8f-8-I	+
chr18	69564163	chr18	69564635	8-9	8-9	+
chr18	69564684	chr18	69633577	9-10	9-10	+
chr18	69593584	chr18	69633577	TCF4-A	10a-10	+
chr18	69593992	chr18	69633577	TCF4-I	10b-10	+
chr18	69594408	chr18	69633577	TCF4-I	10bcI-10	+
chr18	69608739	chr18	69633577	TCF4-I	10bcII-10	+
chr18	69612672	chr18	69633577	TCF4-H	10c-10	+
chr18	69623570	chr18	69633577	TCF4-I	10d-10	+
chr18	69633682	chr18	69636831	10-11	10-11	+
chr18	69636964	chr18	69642883	11-12	11-12	+
chr18	69643015	chr18	69651222	12-13	12-13	+
chr18	69651289	chr18	69652387	13-14	13-14	+
chr18	69651289	chr18	69652394	13-14	13-14	+
chr18	69652472	chr18	69654961	14-15	14-15-I	+
chr18	69652472	chr18	69654964	14-15	14-15-II	+
chr18	69655037	chr18	69657747	15-16	15-16	+
chr18	69657950	chr18	69675699	16-17	16-17	+
chr18	69675834	chr18	69677967	17-18	17-18	+
chr18	69678117	chr18	69681569	18-19	18-19	+
chr18	69678129	chr18	69681569	18-19	18-19-RSRS	+
chr18	69681798	chr18	69682683	19-20	19-20	+
chr18	69682823	chr18	69683077	20-21	20-21	+

## Sheet: Supplementary Table S6
Supplementary Table S6. Splice junction table for quantifying different rat Tcf4 splice sites and transcripts encoding different isoforms. Splice sites of Tcf4 exons on chromosome 18 are noted as columns Site1_donor and Site2_acceptor which describe the position of the donor and the acceptor site, respectively. Isoform column defines the isoform encoded in response to a splicing event and the Exo…
Site1_chr	Site1_donor	Site2_chr	Site2_acceptor	Isoform	Exon	Strand
chr18	65156218	chr18	65170953	TCF4-B	3b-3	+
chr18	65157137	chr18	65170953	TCF4-B	3cI-3	+
chr18	65157158	chr18	65170953	TCF4-B	3cII-3	+
chr18	65157570	chr18	65170953	TCF4-B	3d-3	+
chr18	65172727	chr18	65172727	TCF4-C	4c-7	+
chr18	65156218	chr18	65172729	TCF4-C	3b-4	+
chr18	65157158	chr18	65172729	TCF4-C	3cII-4	+
chr18	65157570	chr18	65172729	TCF4-C	3d-4	+
chr18	65172067	chr18	65172729	TCF4-C	4aI-4	+
chr18	65172259	chr18	65172729	TCF4-C	4aIII-4	+
chr18	65172532	chr18	65172729	TCF4-C	4cI-4	+
chr18	65172586	chr18	65172729	TCF4-C	4cII-4	+
chr18	65172801	chr18	65285320	4-5	4-5	+
chr18	65285381	chr18	65288761	5-6	5-6	+
chr18	65342731	chr18	65342731	TCF4-D	7bII-7	+
chr18	65288857	chr18	65342733	6-7	6-7	+
chr18	65295104	chr18	65342733	TCF4-D	7y-7	+
chr18	65324302	chr18	65342733	TCF4-D	7aII-7	+
chr18	65324327	chr18	65342733	TCF4-D	7aIII-7	+
chr18	65342628	chr18	65342733	TCF4-D	7bI-7	+
chr18	65342794	chr18	65388746	7-8	7-8I	+
chr18	65344288	chr18	65388746	TCF4-D	8a-8I	+
chr18	65344486	chr18	65388746	TCF4-D	8v-8I	+
chr18	65344812	chr18	65388746	TCF4-D	8bII-8I	+
chr18	65345384	chr18	65388746	TCF4-D	8cII-8I	+
chr18	65384263	chr18	65388746	TCF4-D	8w-8I	+
chr18	65342794	chr18	65388749	7-8	7-8II	+
chr18	65344288	chr18	65388749	TCF4-D	8a-8II	+
chr18	65344812	chr18	65388749	TCF4-D	8bII-8II	+
chr18	65345384	chr18	65388749	TCF4-D	8cII-8II	+
chr18	65388875	chr18	65389335	8-9	8-9	+
chr18	65342794	chr18	65456672	DELTA	7-10	+
chr18	65389384	chr18	65456672	9-10	9-10	+
chr18	65417700	chr18	65456672	TCF4-A	10a-10	+
chr18	65418106	chr18	65456672	TCF4-I	10b-10	+
chr18	65436347	chr18	65456672	TCF4-H	10c-10	+
chr18	65447439	chr18	65456672	TCF4-I	10w-10	+
chr18	65456777	chr18	65460524	10-11	10-11	+
chr18	65460654	chr18	65466415	11-12	11-12	+
chr18	65466547	chr18	65474674	12-13	12-13	+
chr18	65474741	chr18	65475818	13-14	13-14	+
chr18	65475896	chr18	65478340	14-15	14-15I	+
chr18	65475896	chr18	65478343	14-15	14-15II	+
chr18	65478416	chr18	65481046	15-16	15-16I	+
chr18	65478416	chr18	65481049	15-16	15-16II	+
chr18	65481249	chr18	65500909	16-17	16-17	+
chr18	65501044	chr18	65502980	17-18	17-18	+
chr18	65503130	chr18	65506388	18-19	18-19	+
chr18	65503142	chr18	65506388	18-19	18-19-RSRS	+
chr18	65506617	chr18	65507454	19-20	19-20	+
chr18	65507594	chr18	65507809	20-21	20-21	+

## Sheet: Supplementary Table S7
Supplementary Table S7. Splice junction table for quantifying different human TCF4 splice sites and transcripts encoding different isoforms. Splice sites of TCF4 exons on chromosome 18 are noted as columns Site1_donor and Site2_acceptor which describe the position of the donor and the acceptor site, respectively. Isoform column defines the isoform encoded in response to a splicing event and the E…
Site1_chr	Site1_donor	Site2_chr	Site2_acceptor	Isoform	Exon	Strand
chr18	53302934	chr18	53298619	TCF4-J	1b-1	-
chr18	53298529	chr18	53254367	1-3	1-3	-
chr18	53258349	chr18	53254367	TCF4-B	3a-3	-
chr18	53256528	chr18	53254367	TCF4-B	3b-3	-
chr18	53255701	chr18	53254367	TCF4-B	3c-3	-
chr18	53255269	chr18	53254367	TCF4-B	3d-3	-
chr18	53252585	chr18	53252585	TCF4-C	4c-4	-
chr18	53258349	chr18	53252583	TCF4-C	3a-4	-
chr18	53256528	chr18	53252583	TCF4-C	3b-4	-
chr18	53255701	chr18	53252583	TCF4-E	3c-4	-
chr18	53255269	chr18	53252583	TCF4-C	3d-4	-
chr18	53253204	chr18	53252583	TCF4-C	4aI-4	-
chr18	53253042	chr18	53252583	TCF4-C	4aIII-4	-
chr18	53252511	chr18	53131368	4-6	4-6	-
chr18	53177810	chr18	53131368	TCF4-F	5b-5	-
chr18	53149381	chr18	53131368	TCF4-Q	5z-5	-
chr18	53131307	chr18	53128346	5-6	5-6	-
chr18	53070751	chr18	53070751	TCF4-D	7bII-7	-
chr18	53128250	chr18	53070749	6-7	6-7	-
chr18	53089423	chr18	53070749	TCF4-D	7aI-7	-
chr18	53089411	chr18	53070749	TCF4-D	7aII-7	-
chr18	53089385	chr18	53070749	TCF4-D	7aIII-7	-
chr18	53070852	chr18	53070749	TCF4-G	7bI-7	-
chr18	53070685	chr18	53018234	7-8	7-8-I	-
chr18	53069286	chr18	53018234	TCF4-D	8a-8-I	-
chr18	53068811	chr18	53018234	TCF4-D	8bII-8-I	-
chr18	53068232	chr18	53018234	TCF4-D	8cII-8-I	-
chr18	53019026	chr18	53018234	TCF4-D	8d-8-I	-
chr18	53069286	chr18	53018231	TCF4-D	8a-8-II	-
chr18	53068811	chr18	53018231	TCF4-D	8bII-8-II	-
chr18	53068232	chr18	53018231	TCF4-D	8cII-8-II	-
chr18	53018105	chr18	53017639	8-9	8-9	-
chr18	53070685	chr18	52946887	DELTA	7-10	-
chr18	53017590	chr18	52946887	9-10	9-10	-
chr18	52988486	chr18	52946887	TCF4-I	10b-10	-
chr18	52969647	chr18	52946887	TCF4-H	10c-10	-
chr18	52946782	chr18	52942983	10-11	10-11	-
chr18	52942850	chr18	52937194	11-12	11-12	-
chr18	52937062	chr18	52928764	12-13	12-13	-
chr18	52928697	chr18	52927258	13-14	13-14	-
chr18	52927180	chr18	52924622	14-15	14-15-I	-
chr18	52927180	chr18	52924619	14-15	14-15-II	-
chr18	52924546	chr18	52921931	15-16	15-16	-
chr18	52899752	chr18	52896307	18-19	18-19	-
chr18	52899740	chr18	52896307	18-19	18-19-RSRS	-
chr18	52895452	chr18	52895261	20-21	20-21	-

## Sheet: Supplementary Table S8
Supplementary table S8. Definition of developmental stages for rodent and human RNA-seq data analysis. E-embryonic, P-postnatal, pcw- postconceptional week
Stages of development for rodent RNA-seq meta-analysis
	Mouse	Rat
Early embryo	E10.5-E14.5	E11-16
Fetus	E15.5-18.5	E17-20
Postnatal	P0-P14	P0-P14
Adolescent	P22-P56	P22-P56
Adult	P56+	P56+
Stages of development for human RNA-seq analysis
Early embryo	0-9 pcw
Embryo	10-19 pcw
Fetus	20-39 pcw
Infant	0-1 year
Toddler	1-5 years
School age	6-10 years
Adolescent	11-17 years
Young adult	18-30 year
Adult	30-40 year
Middle age	40-58 years
For GTEx data analysis
Adult	20-79 years

## Sheet: Supplementary Table S9
Supplementary Table S9. Information about tissues, developmental stages and data points per developmental stage for Cardoso-Moreira et al. rodent data
Organism	Tissue	Age	N
Mus musculus	whole brain	Adolescent	46
Mus musculus	hippocampus	Adult	36
Mus musculus	liver	Embryo	30
Mus musculus	heart	Embryo	29
Mus musculus	liver	Adolescent	25
Mus musculus	liver	Fetus	24
Rattus norvegicus	whole brain	Embryo	24
Rattus norvegicus	heart	Embryo	24
Rattus norvegicus	kidney	Postnatal	24
Rattus norvegicus	liver	Postnatal	24
Rattus norvegicus	heart	Postnatal	23
Mus musculus	cortex	Fetus	20
Mus musculus	heart	Fetus	20
Mus musculus	cerebellum	Fetus	20
Mus musculus	kidney	Fetus	20
Rattus norvegicus	liver	Embryo	20
Rattus norvegicus	liver	Adult	20
Rattus norvegicus	heart	Adult	20
Rattus norvegicus	kidney	Adult	20
Mus musculus	liver	Postnatal	18
Mus musculus	cortex	Embryo	18
Mus musculus	cerebellum	Embryo	18
Rattus norvegicus	cortex	Fetus	18
Rattus norvegicus	heart	Fetus	18
Mus musculus	kidney	Embryo	17
Rattus norvegicus	cerebellum	Postnatal	17
Mus musculus	heart	Adolescent	16
Mus musculus	cortex	Postnatal	16
Rattus norvegicus	liver	Fetus	16
Rattus norvegicus	cerebellum	Fetus	16
Rattus norvegicus	kidney	Fetus	16
Rattus norvegicus	cortex	Postnatal	16
Rattus norvegicus	adrenal gland	Adult	16
Rattus norvegicus	whole brain	Adult	16
Rattus norvegicus	lung	Adult	16
Rattus norvegicus	muscle	Adult	16
Rattus norvegicus	spleen	Adult	16
Rattus norvegicus	thymus	Adult	16
Rattus norvegicus	heart	Adolescent	15
Rattus norvegicus	kidney	Adolescent	15
Rattus norvegicus	liver	Adolescent	15
Mus musculus	cerebellum	Postnatal	15
Mus musculus	heart	Postnatal	14
Mus musculus	kidney	Postnatal	14
Mus musculus	thymus	Adolescent	13
Rattus norvegicus	cerebellum	Embryo	12
Rattus norvegicus	testis	Postnatal	12
Mus musculus	kidney	Adolescent	11
Rattus norvegicus	whole brain	Adolescent	11
Rattus norvegicus	muscle	Adolescent	11
Rattus norvegicus	thymus	Adolescent	11
Mus musculus	whole brain	Embryo	11
Rattus norvegicus	cortex	Embryo	11
Mus musculus	spleen	Adolescent	10
Mus musculus	lung	Adolescent	10
Mus musculus	ovary	Embryo	10
Mus musculus	testis	Embryo	10
Rattus norvegicus	testis	Embryo	10
Rattus norvegicus	testis	Adult	10
Mus musculus	midbrain	Embryo	10
Mus musculus	embryonic facial prominence	Embryo	10
Mus musculus	limb	Embryo	10
Rattus norvegicus	ovary	Embryo	9
Mus musculus	hippocampus	Adolescent	8
Mus musculus	ovary	Fetus	8
Rattus norvegicus	kidney	Embryo	8
Rattus norvegicus	testis	Fetus	8
Rattus norvegicus	ovary	Fetus	8
Rattus norvegicus	ovary	Postnatal	8
Mus musculus	neural tube	Embryo	8
Rattus norvegicus	adrenal gland	Postnatal	8
Rattus norvegicus	adrenal gland	Adolescent	8
Rattus norvegicus	whole brain	Postnatal	8
Rattus norvegicus	lung	Postnatal	8
Rattus norvegicus	lung	Adolescent	8
Rattus norvegicus	muscle	Postnatal	8
Rattus norvegicus	spleen	Postnatal	8
Rattus norvegicus	spleen	Adolescent	8
Rattus norvegicus	thymus	Postnatal	8
Rattus norvegicus	uterus	Adult	8
Mus musculus	muscle	Adolescent	7
Mus musculus	stomach	Adolescent	7
Mus musculus	testis	Fetus	7
Mus musculus	ovary	Postnatal	6
Mus musculus	testis	Postnatal	6
Mus musculus	cortex	Adolescent	6
Mus musculus	cerebellum	Adolescent	6
Rattus norvegicus	testis	Adolescent	6
Mus musculus	cortex	Adult	5
Mus musculus	cerebellum	Adult	5
Mus musculus	whole brain	Postnatal	4
Mus musculus	whole brain	Fetus	4
Mus musculus	ovary	Adolescent	4
Mus musculus	testis	Adolescent	4
Mus musculus	heart	Adult	4
Mus musculus	kidney	Adult	4
Mus musculus	liver	Adult	4
Rattus norvegicus	cortex	Adolescent	4
Rattus norvegicus	cerebellum	Adolescent	4
Rattus norvegicus	cortex	Adult	4
Rattus norvegicus	cerebellum	Adult	4
Mus musculus	intestine	Fetus	4
Mus musculus	stomach	Fetus	4
Mus musculus	midbrain	Fetus	4
Mus musculus	lung	Fetus	4
Rattus norvegicus	uterus	Postnatal	4
Rattus norvegicus	uterus	Adolescent	4
Mus musculus	large intestine	Adolescent	4
Mus musculus	small intestine	Adolescent	4
Mus musculus	forestomach	Adolescent	4
Mus musculus	bone marrow	Adolescent	4
Mus musculus	adrenal gland	Adolescent	4
Mus musculus	colon	Adolescent	3
Mus musculus	duodenum	Adolescent	3
Mus musculus	esophagus	Adolescent	3
Mus musculus	ileum	Adolescent	3
Mus musculus	jejunum	Adolescent	3
Mus musculus	pancreas	Adolescent	3
Rattus norvegicus	colon	Adolescent	3
Rattus norvegicus	duodenum	Adolescent	3
Rattus norvegicus	esophagus	Adolescent	3
Rattus norvegicus	ileum	Adolescent	3
Rattus norvegicus	jejunum	Adolescent	3
Rattus norvegicus	pancreas	Adolescent	3
Rattus norvegicus	stomach	Adolescent	3
Mus musculus	vesicular gland	Adolescent	3
Mus musculus	ovary	Adult	2
Mus musculus	testis	Adult	2
Rattus norvegicus	ovary	Adolescent	2
Rattus norvegicus	ovary	Adult	2
Mus musculus	spleen	Postnatal	2
Mus musculus	intestine	Postnatal	2
Mus musculus	adrenal gland	Postnatal	2
Mus musculus	neural tube	Postnatal	2
Mus musculus	stomach	Postnatal	2
Mus musculus	intestine	Embryo	2
Mus musculus	midbrain	Postnatal	2
Mus musculus	urinary bladder	Postnatal	2
Mus musculus	skeletal muscle tissue	Postnatal	2
Mus musculus	lung	Postnatal	2
Mus musculus	stomach	Embryo	2
Mus musculus	thymus	Postnatal	2
Mus musculus	lung	Embryo	2
Mus musculus	embryonic facial prominence	Fetus	2
Mus musculus	limb	Fetus	2
Mus musculus	neural tube	Fetus	2
Mus musculus	hypothalamus	Adolescent	2
Mus musculus	hypothalamus	Postnatal	2
Mus musculus	hippocampus	Postnatal	2
Mus musculus	uterus	Adolescent	1

## Sheet: Supplementary Table S10
Supplementary Table S10. Information about tissues and data points per tissue for Cardoso-Moreira et al. human data
organism_part	Age_class	N
heart	Embryo	21
kidney	Embryo	19
liver	Early embryo	19
liver	Embryo	18
hindbrain	Early embryo	18
forebrain	Embryo	17
heart	Early embryo	17
hindbrain	Embryo	15
forebrain	Early embryo	15
testis	Embryo	14
testis	Early embryo	13
kidney	Early embryo	11
ovary	Embryo	9
ovary	Early embryo	9
hindbrain	Infant	8
heart	Infant	7
kidney	Infant	7
forebrain	Infant	5
forebrain	Adolescent	4
hindbrain	Adolescent	4
testis	Adolescent	4
forebrain	Middle age	4
hindbrain	Middle age	4
liver	Infant	4
liver	Middle age	3
testis	Infant	3
hindbrain	School age	3
forebrain	Toddler	3
forebrain	Young adult	3
hindbrain	Adult	3
testis	Young adult	3
testis	Middle age	2
forebrain	School age	2
heart	Toddler	2
hindbrain	Toddler	2
kidney	Toddler	2
forebrain	Adult	2
hindbrain	Young adult	2
liver	Adult	2
heart	Adolescent	1
liver	Adolescent	1
heart	Middle age	1
kidney	School age	1
liver	School age	1
liver	Toddler	1
testis	Toddler	1
heart	Young adult	1
liver	Young adult	1
testis	Adult	1

## Sheet: Supplementary Table S11
Supplementary Table S11. Information about tissues and data points per tissue for GTEx human data
SMTSD	N
Skeletal muscle	803
Whole Blood	755
Skin - Lower leg	701
Adipose - Subcutaneous	663
Artery - Tibial	663
Thyroid	653
Nerve - Tibial	619
Skin - Not Sun Exposed (Suprapubic)	604
Lung	578
Esophagus - Mucosa	555
Adipose - Visceral (Omentum)	541
Esophagus - Muscularis	515
Cells - Cultured fibroblasts	504
Breast - Mammary Tissue	459
Heart - Left Ventricle	432
Artery - Aorta	432
Heart - Atrial Appendage	429
Colon - Transverse	406
Esophagus - Gastroesophageal Junction	375
Colon - Sigmoid	373
Testis	361
Stomach	359
Pancreas	328
Pituitary	283
Adrenal Gland	258
Cortex	255
Caudate (basal ganglia)	246
Nucleus accumbens (basal ganglia)	246
Prostate	245
Spleen	241
Cerebellum	241
Artery - Coronary	240
Liver	226
Cerebellar Hemisphere	215
Frontal Cortex (BA9)	209
Putamen (basal ganglia)	205
Hypothalamus	202
Hippocampus	197
Small Intestine - Terminal Ileum	187
Ovary	180
Anterior cingulate cortex (BA24)	176
Cells - EBV-transformed lymphocytes	174
Minor Salivary Gland	162
Spinal cord (cervical c-1)	159
Vagina	156
Amygdala	152
Uterus	142
Substantia nigra	139
Kidney - Cortex	85
Bladder	21
Cervix - Endocervix	10
Cervix - Ectocervix	9
Fallopian Tube	9
Kidney - Medulla	4

[truncated: 1 more sheets: Supplementary Table S12]
